# Supplementary material for: Functional annotation of regulatory elements in rainbow trout uncovers roles of the epigenome in genetic selection and genome evolution
Source: Gigascience. 2024 Dec 4;13:giae092. doi: 10.1093/gigascience/giae092 (PMC11629980; doi:10.1093/gigascience/giae092)
Supplement: giae092_Supplementary_Files [file giae092_supplementary_files.zip]

Archive with 6 entries (6 files):
- Addiotnal File 3.txt
- Additional File 2.pdf
- Additional File 4.xlsx
- Additional File 5.xlsx
- Additional File 6.xlsx
- Additional File 7.txt
