# Supplementary material for: Functional annotation of regulatory elements in rainbow trout uncovers roles of the epigenome in genetic selection and genome evolution
Source: Gigascience. 2024 Dec 4;13:giae092. doi: 10.1093/gigascience/giae092 (PMC11629980; doi:10.1093/gigascience/giae092)
Supplement: giae092_Supplementary_Files [file giae092_supplementary_files.zip › Additional File 4.xlsx]

## Sheet: SuperEnh_Tissues
Supper Enhancers in tissues
Chromosome	SE start	SE end	Tissues	No of Tissues
NC_050571.1	21958517	21996483	IntestineKidneyLiverSpleenMuscleBrain	6
NC_050571.1	21958517	21995412	IntestineKidneyLiverSpleenMuscleBrain	6
NC_050571.1	21958517	21993895	IntestineKidneyLiverSpleenMuscleBrain	6
NC_050571.1	21958517	21994636	IntestineKidneyLiverSpleenMuscleBrain	6
NC_050571.1	28986328	29059560	IntestineKidneyLiverSpleenMuscleBrain	6
NC_050571.1	21958336	21993369	IntestineKidneyLiverSpleenMuscleBrain	6
NC_050571.1	17042689	17076900	IntestineKidneyLiverSpleenMuscleBrain	6
NC_050571.1	30364682	30421077	IntestineKidneyLiverSpleenMuscleBrain	6
NC_050571.1	21938924	22007185	IntestineKidneyLiverSpleenMuscleBrain	6
NC_048571.1	20786055	20840412	IntestineKidneyLiverSpleenMuscleBrain	6
NC_048571.1	63300439	63332982	IntestineKidneyLiverSpleenMuscleBrain	6
NC_048571.1	64847793	64917721	IntestineKidneyLiverSpleenMuscleBrain	6
NC_048571.1	20633040	20720753	IntestineKidneyLiverSpleenMuscleBrain	6
NC_048571.1	20788788	20841197	IntestineKidneyLiverSpleenMuscleBrain	6
NC_048571.1	20788788	20863893	IntestineKidneyLiverSpleenMuscleBrain	6
NC_048571.1	87340774	87342465	IntestineKidneyLiverSpleenMuscleBrain	6
NC_048565.1	23858915	23900529	IntestineKidneyLiverSpleenMuscleBrain	6
NC_048565.1	23873006	23918043	IntestineKidneyLiverSpleenMuscleBrain	6
NC_048565.1	23873006	23907617	IntestineKidneyLiverSpleenMuscleBrain	6
NC_048565.1	13895834	13937625	IntestineKidneyLiverSpleenMuscleBrain	6
NC_048565.1	23859056	23900529	IntestineKidneyLiverSpleenMuscleBrain	6
NC_048565.1	30301512	30363920	IntestineKidneyLiverSpleenMuscleBrain	6
NC_048565.1	28006468	28067489	IntestineKidneyLiverSpleenMuscleBrain	6
NC_048565.1	65473150	65549041	IntestineKidneyLiverSpleenMuscleBrain	6
NC_048565.1	21577497	21624592	IntestineKidneyLiverSpleenMuscleBrain	6
NC_048565.1	30327285	30338804	IntestineKidneyLiverSpleenMuscleBrain	6
NC_048565.1	30291050	30339356	IntestineKidneyLiverSpleenMuscleBrain	6
NC_048565.1	13914228	13941761	IntestineKidneyLiverSpleenMuscleBrain	6
NC_048565.1	30325111	30348939	IntestineKidneyLiverSpleenMuscleBrain	6
NC_048565.1	21577515	21624592	IntestineKidneyLiverSpleenMuscleBrain	6
NC_048565.1	30281476	30365283	IntestineKidneyLiverSpleenMuscleBrain	6
NC_048565.1	72029385	72075621	IntestineKidneyLiverSpleenMuscleBrain	6
NC_048565.1	13874328	13943617	IntestineKidneyLiverSpleenMuscleBrain	6
NC_048565.1	13896413	13937625	IntestineKidneyLiverSpleenMuscleBrain	6
NC_048565.1	13896326	13937625	IntestineKidneyLiverSpleenMuscleBrain	6
NC_048565.1	30325363	30338346	IntestineKidneyLiverSpleenMuscleBrain	6
NC_048565.1	13915347	13942787	IntestineKidneyLiverSpleenMuscleBrain	6
NC_048565.1	13915347	13944137	IntestineKidneyLiverSpleenMuscleBrain	6
NC_048565.1	13915347	13939329	IntestineKidneyLiverSpleenMuscleBrain	6
NC_048565.1	30327613	30338736	IntestineKidneyLiverSpleenMuscleBrain	6
NC_048565.1	13895971	13937625	IntestineKidneyLiverSpleenMuscleBrain	6
NC_048565.1	27978275	28039840	IntestineKidneyLiverSpleenMuscleBrain	6
NC_048565.1	72019243	72075621	IntestineKidneyLiverSpleenMuscleBrain	6
NC_048565.1	13910281	13942662	IntestineKidneyLiverSpleenMuscleBrain	6
NC_048565.1	28025167	28067506	IntestineKidneyLiverSpleenMuscleBrain	6
NC_048565.1	28025167	28067408	IntestineKidneyLiverSpleenMuscleBrain	6
NC_048565.1	13894661	13937625	IntestineKidneyLiverSpleenMuscleBrain	6
NC_048565.1	23827482	23901850	IntestineKidneyLiverSpleenMuscleBrain	6
NC_048569.1	23739038	23792807	IntestineKidneyLiverSpleenMuscleBrain	6
NC_048569.1	33313499	33365059	IntestineKidneyLiverSpleenMuscleBrain	6
NC_048569.1	33327019	33365059	IntestineKidneyLiverSpleenMuscleBrain	6
NC_048569.1	16023727	16084499	IntestineKidneyLiverSpleenMuscleBrain	6
NC_048569.1	13443166	13467959	IntestineKidneyLiverSpleenMuscleBrain	6
NC_048569.1	13443166	13468265	IntestineKidneyLiverSpleenMuscleBrain	6
NC_048569.1	33312670	33365059	IntestineKidneyLiverSpleenMuscleBrain	6
NC_048569.1	21415003	21466553	IntestineKidneyLiverSpleenMuscleBrain	6
NC_048569.1	21415003	21444698	IntestineKidneyLiverSpleenMuscleBrain	6
NC_048569.1	33327919	33366018	IntestineKidneyLiverSpleenMuscleBrain	6
NC_048569.1	21414577	21441935	IntestineKidneyLiverSpleenMuscleBrain	6
NC_048569.1	21403125	21463545	IntestineKidneyLiverSpleenMuscleBrain	6
NC_048569.1	16016915	16084499	IntestineKidneyLiverSpleenMuscleBrain	6
NC_048569.1	62059938	62128399	IntestineKidneyLiverSpleenMuscleBrain	6
NC_048569.1	33312644	33365594	IntestineKidneyLiverSpleenMuscleBrain	6
NC_048569.1	33312583	33365059	IntestineKidneyLiverSpleenMuscleBrain	6
NC_048569.1	33312694	33365059	IntestineKidneyLiverSpleenMuscleBrain	6
NC_048569.1	16027594	16090529	IntestineKidneyLiverSpleenMuscleBrain	6
NC_048569.1	33335713	33370156	IntestineKidneyLiverSpleenMuscleBrain	6
NC_048589.1	23827482	23909907	IntestineKidneyLiverSpleenMuscleBrain	6
NC_048590.1	38652750	38717221	IntestineKidneyLiverSpleenMuscleBrain	6
NC_048590.1	22895988	22976337	IntestineKidneyLiverSpleenMuscleBrain	6
NC_048590.1	22860833	22905407	IntestineKidneyLiverSpleenMuscleBrain	6
NC_048590.1	22858318	22905407	IntestineKidneyLiverSpleenMuscleBrain	6
NC_048590.1	22860909	22909166	IntestineKidneyLiverSpleenMuscleBrain	6
NC_048590.1	20789874	20863893	IntestineKidneyLiverSpleenMuscleBrain	6
NC_048590.1	22857992	22905407	IntestineKidneyLiverSpleenMuscleBrain	6
NC_048590.1	22861050	22905407	IntestineKidneyLiverSpleenMuscleBrain	6
NC_048590.1	38654634	38717221	IntestineKidneyLiverSpleenMuscleBrain	6
NC_048590.1	22855475	22905407	IntestineKidneyLiverSpleenMuscleBrain	6
NC_048585.1	51298182	51357576	IntestineKidneyLiverSpleenMuscleBrain	6
NC_048585.1	51298182	51351530	IntestineKidneyLiverSpleenMuscleBrain	6
NC_048585.1	30256237	30365283	IntestineKidneyLiverSpleenMuscleBrain	6
NC_048585.1	18892705	18930954	IntestineKidneyLiverSpleenMuscleBrain	6
NC_048585.1	18892705	18939589	IntestineKidneyLiverSpleenMuscleBrain	6
NC_048585.1	30325111	30361474	IntestineKidneyLiverSpleenMuscleBrain	6
NC_048585.1	10326803	10402786	IntestineKidneyLiverSpleenMuscleBrain	6
NC_048585.1	10322501	10402786	IntestineKidneyLiverSpleenMuscleBrain	6
NC_048585.1	30325550	30375570	IntestineKidneyLiverSpleenMuscleBrain	6
NC_048585.1	30325550	30380413	IntestineKidneyLiverSpleenMuscleBrain	6
NC_048585.1	30325550	30375483	IntestineKidneyLiverSpleenMuscleBrain	6
NC_048585.1	30325550	30361474	IntestineKidneyLiverSpleenMuscleBrain	6
NC_048585.1	57934353	57994735	IntestineKidneyLiverSpleenMuscleBrain	6
NC_048585.1	30281476	30365283	IntestineKidneyLiverSpleenMuscleBrain	6
NC_048585.1	10318176	10402786	IntestineKidneyLiverSpleenMuscleBrain	6
NC_048585.1	51292981	51351394	IntestineKidneyLiverSpleenMuscleBrain	6
NC_048585.1	54237893	54296666	IntestineKidneyLiverSpleenMuscleBrain	6
NC_048585.1	10334120	10414469	IntestineKidneyLiverSpleenMuscleBrain	6
NC_048585.1	10334120	10428534	IntestineKidneyLiverSpleenMuscleBrain	6
NC_048585.1	10334120	10414753	IntestineKidneyLiverSpleenMuscleBrain	6
NC_048585.1	10334120	10405920	IntestineKidneyLiverSpleenMuscleBrain	6
NC_048585.1	10334120	10414987	IntestineKidneyLiverSpleenMuscleBrain	6
NC_048585.1	10334120	10414999	IntestineKidneyLiverSpleenMuscleBrain	6
NC_048585.1	30325363	30361474	IntestineKidneyLiverSpleenMuscleBrain	6
NC_048585.1	30301512	30363920	IntestineKidneyLiverSpleenMuscleBrain	6
NC_050572.1	22984271	22993045	IntestineKidneyLiverSpleenMuscleBrain	6
NC_050572.1	25363869	25427110	IntestineKidneyLiverSpleenMuscleBrain	6
NC_050572.1	25369904	25427110	IntestineKidneyLiverSpleenMuscleBrain	6
NC_050572.1	22984152	22993045	IntestineKidneyLiverSpleenMuscleBrain	6
NC_050572.1	34725136	34767756	IntestineKidneyLiverSpleenMuscleBrain	6
NC_050572.1	36560265	36603928	IntestineKidneyLiverSpleenMuscleBrain	6
NC_050572.1	36560273	36604033	IntestineKidneyLiverSpleenMuscleBrain	6
NC_050572.1	36554333	36603474	IntestineKidneyLiverSpleenMuscleBrain	6
NC_050572.1	5990632	6014240	IntestineKidneyLiverSpleenMuscleBrain	6
NC_050572.1	22984277	23014932	IntestineKidneyLiverSpleenMuscleBrain	6
NC_050572.1	22984277	23029579	IntestineKidneyLiverSpleenMuscleBrain	6
NC_050572.1	22984277	22993045	IntestineKidneyLiverSpleenMuscleBrain	6
NC_050572.1	25378381	25427110	IntestineKidneyLiverSpleenMuscleBrain	6
NC_050572.1	25378381	25440261	IntestineKidneyLiverSpleenMuscleBrain	6
NC_050572.1	25378381	25444566	IntestineKidneyLiverSpleenMuscleBrain	6
NC_050572.1	25378381	25433974	IntestineKidneyLiverSpleenMuscleBrain	6
NC_050572.1	25377805	25427110	IntestineKidneyLiverSpleenMuscleBrain	6
NC_050572.1	25363582	25432856	IntestineKidneyLiverSpleenMuscleBrain	6
NC_048577.1	24822714	24856602	IntestineKidneyLiverSpleenMuscleBrain	6
NC_048577.1	32383827	32412063	IntestineKidneyLiverSpleenMuscleBrain	6
NC_048577.1	32370955	32441921	IntestineKidneyLiverSpleenMuscleBrain	6
NC_048577.1	40332251	40410041	IntestineKidneyLiverSpleenMuscleBrain	6
NC_048577.1	13894661	13934680	IntestineKidneyLiverSpleenMuscleBrain	6
NC_048577.1	24818889	24856266	IntestineKidneyLiverSpleenMuscleBrain	6
NC_048577.1	32393380	32432362	IntestineKidneyLiverSpleenMuscleBrain	6
NC_048577.1	24797487	24862651	IntestineKidneyLiverSpleenMuscleBrain	6
NC_048577.1	13895971	13934742	IntestineKidneyLiverSpleenMuscleBrain	6
NC_048577.1	21562754	21621102	IntestineKidneyLiverSpleenMuscleBrain	6
NC_048577.1	21562754	21621092	IntestineKidneyLiverSpleenMuscleBrain	6
NC_048577.1	21562754	21608170	IntestineKidneyLiverSpleenMuscleBrain	6
NC_048577.1	32367883	32412063	IntestineKidneyLiverSpleenMuscleBrain	6
NC_048577.1	13896326	13934796	IntestineKidneyLiverSpleenMuscleBrain	6
NC_048577.1	13874328	13943617	IntestineKidneyLiverSpleenMuscleBrain	6
NC_048577.1	40342633	40374059	IntestineKidneyLiverSpleenMuscleBrain	6
NC_048577.1	13896413	13934668	IntestineKidneyLiverSpleenMuscleBrain	6
NC_048577.1	40342550	40374091	IntestineKidneyLiverSpleenMuscleBrain	6
NC_048577.1	18260442	18331391	IntestineKidneyLiverSpleenMuscleBrain	6
NC_048577.1	32367873	32414318	IntestineKidneyLiverSpleenMuscleBrain	6
NC_048577.1	32392499	32442354	IntestineKidneyLiverSpleenMuscleBrain	6
NC_048577.1	13896850	13941761	IntestineKidneyLiverSpleenMuscleBrain	6
NC_048577.1	13896850	13942662	IntestineKidneyLiverSpleenMuscleBrain	6
NC_048577.1	13896850	13935687	IntestineKidneyLiverSpleenMuscleBrain	6
NC_048577.1	13896850	13942787	IntestineKidneyLiverSpleenMuscleBrain	6
NC_048577.1	13896850	13944137	IntestineKidneyLiverSpleenMuscleBrain	6
NC_048577.1	13896850	13939329	IntestineKidneyLiverSpleenMuscleBrain	6
NC_048577.1	24311059	24351264	IntestineKidneyLiverSpleenMuscleBrain	6
NC_048577.1	13895834	13934826	IntestineKidneyLiverSpleenMuscleBrain	6
NC_048577.1	24826023	24856883	IntestineKidneyLiverSpleenMuscleBrain	6
NC_048577.1	24826023	24856379	IntestineKidneyLiverSpleenMuscleBrain	6
NC_048577.1	24826023	24856761	IntestineKidneyLiverSpleenMuscleBrain	6
NC_048593.1	23858915	23913089	IntestineKidneyLiverSpleenMuscleBrain	6
NC_048593.1	24468241	24510531	IntestineKidneyLiverSpleenMuscleBrain	6
NC_048593.1	32410095	32441987	IntestineKidneyLiverSpleenMuscleBrain	6
NC_048593.1	32410095	32441955	IntestineKidneyLiverSpleenMuscleBrain	6
NC_048593.1	32410095	32442361	IntestineKidneyLiverSpleenMuscleBrain	6
NC_048593.1	23859056	23913089	IntestineKidneyLiverSpleenMuscleBrain	6
NC_048593.1	32392499	32442354	IntestineKidneyLiverSpleenMuscleBrain	6
NC_048593.1	26749162	26775037	IntestineKidneyLiverSpleenMuscleBrain	6
NC_048593.1	36672409	36737048	IntestineKidneyLiverSpleenMuscleBrain	6
NC_048593.1	26734205	26788245	IntestineKidneyLiverSpleenMuscleBrain	6
NC_048593.1	32393380	32437720	IntestineKidneyLiverSpleenMuscleBrain	6
NC_048593.1	23876016	23913089	IntestineKidneyLiverSpleenMuscleBrain	6
NC_048593.1	26743026	26772038	IntestineKidneyLiverSpleenMuscleBrain	6
NC_048593.1	32409453	32437720	IntestineKidneyLiverSpleenMuscleBrain	6
NC_048593.1	23827482	23913089	IntestineKidneyLiverSpleenMuscleBrain	6
NC_048593.1	32370955	32441921	IntestineKidneyLiverSpleenMuscleBrain	6
NC_048574.1	32992097	33032961	IntestineKidneyLiverSpleenMuscleBrain	6
NC_048574.1	34478139	34580417	IntestineKidneyLiverSpleenMuscleBrain	6
NC_048572.1	13363640	13406675	IntestineKidneyLiverSpleenMuscleBrain	6
NC_048572.1	60997878	61025468	IntestineKidneyLiverSpleenMuscleBrain	6
NC_048572.1	24071340	24154773	IntestineKidneyLiverSpleenMuscleBrain	6
NC_048572.1	21918210	21968415	IntestineKidneyLiverSpleenMuscleBrain	6
NC_048572.1	21918210	22007185	IntestineKidneyLiverSpleenMuscleBrain	6
NC_048572.1	13352855	13432160	IntestineKidneyLiverSpleenMuscleBrain	6
NC_048572.1	24083865	24148321	IntestineKidneyLiverSpleenMuscleBrain	6
NC_048572.1	14166995	14248526	IntestineKidneyLiverSpleenMuscleBrain	6
NC_048572.1	21896053	21968415	IntestineKidneyLiverSpleenMuscleBrain	6
NC_048572.1	60997880	61022652	IntestineKidneyLiverSpleenMuscleBrain	6
NC_048572.1	13367896	13414649	IntestineKidneyLiverSpleenMuscleBrain	6
NC_048586.1	12582365	12646793	IntestineKidneyLiverSpleenMuscleBrain	6
NC_048586.1	17082821	17127401	IntestineKidneyLiverSpleenMuscleBrain	6
NC_048586.1	24389385	24445716	IntestineKidneyLiverSpleenMuscleBrain	6
NC_048586.1	24405210	24446987	IntestineKidneyLiverSpleenMuscleBrain	6
NC_048586.1	24397008	24440754	IntestineKidneyLiverSpleenMuscleBrain	6
NC_048578.1	27219695	27250490	IntestineKidneyLiverSpleenMuscleBrain	6
NC_048578.1	27219886	27250699	IntestineKidneyLiverSpleenMuscleBrain	6
NC_048578.1	16037833	16090529	IntestineKidneyLiverSpleenMuscleBrain	6
NC_048578.1	16037833	16064203	IntestineKidneyLiverSpleenMuscleBrain	6
NC_048578.1	27212741	27241060	IntestineKidneyLiverSpleenMuscleBrain	6
NC_048578.1	16032574	16074993	IntestineKidneyLiverSpleenMuscleBrain	6
NC_048578.1	27219890	27250535	IntestineKidneyLiverSpleenMuscleBrain	6
NC_048578.1	27219890	27242049	IntestineKidneyLiverSpleenMuscleBrain	6
NC_048578.1	16023727	16067588	IntestineKidneyLiverSpleenMuscleBrain	6
NC_048578.1	27219667	27250405	IntestineKidneyLiverSpleenMuscleBrain	6
NC_048578.1	9617513	9671069	IntestineKidneyLiverSpleenMuscleBrain	6
NC_048578.1	27219871	27241060	IntestineKidneyLiverSpleenMuscleBrain	6
NC_048583.1	33342941	33422315	IntestineKidneyLiverSpleenMuscleBrain	6
NC_048583.1	23748700	23787120	IntestineKidneyLiverSpleenMuscleBrain	6
NC_048583.1	20157027	20216677	IntestineKidneyLiverSpleenMuscleBrain	6
NC_048583.1	40976975	41025626	IntestineKidneyLiverSpleenMuscleBrain	6
NC_048583.1	40991755	41018979	IntestineKidneyLiverSpleenMuscleBrain	6
NC_048583.1	23744205	23787120	IntestineKidneyLiverSpleenMuscleBrain	6
NC_048583.1	64178029	64218146	IntestineKidneyLiverSpleenMuscleBrain	6
NC_048583.1	40991951	41018979	IntestineKidneyLiverSpleenMuscleBrain	6
NC_048583.1	33348782	33422823	IntestineKidneyLiverSpleenMuscleBrain	6
NC_048583.1	33348782	33422315	IntestineKidneyLiverSpleenMuscleBrain	6
NC_048583.1	33348782	33428415	IntestineKidneyLiverSpleenMuscleBrain	6
NC_048583.1	33348782	33422659	IntestineKidneyLiverSpleenMuscleBrain	6
NC_048583.1	23739038	23792807	IntestineKidneyLiverSpleenMuscleBrain	6
NC_048583.1	23744190	23787120	IntestineKidneyLiverSpleenMuscleBrain	6
NC_048583.1	12565736	12646793	IntestineKidneyLiverSpleenMuscleBrain	6
NC_048583.1	17014079	17076900	IntestineKidneyLiverSpleenMuscleBrain	6
NC_048583.1	23745814	23787120	IntestineKidneyLiverSpleenMuscleBrain	6
NC_048583.1	64178070	64208637	IntestineKidneyLiverSpleenMuscleBrain	6
NC_048583.1	23758835	23787120	IntestineKidneyLiverSpleenMuscleBrain	6
NC_048583.1	23730958	23787120	IntestineKidneyLiverSpleenMuscleBrain	6
NC_048580.1	39983066	40024312	IntestineKidneyLiverSpleenMuscleBrain	6
NC_048580.1	72341342	72372534	IntestineKidneyLiverSpleenMuscleBrain	6
NC_048580.1	23880789	23931732	IntestineKidneyLiverSpleenMuscleBrain	6
NC_048580.1	72342804	72385801	IntestineKidneyLiverSpleenMuscleBrain	6
NC_048580.1	72342804	72426711	IntestineKidneyLiverSpleenMuscleBrain	6
NC_048580.1	72342804	72426633	IntestineKidneyLiverSpleenMuscleBrain	6
NC_048580.1	39984278	40024312	IntestineKidneyLiverSpleenMuscleBrain	6
NC_048580.1	72342599	72372534	IntestineKidneyLiverSpleenMuscleBrain	6
NC_048580.1	1931257	1987240	IntestineKidneyLiverSpleenMuscleBrain	6
NC_048580.1	19607979	19668866	IntestineKidneyLiverSpleenMuscleBrain	6
NC_048580.1	39984259	40024312	IntestineKidneyLiverSpleenMuscleBrain	6
NC_048580.1	1956731	1987240	IntestineKidneyLiverSpleenMuscleBrain	6
NC_048580.1	72041817	72078921	IntestineKidneyLiverSpleenMuscleBrain	6
NC_048580.1	72312213	72372534	IntestineKidneyLiverSpleenMuscleBrain	6
NC_048580.1	39984308	40024312	IntestineKidneyLiverSpleenMuscleBrain	6
NC_048580.1	39990319	40034456	IntestineKidneyLiverSpleenMuscleBrain	6
NC_048580.1	39983036	40024312	IntestineKidneyLiverSpleenMuscleBrain	6
NC_048580.1	23879200	23930244	IntestineKidneyLiverSpleenMuscleBrain	6
NC_048580.1	23879486	23930244	IntestineKidneyLiverSpleenMuscleBrain	6
NC_048580.1	72342633	72372534	IntestineKidneyLiverSpleenMuscleBrain	6
NC_048580.1	11713652	11726296	IntestineKidneyLiverSpleenMuscleBrain	6
NC_048580.1	11713652	11726195	IntestineKidneyLiverSpleenMuscleBrain	6
NC_048580.1	11713652	11726224	IntestineKidneyLiverSpleenMuscleBrain	6
NC_048580.1	11713652	11726284	IntestineKidneyLiverSpleenMuscleBrain	6
NC_048580.1	44707703	44814057	IntestineKidneyLiverSpleenMuscleBrain	6
NC_048580.1	23876016	23930244	IntestineKidneyLiverSpleenMuscleBrain	6
NC_048580.1	11694377	11726321	IntestineKidneyLiverSpleenMuscleBrain	6
NC_048580.1	19608056	19656016	IntestineKidneyLiverSpleenMuscleBrain	6
NC_048566.1	72041834	72060541	IntestineKidneyLiverSpleenMuscleBrain	6
NC_048566.1	30291050	30339356	IntestineKidneyLiverSpleenMuscleBrain	6
NC_048566.1	73874268	73915746	IntestineKidneyLiverSpleenMuscleBrain	6
NC_048566.1	64705796	64751160	IntestineKidneyLiverSpleenMuscleBrain	6
NC_048566.1	72038370	72060541	IntestineKidneyLiverSpleenMuscleBrain	6
NC_048566.1	27967313	27999495	IntestineKidneyLiverSpleenMuscleBrain	6
NC_048566.1	72041920	72060541	IntestineKidneyLiverSpleenMuscleBrain	6
NC_048566.1	23859056	23897213	IntestineKidneyLiverSpleenMuscleBrain	6
NC_048566.1	64718377	64751160	IntestineKidneyLiverSpleenMuscleBrain	6
NC_048566.1	27969475	27999495	IntestineKidneyLiverSpleenMuscleBrain	6
NC_048566.1	27967178	27999495	IntestineKidneyLiverSpleenMuscleBrain	6
NC_048566.1	27964372	27999495	IntestineKidneyLiverSpleenMuscleBrain	6
NC_048566.1	57934353	57994735	IntestineKidneyLiverSpleenMuscleBrain	6
NC_048566.1	23858915	23897193	IntestineKidneyLiverSpleenMuscleBrain	6
NC_048566.1	73867178	73903513	IntestineKidneyLiverSpleenMuscleBrain	6
NC_048566.1	64710065	64751160	IntestineKidneyLiverSpleenMuscleBrain	6
NC_048566.1	27969479	27999495	IntestineKidneyLiverSpleenMuscleBrain	6
NC_048566.1	27971010	28034309	IntestineKidneyLiverSpleenMuscleBrain	6
NC_048566.1	27971010	28003343	IntestineKidneyLiverSpleenMuscleBrain	6
NC_048566.1	72041817	72069669	IntestineKidneyLiverSpleenMuscleBrain	6
NC_048566.1	23827482	23901850	IntestineKidneyLiverSpleenMuscleBrain	6
NC_048566.1	5961808	6004517	IntestineKidneyLiverSpleenMuscleBrain	6
NC_048566.1	5961808	6011463	IntestineKidneyLiverSpleenMuscleBrain	6
NC_048566.1	5961808	6004444	IntestineKidneyLiverSpleenMuscleBrain	6
NC_048566.1	5961808	6004386	IntestineKidneyLiverSpleenMuscleBrain	6
NC_048566.1	5961808	6004333	IntestineKidneyLiverSpleenMuscleBrain	6
NC_048566.1	72041729	72060724	IntestineKidneyLiverSpleenMuscleBrain	6
NC_048566.1	64711959	64752136	IntestineKidneyLiverSpleenMuscleBrain	6
NC_048566.1	64709994	64751160	IntestineKidneyLiverSpleenMuscleBrain	6
NC_048566.1	73867102	73930168	IntestineKidneyLiverSpleenMuscleBrain	6
NC_048566.1	73867184	73903513	IntestineKidneyLiverSpleenMuscleBrain	6
NC_048566.1	73867423	73903513	IntestineKidneyLiverSpleenMuscleBrain	6
NC_048566.1	73867422	73903513	IntestineKidneyLiverSpleenMuscleBrain	6
NC_048566.1	30299485	30363920	IntestineKidneyLiverSpleenMuscleBrain	6
NC_048566.1	30281476	30365283	IntestineKidneyLiverSpleenMuscleBrain	6
NC_048566.1	23875921	23897129	IntestineKidneyLiverSpleenMuscleBrain	6
NC_048566.1	23875921	23918043	IntestineKidneyLiverSpleenMuscleBrain	6
NC_048566.1	23875921	23894691	IntestineKidneyLiverSpleenMuscleBrain	6
NC_048568.1	25377685	25407599	IntestineKidneyLiverSpleenMuscleBrain	6
NC_048568.1	25377685	25444566	IntestineKidneyLiverSpleenMuscleBrain	6
NC_048568.1	25377685	25415336	IntestineKidneyLiverSpleenMuscleBrain	6
NC_048568.1	25377685	25407887	IntestineKidneyLiverSpleenMuscleBrain	6
NC_048568.1	25377685	25433974	IntestineKidneyLiverSpleenMuscleBrain	6
NC_048568.1	38806216	38837791	IntestineKidneyLiverSpleenMuscleBrain	6
NC_048568.1	38806216	38846264	IntestineKidneyLiverSpleenMuscleBrain	6
NC_048568.1	38806216	38858534	IntestineKidneyLiverSpleenMuscleBrain	6
NC_048568.1	21163469	21196914	IntestineKidneyLiverSpleenMuscleBrain	6
NC_048568.1	14166995	14248526	IntestineKidneyLiverSpleenMuscleBrain	6
NC_048568.1	25413359	25435185	IntestineKidneyLiverSpleenMuscleBrain	6
NC_048568.1	21167396	21196914	IntestineKidneyLiverSpleenMuscleBrain	6
NC_048568.1	25363869	25405508	IntestineKidneyLiverSpleenMuscleBrain	6
NC_048568.1	25405773	25440261	IntestineKidneyLiverSpleenMuscleBrain	6
NC_048568.1	25369904	25413680	IntestineKidneyLiverSpleenMuscleBrain	6
NC_048568.1	16235848	16291562	IntestineKidneyLiverSpleenMuscleBrain	6
NC_048568.1	21164047	21196914	IntestineKidneyLiverSpleenMuscleBrain	6
NC_048568.1	26746001	26824500	IntestineKidneyLiverSpleenMuscleBrain	6
NC_048568.1	24295643	24351264	IntestineKidneyLiverSpleenMuscleBrain	6
NC_048568.1	25378488	25435185	IntestineKidneyLiverSpleenMuscleBrain	6
NC_048568.1	26749162	26824500	IntestineKidneyLiverSpleenMuscleBrain	6
NC_048568.1	25363582	25435185	IntestineKidneyLiverSpleenMuscleBrain	6
NC_048568.1	25363582	25432856	IntestineKidneyLiverSpleenMuscleBrain	6
NC_048568.1	25386507	25444566	IntestineKidneyLiverSpleenMuscleBrain	6
NC_048568.1	26734205	26824500	IntestineKidneyLiverSpleenMuscleBrain	6
NC_048568.1	26743026	26824500	IntestineKidneyLiverSpleenMuscleBrain	6
NC_048568.1	26749564	26828570	IntestineKidneyLiverSpleenMuscleBrain	6
NC_048568.1	25386411	25444566	IntestineKidneyLiverSpleenMuscleBrain	6
NC_048591.1	12582365	12668272	IntestineKidneyLiverSpleenMuscleBrain	6
NC_048591.1	13336782	13387952	IntestineKidneyLiverSpleenMuscleBrain	6
NC_048591.1	13352855	13432160	IntestineKidneyLiverSpleenMuscleBrain	6
NC_048591.1	13908013	13937697	IntestineKidneyLiverSpleenMuscleBrain	6
NC_048591.1	19608056	19667402	IntestineKidneyLiverSpleenMuscleBrain	6
NC_048591.1	13894661	13937697	IntestineKidneyLiverSpleenMuscleBrain	6
NC_048591.1	13910281	13942662	IntestineKidneyLiverSpleenMuscleBrain	6
NC_048591.1	19607979	19668866	IntestineKidneyLiverSpleenMuscleBrain	6
NC_048591.1	14257978	14324518	IntestineKidneyLiverSpleenMuscleBrain	6
NC_048591.1	30364682	30421077	IntestineKidneyLiverSpleenMuscleBrain	6
NC_048591.1	13895971	13937697	IntestineKidneyLiverSpleenMuscleBrain	6
NC_048591.1	13896326	13937697	IntestineKidneyLiverSpleenMuscleBrain	6
NC_048591.1	13363640	13406675	IntestineKidneyLiverSpleenMuscleBrain	6
NC_048591.1	13896413	13937697	IntestineKidneyLiverSpleenMuscleBrain	6
NC_048591.1	13874328	13943617	IntestineKidneyLiverSpleenMuscleBrain	6
NC_048591.1	13895834	13937697	IntestineKidneyLiverSpleenMuscleBrain	6
NC_048591.1	13348948	13387952	IntestineKidneyLiverSpleenMuscleBrain	6
NC_048591.1	13368208	13388161	IntestineKidneyLiverSpleenMuscleBrain	6
NC_048591.1	13368208	13387971	IntestineKidneyLiverSpleenMuscleBrain	6
NC_048591.1	13368208	13388032	IntestineKidneyLiverSpleenMuscleBrain	6
NC_048591.1	13368208	13414649	IntestineKidneyLiverSpleenMuscleBrain	6
NC_048591.1	13368208	13398908	IntestineKidneyLiverSpleenMuscleBrain	6
NC_048591.1	13910519	13941761	IntestineKidneyLiverSpleenMuscleBrain	6
NC_048591.1	13910519	13944137	IntestineKidneyLiverSpleenMuscleBrain	6
NC_048591.1	13910519	13942787	IntestineKidneyLiverSpleenMuscleBrain	6
NC_048591.1	13910519	13939329	IntestineKidneyLiverSpleenMuscleBrain	6
NC_048591.1	30370840	30416589	IntestineKidneyLiverSpleenMuscleBrain	6
NC_048591.1	30370840	30425388	IntestineKidneyLiverSpleenMuscleBrain	6
NC_048591.1	30370840	30422373	IntestineKidneyLiverSpleenMuscleBrain	6
NC_048576.1	23754839	23770945	IntestineKidneyLiverSpleenMuscleBrain	6
NC_048576.1	22693807	22779533	IntestineKidneyLiverSpleenMuscleBrain	6
NC_048576.1	26749162	26779416	IntestineKidneyLiverSpleenMuscleBrain	6
NC_048576.1	33374078	33428415	IntestineKidneyLiverSpleenMuscleBrain	6
NC_048576.1	23739038	23792807	IntestineKidneyLiverSpleenMuscleBrain	6
NC_048576.1	22692615	22779533	IntestineKidneyLiverSpleenMuscleBrain	6
NC_048576.1	16614777	16644128	IntestineKidneyLiverSpleenMuscleBrain	6
NC_048576.1	22692199	22779533	IntestineKidneyLiverSpleenMuscleBrain	6
NC_048576.1	19605673	19656016	IntestineKidneyLiverSpleenMuscleBrain	6
NC_048576.1	19605673	19668866	IntestineKidneyLiverSpleenMuscleBrain	6
NC_048576.1	19605673	19646631	IntestineKidneyLiverSpleenMuscleBrain	6
NC_048576.1	22692079	22779533	IntestineKidneyLiverSpleenMuscleBrain	6
NC_048576.1	20152428	20216677	IntestineKidneyLiverSpleenMuscleBrain	6
NC_048576.1	23726775	23770745	IntestineKidneyLiverSpleenMuscleBrain	6
NC_048576.1	16624711	16646860	IntestineKidneyLiverSpleenMuscleBrain	6
NC_048576.1	16624711	16658817	IntestineKidneyLiverSpleenMuscleBrain	6
NC_048576.1	16624711	16644228	IntestineKidneyLiverSpleenMuscleBrain	6
NC_048576.1	16624711	16660020	IntestineKidneyLiverSpleenMuscleBrain	6
NC_048576.1	23735753	23771567	IntestineKidneyLiverSpleenMuscleBrain	6
NC_048576.1	22692092	22779533	IntestineKidneyLiverSpleenMuscleBrain	6
NC_048576.1	14152334	14203093	IntestineKidneyLiverSpleenMuscleBrain	6
NC_048576.1	23726759	23770745	IntestineKidneyLiverSpleenMuscleBrain	6
NC_048576.1	23745814	23780665	IntestineKidneyLiverSpleenMuscleBrain	6
NC_048576.1	14164340	14197137	IntestineKidneyLiverSpleenMuscleBrain	6
NC_048576.1	14164340	14248526	IntestineKidneyLiverSpleenMuscleBrain	6
NC_048576.1	23744190	23780722	IntestineKidneyLiverSpleenMuscleBrain	6
NC_048576.1	26734205	26788245	IntestineKidneyLiverSpleenMuscleBrain	6
NC_048576.1	73910351	74043502	IntestineKidneyLiverSpleenMuscleBrain	6
NC_048576.1	16618453	16644128	IntestineKidneyLiverSpleenMuscleBrain	6
NC_048576.1	23730958	23780171	IntestineKidneyLiverSpleenMuscleBrain	6
NC_048576.1	14153022	14223764	IntestineKidneyLiverSpleenMuscleBrain	6
NC_048576.1	14153022	14228573	IntestineKidneyLiverSpleenMuscleBrain	6
NC_048576.1	16619573	16644128	IntestineKidneyLiverSpleenMuscleBrain	6
NC_048576.1	16621861	16644128	IntestineKidneyLiverSpleenMuscleBrain	6
NC_048576.1	23748700	23774157	IntestineKidneyLiverSpleenMuscleBrain	6
NC_048576.1	57934353	57994735	IntestineKidneyLiverSpleenMuscleBrain	6
NC_048576.1	14166995	14248526	IntestineKidneyLiverSpleenMuscleBrain	6
NC_048576.1	14142486	14202094	IntestineKidneyLiverSpleenMuscleBrain	6
NC_048576.1	23744205	23780598	IntestineKidneyLiverSpleenMuscleBrain	6
NC_048576.1	10751111	10890176	IntestineKidneyLiverSpleenMuscleBrain	6
NC_048576.1	10765966	10890176	IntestineKidneyLiverSpleenMuscleBrain	6
NC_048570.1	30291050	30339356	IntestineKidneyLiverSpleenMuscleBrain	6
NC_048570.1	44783578	44855731	IntestineKidneyLiverSpleenMuscleBrain	6
NC_048570.1	11694377	11733283	IntestineKidneyLiverSpleenMuscleBrain	6
NC_048570.1	32392499	32458247	IntestineKidneyLiverSpleenMuscleBrain	6
NC_048570.1	68374355	68460763	IntestineKidneyLiverSpleenMuscleBrain	6
NC_048570.1	44707703	44814057	IntestineKidneyLiverSpleenMuscleBrain	6
NC_048570.1	16597166	16643901	IntestineKidneyLiverSpleenMuscleBrain	6
NC_048570.1	16597166	16646860	IntestineKidneyLiverSpleenMuscleBrain	6
NC_048570.1	16597166	16640291	IntestineKidneyLiverSpleenMuscleBrain	6
NC_048570.1	16597166	16643795	IntestineKidneyLiverSpleenMuscleBrain	6
NC_048570.1	16597166	16643956	IntestineKidneyLiverSpleenMuscleBrain	6
NC_048570.1	16597166	16644228	IntestineKidneyLiverSpleenMuscleBrain	6
NC_048570.1	30297264	30336387	IntestineKidneyLiverSpleenMuscleBrain	6
NC_048570.1	30297264	30336360	IntestineKidneyLiverSpleenMuscleBrain	6
NC_048570.1	30297264	30363920	IntestineKidneyLiverSpleenMuscleBrain	6
NC_048570.1	30297264	30338346	IntestineKidneyLiverSpleenMuscleBrain	6
NC_048570.1	44791703	44855731	IntestineKidneyLiverSpleenMuscleBrain	6
NC_048570.1	36601773	36627747	IntestineKidneyLiverSpleenMuscleBrain	6
NC_048570.1	32370955	32458247	IntestineKidneyLiverSpleenMuscleBrain	6
NC_048570.1	32396887	32458247	IntestineKidneyLiverSpleenMuscleBrain	6
NC_048570.1	44795574	44863510	IntestineKidneyLiverSpleenMuscleBrain	6
NC_048570.1	44795574	44855731	IntestineKidneyLiverSpleenMuscleBrain	6
NC_048570.1	44795574	44863461	IntestineKidneyLiverSpleenMuscleBrain	6
NC_048570.1	32393380	32458247	IntestineKidneyLiverSpleenMuscleBrain	6
NC_048570.1	44793960	44855731	IntestineKidneyLiverSpleenMuscleBrain	6
NC_048570.1	36606384	36631564	IntestineKidneyLiverSpleenMuscleBrain	6
NC_048570.1	36606384	36635171	IntestineKidneyLiverSpleenMuscleBrain	6
NC_048570.1	36606384	36635097	IntestineKidneyLiverSpleenMuscleBrain	6
NC_048570.1	44791904	44855731	IntestineKidneyLiverSpleenMuscleBrain	6
NC_048570.1	11708003	11742384	IntestineKidneyLiverSpleenMuscleBrain	6
NC_048570.1	32394864	32458247	IntestineKidneyLiverSpleenMuscleBrain	6
NC_048570.1	30281476	30365283	IntestineKidneyLiverSpleenMuscleBrain	6
NC_050570.1	8203629	8253670	IntestineKidneyLiverSpleenMuscleBrain	6
NC_050570.1	8212457	8239565	IntestineKidneyLiverSpleenMuscleBrain	6
NC_050570.1	15735705	15791474	IntestineKidneyLiverSpleenMuscleBrain	6
NC_050570.1	33374078	33434655	IntestineKidneyLiverSpleenMuscleBrain	6
NC_050570.1	8170730	8252370	IntestineKidneyLiverSpleenMuscleBrain	6
NC_050570.1	38209321	38241747	IntestineKidneyLiverSpleenMuscleBrain	6
NC_050570.1	8212828	8239565	IntestineKidneyLiverSpleenMuscleBrain	6
NC_050570.1	8210268	8258823	IntestineKidneyLiverSpleenMuscleBrain	6
NC_050570.1	14153022	14223900	IntestineKidneyLiverSpleenMuscleBrain	6
NC_050570.1	8201500	8239565	IntestineKidneyLiverSpleenMuscleBrain	6
NC_050570.1	36854231	36926892	IntestineKidneyLiverSpleenMuscleBrain	6
NC_050570.1	14166995	14248526	IntestineKidneyLiverSpleenMuscleBrain	6
NC_050570.1	15730170	15791474	IntestineKidneyLiverSpleenMuscleBrain	6
NC_050570.1	17082821	17129217	IntestineKidneyLiverSpleenMuscleBrain	6
NC_050570.1	36857096	36932715	IntestineKidneyLiverSpleenMuscleBrain	6
NC_050570.1	36857096	36927533	IntestineKidneyLiverSpleenMuscleBrain	6
NC_050570.1	36857096	36927377	IntestineKidneyLiverSpleenMuscleBrain	6
NC_050570.1	36857096	36927317	IntestineKidneyLiverSpleenMuscleBrain	6
NC_048573.1	72312213	72358675	IntestineKidneyLiverSpleenMuscleBrain	6
NC_048573.1	56797630	56837224	IntestineKidneyLiverSpleenMuscleBrain	6
NC_048573.1	24303461	24368156	IntestineKidneyLiverSpleenMuscleBrain	6
NC_048573.1	24303461	24376730	IntestineKidneyLiverSpleenMuscleBrain	6
NC_048573.1	10370744	10414999	IntestineKidneyLiverSpleenMuscleBrain	6
NC_048573.1	10370744	10414987	IntestineKidneyLiverSpleenMuscleBrain	6
NC_048573.1	10370744	10405920	IntestineKidneyLiverSpleenMuscleBrain	6
NC_048573.1	10370744	10414753	IntestineKidneyLiverSpleenMuscleBrain	6
NC_048573.1	10370744	10428534	IntestineKidneyLiverSpleenMuscleBrain	6
NC_048573.1	10370744	10414469	IntestineKidneyLiverSpleenMuscleBrain	6
NC_048592.1	24311059	24351264	IntestineKidneyLiverSpleenMuscleBrain	6
NC_048588.1	10043295	10110044	IntestineKidneyLiverSpleenMuscleBrain	6
NC_048588.1	24644400	24675447	IntestineKidneyLiverSpleenMuscleBrain	6
NC_048588.1	13371610	13414649	IntestineKidneyLiverSpleenMuscleBrain	6
NC_048588.1	24662014	24693312	IntestineKidneyLiverSpleenMuscleBrain	6
NC_048588.1	24662014	24677346	IntestineKidneyLiverSpleenMuscleBrain	6
NC_048588.1	16770554	16835429	IntestineKidneyLiverSpleenMuscleBrain	6
NC_048588.1	16770554	16831482	IntestineKidneyLiverSpleenMuscleBrain	6
NC_048588.1	16770554	16839254	IntestineKidneyLiverSpleenMuscleBrain	6
NC_048588.1	16770554	16838986	IntestineKidneyLiverSpleenMuscleBrain	6
NC_048588.1	16770554	16839015	IntestineKidneyLiverSpleenMuscleBrain	6
NC_048588.1	16770554	16846624	IntestineKidneyLiverSpleenMuscleBrain	6
NC_048588.1	21896053	21941625	IntestineKidneyLiverSpleenMuscleBrain	6
NC_048588.1	24653717	24691545	IntestineKidneyLiverSpleenMuscleBrain	6
NC_048588.1	24657494	24688693	IntestineKidneyLiverSpleenMuscleBrain	6
NC_048588.1	21911372	21934328	IntestineKidneyLiverSpleenMuscleBrain	6
NC_048588.1	21911372	21947000	IntestineKidneyLiverSpleenMuscleBrain	6
NC_048588.1	21911372	21934243	IntestineKidneyLiverSpleenMuscleBrain	6
NC_048588.1	26923348	26955641	IntestineKidneyLiverSpleenMuscleBrain	6
NC_048588.1	26923348	26953926	IntestineKidneyLiverSpleenMuscleBrain	6
NC_048588.1	13363640	13406675	IntestineKidneyLiverSpleenMuscleBrain	6
NC_048588.1	24655600	24688569	IntestineKidneyLiverSpleenMuscleBrain	6
NC_048588.1	16764786	16831036	IntestineKidneyLiverSpleenMuscleBrain	6
NC_048588.1	13352855	13432160	IntestineKidneyLiverSpleenMuscleBrain	6
NC_048588.1	24802241	24850172	IntestineKidneyLiverSpleenMuscleBrain	6
NC_048588.1	24657034	24688160	IntestineKidneyLiverSpleenMuscleBrain	6
NC_048588.1	16759905	16831036	IntestineKidneyLiverSpleenMuscleBrain	6
NC_048588.1	24797487	24862651	IntestineKidneyLiverSpleenMuscleBrain	6
NC_048588.1	24648876	24682515	IntestineKidneyLiverSpleenMuscleBrain	6
NC_048588.1	24657500	24687673	IntestineKidneyLiverSpleenMuscleBrain	6
NC_048581.1	32753286	32782721	IntestineKidneyLiverSpleenMuscleBrain	6
NC_048581.1	64167880	64188771	IntestineKidneyLiverSpleenMuscleBrain	6
NC_048581.1	64167965	64188755	IntestineKidneyLiverSpleenMuscleBrain	6
NC_048581.1	64172537	64198522	IntestineKidneyLiverSpleenMuscleBrain	6
NC_048581.1	64172537	64198442	IntestineKidneyLiverSpleenMuscleBrain	6
NC_048581.1	57011016	57117435	IntestineKidneyLiverSpleenMuscleBrain	6
NC_048581.1	57030184	57121758	IntestineKidneyLiverSpleenMuscleBrain	6
NC_048581.1	57030184	57120033	IntestineKidneyLiverSpleenMuscleBrain	6
NC_048581.1	57030184	57117892	IntestineKidneyLiverSpleenMuscleBrain	6
NC_048581.1	21577497	21621102	IntestineKidneyLiverSpleenMuscleBrain	6
NC_048581.1	75512744	75573419	IntestineKidneyLiverSpleenMuscleBrain	6
NC_048581.1	32757489	32783675	IntestineKidneyLiverSpleenMuscleBrain	6
NC_048581.1	32757489	32800100	IntestineKidneyLiverSpleenMuscleBrain	6
NC_048581.1	32757489	32789880	IntestineKidneyLiverSpleenMuscleBrain	6
NC_048581.1	32757489	32789858	IntestineKidneyLiverSpleenMuscleBrain	6
NC_048581.1	64168086	64188831	IntestineKidneyLiverSpleenMuscleBrain	6
NC_048581.1	21577520	21608170	IntestineKidneyLiverSpleenMuscleBrain	6
NC_048581.1	64167921	64189391	IntestineKidneyLiverSpleenMuscleBrain	6
NC_048581.1	75512411	75573419	IntestineKidneyLiverSpleenMuscleBrain	6
NC_048581.1	32721397	32787467	IntestineKidneyLiverSpleenMuscleBrain	6
NC_048581.1	32756852	32782721	IntestineKidneyLiverSpleenMuscleBrain	6
NC_048581.1	21938924	22011194	IntestineKidneyLiverSpleenMuscleBrain	6
NC_048581.1	75512928	75573419	IntestineKidneyLiverSpleenMuscleBrain	6
NC_048581.1	75512328	75573419	IntestineKidneyLiverSpleenMuscleBrain	6
NC_048581.1	21577515	21621092	IntestineKidneyLiverSpleenMuscleBrain	6
NC_048567.1	31151953	31187102	IntestineKidneyLiverSpleenMuscleBrain	6
NC_048567.1	56656143	56670510	IntestineKidneyLiverSpleenMuscleBrain	6
NC_048567.1	56656143	56670105	IntestineKidneyLiverSpleenMuscleBrain	6
NC_048567.1	56656143	56675728	IntestineKidneyLiverSpleenMuscleBrain	6
NC_048567.1	56656143	56670014	IntestineKidneyLiverSpleenMuscleBrain	6
NC_048567.1	73867423	73890725	IntestineKidneyLiverSpleenMuscleBrain	6
NC_048567.1	21424662	21466553	IntestineKidneyLiverSpleenMuscleBrain	6
NC_048567.1	73867102	73930168	IntestineKidneyLiverSpleenMuscleBrain	6
NC_048567.1	73867184	73900176	IntestineKidneyLiverSpleenMuscleBrain	6
NC_048567.1	50575504	50603761	IntestineKidneyLiverSpleenMuscleBrain	6
NC_048567.1	73867422	73890797	IntestineKidneyLiverSpleenMuscleBrain	6
NC_048567.1	18928802	18988904	IntestineKidneyLiverSpleenMuscleBrain	6
NC_048567.1	36676576	36691394	IntestineKidneyLiverSpleenMuscleBrain	6
NC_048567.1	36657656	36691394	IntestineKidneyLiverSpleenMuscleBrain	6
NC_048567.1	21403125	21463545	IntestineKidneyLiverSpleenMuscleBrain	6
NC_048567.1	20620792	20720753	IntestineKidneyLiverSpleenMuscleBrain	6
NC_048567.1	36663024	36693088	IntestineKidneyLiverSpleenMuscleBrain	6
NC_048567.1	36663564	36691394	IntestineKidneyLiverSpleenMuscleBrain	6
NC_048567.1	50577574	50607381	IntestineKidneyLiverSpleenMuscleBrain	6
NC_048567.1	50577574	50603769	IntestineKidneyLiverSpleenMuscleBrain	6
NC_048567.1	50577574	50603761	IntestineKidneyLiverSpleenMuscleBrain	6
NC_048567.1	62034741	62102538	IntestineKidneyLiverSpleenMuscleBrain	6
NC_048567.1	62034741	62111970	IntestineKidneyLiverSpleenMuscleBrain	6
NC_048567.1	62034741	62110106	IntestineKidneyLiverSpleenMuscleBrain	6
NC_048567.1	62034741	62128399	IntestineKidneyLiverSpleenMuscleBrain	6
NC_048567.1	62034741	62120354	IntestineKidneyLiverSpleenMuscleBrain	6
NC_048567.1	62034741	62109158	IntestineKidneyLiverSpleenMuscleBrain	6
NC_048567.1	74004816	74043180	IntestineKidneyLiverSpleenMuscleBrain	6
NC_048567.1	73867178	73890725	IntestineKidneyLiverSpleenMuscleBrain	6
NC_048567.1	18916595	18966652	IntestineKidneyLiverSpleenMuscleBrain	6
NC_048567.1	36659138	36692295	IntestineKidneyLiverSpleenMuscleBrain	6
NC_048567.1	31158269	31189514	IntestineKidneyLiverSpleenMuscleBrain	6
NC_048567.1	21443130	21467335	IntestineKidneyLiverSpleenMuscleBrain	6
NC_048567.1	36658412	36691927	IntestineKidneyLiverSpleenMuscleBrain	6
NC_048567.1	10163443	10197803	IntestineKidneyLiverSpleenMuscleBrain	6
NC_048567.1	36672409	36737048	IntestineKidneyLiverSpleenMuscleBrain	6
NC_048567.1	44703670	44814057	IntestineKidneyLiverSpleenMuscleBrain	6
NC_048567.1	18923463	19000529	IntestineKidneyLiverSpleenMuscleBrain	6
NC_048567.1	56640898	56670883	IntestineKidneyLiverSpleenMuscleBrain	6
NC_048567.1	50562915	50603761	IntestineKidneyLiverSpleenMuscleBrain	6
NC_048567.1	73910351	74043502	IntestineKidneyLiverSpleenMuscleBrain	6
NC_048567.1	50569569	50603761	IntestineKidneyLiverSpleenMuscleBrain	6
NC_048567.1	31151834	31187075	IntestineKidneyLiverSpleenMuscleBrain	6
NC_048584.1	30934456	31022807	IntestineKidneyLiverSpleenMuscleBrain	6
NC_048584.1	11694377	11726321	IntestineKidneyLiverSpleenMuscleBrain	6
NC_048584.1	11415688	11469875	IntestineKidneyLiverSpleenMuscleBrain	6
NC_048584.1	22404001	22468241	IntestineKidneyLiverSpleenMuscleBrain	6
NC_048582.1	18936835	18988904	IntestineKidneyLiverSpleenMuscleBrain	6
NC_048582.1	19608048	19656225	IntestineKidneyLiverSpleenMuscleBrain	6
NC_048582.1	51097387	51135615	IntestineKidneyLiverSpleenMuscleBrain	6
NC_048582.1	51105601	51123821	IntestineKidneyLiverSpleenMuscleBrain	6
NC_048582.1	18916595	18972441	IntestineKidneyLiverSpleenMuscleBrain	6
NC_048582.1	51113501	51115452	IntestineKidneyLiverSpleenMuscleBrain	6
NC_048582.1	18951751	18972513	IntestineKidneyLiverSpleenMuscleBrain	6
NC_048582.1	18951751	18984843	IntestineKidneyLiverSpleenMuscleBrain	6
NC_048582.1	51098043	51123538	IntestineKidneyLiverSpleenMuscleBrain	6
NC_048582.1	19608056	19656225	IntestineKidneyLiverSpleenMuscleBrain	6
NC_048582.1	51107958	51123631	IntestineKidneyLiverSpleenMuscleBrain	6
NC_048582.1	19607979	19668866	IntestineKidneyLiverSpleenMuscleBrain	6
NC_048582.1	22918626	22976333	IntestineKidneyLiverSpleenMuscleBrain	6
NC_048582.1	18923463	19000529	IntestineKidneyLiverSpleenMuscleBrain	6
NC_048582.1	51093419	51115452	IntestineKidneyLiverSpleenMuscleBrain	6
NC_048582.1	22907660	22976337	IntestineKidneyLiverSpleenMuscleBrain	6
NC_048587.1	20789874	20863893	IntestineKidneyLiverSpleenMuscleBrain	6
NC_048587.1	22938797	22958125	IntestineKidneyLiverSpleenMuscleBrain	6
NC_048587.1	20771534	20832904	IntestineKidneyLiverSpleenMuscleBrain	6
NC_048587.1	20794969	20841197	IntestineKidneyLiverSpleenMuscleBrain	6
NC_048587.1	20791211	20832904	IntestineKidneyLiverSpleenMuscleBrain	6
NC_048587.1	20795090	20837572	IntestineKidneyLiverSpleenMuscleBrain	6
NC_048587.1	20795090	20839333	IntestineKidneyLiverSpleenMuscleBrain	6
NC_048587.1	20795090	20842060	IntestineKidneyLiverSpleenMuscleBrain	6
NC_048587.1	20771609	20832904	IntestineKidneyLiverSpleenMuscleBrain	6
NC_048587.1	22907660	22976337	IntestineKidneyLiverSpleenMuscleBrain	6
NC_048587.1	22921274	22976333	IntestineKidneyLiverSpleenMuscleBrain	6
NC_048587.1	20786055	20840412	IntestineKidneyLiverSpleenMuscleBrain	6
NC_048575.1	17042689	17078193	IntestineKidneyLiverSpleenMuscleBrain	6
NC_048575.1	74647269	74715799	IntestineKidneyLiverSpleenMuscleBrain	6
NC_048579.1	23726775	23769347	IntestineKidneyLiverSpleenMuscleBrain	6
NC_048579.1	23735376	23780598	IntestineKidneyLiverSpleenMuscleBrain	6
NC_048579.1	23735376	23792807	IntestineKidneyLiverSpleenMuscleBrain	6
NC_048579.1	23735376	23771567	IntestineKidneyLiverSpleenMuscleBrain	6
NC_048579.1	23735376	23780665	IntestineKidneyLiverSpleenMuscleBrain	6
NC_048579.1	23735376	23770945	IntestineKidneyLiverSpleenMuscleBrain	6
NC_048579.1	23735376	23780722	IntestineKidneyLiverSpleenMuscleBrain	6
NC_048579.1	23735376	23774157	IntestineKidneyLiverSpleenMuscleBrain	6
NC_048579.1	57152691	57201214	IntestineKidneyLiverSpleenMuscleBrain	6
NC_048579.1	23726762	23766785	IntestineKidneyLiverSpleenMuscleBrain	6
NC_048579.1	51068431	51114860	IntestineKidneyLiverSpleenMuscleBrain	6
NC_048579.1	24937198	24983770	IntestineKidneyLiverSpleenMuscleBrain	6
NC_048579.1	24817299	24837560	IntestineKidneyLiverSpleenMuscleBrain	6
NC_048579.1	24819053	24856883	IntestineKidneyLiverSpleenMuscleBrain	6
NC_048579.1	24819053	24856602	IntestineKidneyLiverSpleenMuscleBrain	6
NC_048579.1	24819053	24837658	IntestineKidneyLiverSpleenMuscleBrain	6
NC_048579.1	24819053	24856761	IntestineKidneyLiverSpleenMuscleBrain	6
NC_048579.1	23726759	23769434	IntestineKidneyLiverSpleenMuscleBrain	6
NC_048579.1	23726810	23766785	IntestineKidneyLiverSpleenMuscleBrain	6
NC_048579.1	24815864	24837560	IntestineKidneyLiverSpleenMuscleBrain	6
NC_048579.1	24797487	24862651	IntestineKidneyLiverSpleenMuscleBrain	6
NC_048579.1	23730958	23780171	IntestineKidneyLiverSpleenMuscleBrain	6
NC_048579.1	24818889	24850172	IntestineKidneyLiverSpleenMuscleBrain	6
NC_048579.1	23734241	23766785	IntestineKidneyLiverSpleenMuscleBrain	6
NC_050571.1	37746747	37816200	IntestineLiverSpleenMuscleBrain	5
NC_050571.1	30403835	30422373	IntestineKidneyLiverMuscleBrain	5
NC_050571.1	23819638	23859455	IntestineKidneyLiverSpleenMuscle	5
NC_050571.1	30399960	30416589	IntestineKidneyLiverMuscleBrain	5
NC_050571.1	17198660	17254151	IntestineLiverSpleenMuscleBrain	5
NC_050571.1	17198660	17267998	IntestineLiverSpleenMuscleBrain	5
NC_050571.1	17198660	17254371	IntestineLiverSpleenMuscleBrain	5
NC_050571.1	23819974	23859363	IntestineKidneyLiverSpleenMuscle	5
NC_050571.1	7180660	7201228	IntestineKidneyLiverSpleenMuscle	5
NC_050571.1	34138082	34162979	IntestineKidneyLiverSpleenMuscle	5
NC_050571.1	23820392	23859432	IntestineKidneyLiverSpleenMuscle	5
NC_050571.1	23820382	23859471	IntestineKidneyLiverSpleenMuscle	5
NC_050571.1	7023089	7054419	IntestineKidneyLiverSpleenMuscle	5
NC_050571.1	7023943	7053119	IntestineKidneyLiverSpleenMuscle	5
NC_050571.1	7005467	7052921	IntestineKidneyLiverSpleenMuscle	5
NC_050571.1	7156051	7201682	IntestineKidneyLiverSpleenMuscle	5
NC_050571.1	7182040	7201851	IntestineKidneyLiverSpleenMuscle	5
NC_050571.1	23819948	23859410	IntestineKidneyLiverSpleenMuscle	5
NC_050571.1	37747690	37816200	IntestineLiverSpleenMuscleBrain	5
NC_050571.1	18874967	18925418	IntestineKidneyLiverSpleenBrain	5
NC_050571.1	18874967	18926006	IntestineKidneyLiverSpleenBrain	5
NC_050571.1	30403277	30425388	IntestineKidneyLiverMuscleBrain	5
NC_050571.1	20983920	21034912	IntestineKidneyLiverMuscleBrain	5
NC_050571.1	20983920	21034674	IntestineKidneyLiverMuscleBrain	5
NC_050571.1	29114289	29158124	IntestineKidneyLiverMuscleBrain	5
NC_048571.1	18262042	18284333	IntestineKidneyLiverSpleenMuscle	5
NC_048571.1	12891303	12944667	IntestineKidneyLiverSpleenMuscle	5
NC_048571.1	22934556	22949324	IntestineKidneyLiverSpleenMuscle	5
NC_048571.1	18248900	18281616	IntestineKidneyLiverSpleenMuscle	5
NC_048571.1	20221511	20268987	IntestineKidneyLiverMuscleBrain	5
NC_048571.1	22934840	22949522	IntestineKidneyLiverSpleenMuscle	5
NC_048571.1	65289300	65371306	IntestineKidneyLiverSpleenBrain	5
NC_048571.1	21137338	21154226	IntestineKidneyLiverSpleenMuscle	5
NC_048571.1	87340677	87346974	IntestineKidneyLiverSpleenBrain	5
NC_048571.1	72355257	72430960	IntestineKidneyLiverMuscleBrain	5
NC_048571.1	63309054	63332982	IntestineLiverSpleenMuscleBrain	5
NC_048571.1	63309054	63349910	IntestineLiverSpleenMuscleBrain	5
NC_048571.1	21136531	21154452	IntestineKidneyLiverSpleenMuscle	5
NC_048571.1	72354874	72430960	IntestineKidneyLiverMuscleBrain	5
NC_048571.1	21127911	21167781	IntestineKidneyLiverSpleenMuscle	5
NC_048571.1	62640504	62738294	IntestineLiverSpleenMuscleBrain	5
NC_048571.1	53622884	53688102	IntestineKidneyLiverSpleenMuscle	5
NC_048571.1	20771609	20827068	IntestineKidneySpleenMuscleBrain	5
NC_048571.1	20771872	20818548	IntestineKidneySpleenMuscleBrain	5
NC_048571.1	79311212	79358713	IntestineLiverSpleenMuscleBrain	5
NC_048571.1	79311212	79359870	IntestineLiverSpleenMuscleBrain	5
NC_048571.1	87340665	87349150	IntestineKidneyLiverSpleenBrain	5
NC_048571.1	53629755	53688020	IntestineKidneyLiverSpleenMuscle	5
NC_048571.1	46748945	46774576	IntestineKidneyLiverSpleenMuscle	5
NC_048571.1	87340931	87346535	IntestineKidneyLiverSpleenBrain	5
NC_048571.1	53629748	53650127	IntestineKidneyLiverSpleenMuscle	5
NC_048571.1	44663313	44714877	IntestineKidneyLiverSpleenBrain	5
NC_048571.1	44663313	44715006	IntestineKidneyLiverSpleenBrain	5
NC_048571.1	44663313	44713050	IntestineKidneyLiverSpleenBrain	5
NC_048571.1	20771534	20823057	IntestineKidneySpleenMuscleBrain	5
NC_048571.1	79298537	79358713	IntestineLiverSpleenMuscleBrain	5
NC_048571.1	18256076	18311986	IntestineKidneyLiverSpleenMuscle	5
NC_048571.1	69791913	69859226	IntestineLiverSpleenMuscleBrain	5
NC_048571.1	20786674	20818548	IntestineKidneySpleenMuscleBrain	5
NC_048571.1	44655678	44707349	IntestineKidneyLiverSpleenBrain	5
NC_048565.1	41644473	41730531	IntestineKidneyLiverSpleenBrain	5
NC_048565.1	65795021	65824526	IntestineKidneyLiverSpleenMuscle	5
NC_048565.1	24489187	24596318	IntestineLiverSpleenMuscleBrain	5
NC_048565.1	24496261	24544181	IntestineLiverSpleenMuscleBrain	5
NC_048565.1	24496261	24601331	IntestineLiverSpleenMuscleBrain	5
NC_048565.1	76977762	77068918	IntestineLiverSpleenMuscleBrain	5
NC_048565.1	52381076	52436238	KidneyLiverSpleenMuscleBrain	5
NC_048565.1	52381076	52436143	KidneyLiverSpleenMuscleBrain	5
NC_048565.1	76987547	77068918	IntestineLiverSpleenMuscleBrain	5
NC_048565.1	21604275	21624592	IntestineKidneyLiverSpleenBrain	5
NC_048565.1	19298203	19366384	IntestineKidneyLiverSpleenMuscle	5
NC_048565.1	52768738	52793951	IntestineKidneyLiverSpleenMuscle	5
NC_048565.1	14074379	14166391	IntestineLiverSpleenMuscleBrain	5
NC_048565.1	28329396	28347292	IntestineKidneyLiverSpleenMuscle	5
NC_048565.1	76983709	77068918	IntestineLiverSpleenMuscleBrain	5
NC_048565.1	24488873	24544181	IntestineLiverSpleenMuscleBrain	5
NC_048565.1	21602288	21624592	IntestineKidneyLiverSpleenBrain	5
NC_048565.1	28329336	28347369	IntestineKidneyLiverSpleenMuscle	5
NC_048565.1	28094215	28169148	IntestineKidneyLiverSpleenMuscle	5
NC_048565.1	65795019	65824543	IntestineKidneyLiverSpleenMuscle	5
NC_048569.1	9195781	9224406	IntestineKidneyLiverSpleenBrain	5
NC_048569.1	62434491	62494325	IntestineKidneyLiverSpleenBrain	5
NC_048569.1	63837721	63865982	IntestineKidneyLiverSpleenBrain	5
NC_048569.1	66349522	66375290	IntestineKidneyLiverSpleenMuscle	5
NC_048569.1	9041043	9049899	IntestineKidneyLiverSpleenMuscle	5
NC_048569.1	66519582	66542407	IntestineKidneyLiverSpleenMuscle	5
NC_048569.1	33010034	33067750	IntestineKidneyLiverSpleenBrain	5
NC_048569.1	23827440	23870485	IntestineKidneyLiverSpleenMuscle	5
NC_048569.1	66519958	66571505	IntestineKidneyLiverSpleenMuscle	5
NC_048569.1	59315258	59398081	IntestineKidneyLiverMuscleBrain	5
NC_048569.1	62075295	62110239	IntestineKidneyLiverMuscleBrain	5
NC_048569.1	62075370	62110239	IntestineKidneyLiverMuscleBrain	5
NC_048569.1	36421439	36459894	IntestineKidneyLiverMuscleBrain	5
NC_048569.1	73899702	73956263	IntestineKidneyLiverSpleenMuscle	5
NC_048569.1	63826503	63868193	IntestineKidneyLiverSpleenBrain	5
NC_048569.1	32951610	33002922	IntestineLiverSpleenMuscleBrain	5
NC_048569.1	33927568	34023141	IntestineLiverSpleenMuscleBrain	5
NC_048569.1	62079880	62111970	IntestineKidneyLiverMuscleBrain	5
NC_048569.1	66349391	66375303	IntestineKidneyLiverSpleenMuscle	5
NC_048569.1	33010371	33067750	IntestineKidneyLiverSpleenBrain	5
NC_048569.1	36422930	36459894	IntestineKidneyLiverMuscleBrain	5
NC_048569.1	69608612	69657344	IntestineLiverSpleenMuscleBrain	5
NC_048569.1	73912283	73933034	IntestineKidneyLiverSpleenMuscle	5
NC_048569.1	42705108	42751448	IntestineLiverSpleenMuscleBrain	5
NC_048569.1	42710273	42751435	IntestineLiverSpleenMuscleBrain	5
NC_048569.1	42710273	42751449	IntestineLiverSpleenMuscleBrain	5
NC_048569.1	42710273	42751391	IntestineLiverSpleenMuscleBrain	5
NC_048569.1	23700068	23737273	IntestineKidneyLiverSpleenMuscle	5
NC_048569.1	9041076	9072371	IntestineKidneyLiverSpleenMuscle	5
NC_048569.1	63312729	63335087	IntestineLiverSpleenMuscleBrain	5
NC_048569.1	13422099	13457571	IntestineKidneyLiverMuscleBrain	5
NC_048569.1	63312644	63349910	IntestineLiverSpleenMuscleBrain	5
NC_048569.1	35745478	35819318	IntestineKidneyLiverSpleenBrain	5
NC_048569.1	69595192	69657382	IntestineLiverSpleenMuscleBrain	5
NC_048569.1	92230095	92246483	IntestineKidneySpleenMuscleBrain	5
NC_048569.1	66519636	66567464	IntestineKidneyLiverSpleenMuscle	5
NC_048569.1	9195914	9217590	IntestineKidneyLiverSpleenBrain	5
NC_048569.1	92229553	92246893	IntestineKidneySpleenMuscleBrain	5
NC_048569.1	32973594	32999996	IntestineLiverSpleenMuscleBrain	5
NC_048569.1	66349618	66368907	IntestineKidneyLiverSpleenMuscle	5
NC_048569.1	9041107	9061472	IntestineKidneyLiverSpleenMuscle	5
NC_048569.1	36428434	36465585	IntestineKidneyLiverMuscleBrain	5
NC_048569.1	38758599	38818138	IntestineKidneyLiverMuscleBrain	5
NC_048569.1	92230146	92272549	IntestineKidneySpleenMuscleBrain	5
NC_048569.1	38754053	38818138	IntestineKidneyLiverMuscleBrain	5
NC_048569.1	33005500	33067750	IntestineKidneyLiverSpleenBrain	5
NC_048569.1	33912945	34023141	IntestineLiverSpleenMuscleBrain	5
NC_048569.1	36421304	36459894	IntestineKidneyLiverMuscleBrain	5
NC_048569.1	62075345	62120354	IntestineKidneyLiverMuscleBrain	5
NC_048569.1	66519701	66560610	IntestineKidneyLiverSpleenMuscle	5
NC_048569.1	33022155	33074479	IntestineKidneyLiverSpleenBrain	5
NC_048569.1	66349535	66375353	IntestineKidneyLiverSpleenMuscle	5
NC_048569.1	62078212	62110239	IntestineKidneyLiverMuscleBrain	5
NC_048569.1	66519596	66543049	IntestineKidneyLiverSpleenMuscle	5
NC_048569.1	9659141	9671936	IntestineKidneyLiverSpleenMuscle	5
NC_048569.1	9196239	9222483	IntestineKidneyLiverSpleenBrain	5
NC_048569.1	9041766	9049759	IntestineKidneyLiverSpleenMuscle	5
NC_048569.1	62082211	62110239	IntestineKidneyLiverMuscleBrain	5
NC_048569.1	36497930	36572457	IntestineLiverSpleenMuscleBrain	5
NC_048569.1	36518094	36570718	IntestineLiverSpleenMuscleBrain	5
NC_048569.1	33008293	33067750	IntestineKidneyLiverSpleenBrain	5
NC_048569.1	69613680	69645408	IntestineLiverSpleenMuscleBrain	5
NC_048569.1	40762058	40786434	IntestineLiverSpleenMuscleBrain	5
NC_048569.1	33928223	34023141	IntestineLiverSpleenMuscleBrain	5
NC_048569.1	92230080	92266475	IntestineKidneySpleenMuscleBrain	5
NC_048569.1	35789019	35837906	IntestineKidneyLiverSpleenBrain	5
NC_048569.1	69608537	69675011	IntestineLiverSpleenMuscleBrain	5
NC_048569.1	9195861	9217590	IntestineKidneyLiverSpleenBrain	5
NC_048569.1	63846503	63896335	IntestineKidneyLiverSpleenMuscle	5
NC_048589.1	28041681	28067547	IntestineKidneyLiverSpleenMuscle	5
NC_048589.1	36207427	36247673	IntestineKidneyLiverSpleenBrain	5
NC_048589.1	36218237	36261107	IntestineKidneyLiverSpleenBrain	5
NC_048589.1	40341883	40356449	IntestineKidneyLiverSpleenMuscle	5
NC_048589.1	23879200	23918043	IntestineKidneyLiverSpleenBrain	5
NC_048589.1	40341750	40356395	IntestineKidneyLiverSpleenMuscle	5
NC_048589.1	17312713	17386794	IntestineKidneyLiverMuscleBrain	5
NC_048589.1	37358276	37422508	IntestineLiverSpleenMuscleBrain	5
NC_048590.1	29278105	29358571	IntestineKidneyLiverMuscleBrain	5
NC_048590.1	24489187	24596318	IntestineLiverSpleenMuscleBrain	5
NC_048590.1	24443495	24490160	IntestineKidneyLiverSpleenBrain	5
NC_048590.1	24496494	24601331	IntestineLiverSpleenMuscleBrain	5
NC_048590.1	22932278	22950787	IntestineKidneyLiverSpleenMuscle	5
NC_048590.1	38655777	38717221	IntestineKidneyLiverMuscleBrain	5
NC_048590.1	20824174	20863440	IntestineLiverSpleenMuscleBrain	5
NC_048590.1	32702584	32721876	IntestineKidneyLiverSpleenBrain	5
NC_048590.1	32702584	32741149	IntestineKidneyLiverSpleenBrain	5
NC_048590.1	32702584	32729339	IntestineKidneyLiverSpleenBrain	5
NC_048590.1	30211255	30288481	IntestineKidneyLiverSpleenBrain	5
NC_048590.1	24852234	24893333	IntestineKidneyLiverMuscleBrain	5
NC_048590.1	32689217	32721876	IntestineKidneyLiverSpleenBrain	5
NC_048590.1	29100176	29130795	IntestineKidneyLiverSpleenMuscle	5
NC_048590.1	38664404	38717221	IntestineKidneyLiverMuscleBrain	5
NC_048590.1	32293519	32362115	IntestineKidneyLiverMuscleBrain	5
NC_048590.1	39577202	39648145	IntestineKidneyLiverSpleenBrain	5
NC_048590.1	25363723	25389129	IntestineKidneyLiverSpleenMuscle	5
NC_048585.1	58442874	58457570	IntestineKidneyLiverSpleenMuscle	5
NC_048585.1	42722981	42759982	IntestineLiverSpleenMuscleBrain	5
NC_048585.1	57941424	57971306	IntestineKidneyLiverMuscleBrain	5
NC_048585.1	58442980	58457335	IntestineKidneyLiverSpleenMuscle	5
NC_048585.1	21453256	21462826	IntestineKidneyLiverSpleenMuscle	5
NC_048585.1	42722695	42759982	IntestineLiverSpleenMuscleBrain	5
NC_048585.1	18880683	18925418	IntestineKidneyLiverSpleenBrain	5
NC_048585.1	23709869	23729774	IntestineKidneyLiverSpleenMuscle	5
NC_048585.1	58442934	58457731	IntestineKidneyLiverSpleenMuscle	5
NC_048585.1	30161056	30193152	KidneyLiverSpleenMuscleBrain	5
NC_048585.1	18261736	18293919	IntestineKidneyLiverSpleenMuscle	5
NC_048585.1	58442843	58457685	IntestineKidneyLiverSpleenMuscle	5
NC_048585.1	42722652	42759982	IntestineLiverSpleenMuscleBrain	5
NC_048585.1	18892705	18925489	IntestineKidneyLiverSpleenBrain	5
NC_048585.1	18892705	18925765	IntestineKidneyLiverSpleenBrain	5
NC_048585.1	57941782	57972129	IntestineKidneyLiverMuscleBrain	5
NC_048585.1	57941782	57980731	IntestineKidneyLiverMuscleBrain	5
NC_048585.1	57935202	57971369	IntestineKidneyLiverMuscleBrain	5
NC_048585.1	21453968	21466646	IntestineKidneyLiverSpleenMuscle	5
NC_048585.1	57941553	57971356	IntestineKidneyLiverMuscleBrain	5
NC_048585.1	30211255	30312428	IntestineKidneyLiverSpleenBrain	5
NC_048585.1	29114289	29158124	IntestineKidneyLiverMuscleBrain	5
NC_048585.1	29114713	29157006	IntestineKidneyLiverMuscleBrain	5
NC_048585.1	24230513	24296270	IntestineLiverSpleenMuscleBrain	5
NC_048585.1	58442734	58461657	IntestineKidneyLiverSpleenMuscle	5
NC_048585.1	18874984	18926006	IntestineKidneyLiverSpleenBrain	5
NC_048585.1	21453962	21466624	IntestineKidneyLiverSpleenMuscle	5
NC_048585.1	29117345	29169245	IntestineKidneyLiverMuscleBrain	5
NC_048585.1	29117345	29157006	IntestineKidneyLiverMuscleBrain	5
NC_048585.1	31704423	31746136	IntestineKidneyLiverSpleenMuscle	5
NC_048585.1	29115567	29157006	IntestineKidneyLiverMuscleBrain	5
NC_048585.1	42705108	42759982	IntestineLiverSpleenMuscleBrain	5
NC_048585.1	30163702	30187247	KidneyLiverSpleenMuscleBrain	5
NC_048585.1	30163702	30196073	KidneyLiverSpleenMuscleBrain	5
NC_048585.1	30163702	30196551	KidneyLiverSpleenMuscleBrain	5
NC_048585.1	42728252	42759982	IntestineLiverSpleenMuscleBrain	5
NC_048585.1	40338580	40347141	IntestineKidneyLiverSpleenMuscle	5
NC_048585.1	23691992	23730089	IntestineKidneyLiverSpleenMuscle	5
NC_048585.1	30155626	30191880	KidneyLiverSpleenMuscleBrain	5
NC_048585.1	21453594	21466642	IntestineKidneyLiverSpleenMuscle	5
NC_050572.1	35133171	35180161	KidneyLiverSpleenMuscleBrain	5
NC_050572.1	36567979	36612736	IntestineKidneyLiverMuscleBrain	5
NC_050572.1	28299780	28338722	IntestineLiverSpleenMuscleBrain	5
NC_050572.1	22970207	22993045	KidneyLiverSpleenMuscleBrain	5
NC_050572.1	31683434	31733130	IntestineKidneyLiverSpleenBrain	5
NC_050572.1	17205812	17254371	IntestineLiverSpleenMuscleBrain	5
NC_050572.1	34738987	34760377	IntestineKidneySpleenMuscleBrain	5
NC_050572.1	34734700	34760793	IntestineKidneySpleenMuscleBrain	5
NC_048577.1	12081003	12121652	IntestineKidneySpleenMuscleBrain	5
NC_048577.1	15896065	15961006	IntestineKidneyLiverSpleenBrain	5
NC_048577.1	13060853	13092746	IntestineKidneySpleenMuscleBrain	5
NC_048577.1	13060659	13087882	IntestineKidneySpleenMuscleBrain	5
NC_048577.1	13050588	13087882	IntestineKidneySpleenMuscleBrain	5
NC_048577.1	35584963	35621105	IntestineKidneyLiverMuscleBrain	5
NC_048577.1	32397155	32416187	IntestineLiverSpleenMuscleBrain	5
NC_048577.1	24216300	24276422	IntestineLiverSpleenMuscleBrain	5
NC_048577.1	40343107	40369969	IntestineKidneyLiverSpleenBrain	5
NC_048577.1	21139897	21174660	IntestineKidneyLiverSpleenMuscle	5
NC_048577.1	38364332	38398716	IntestineKidneyLiverSpleenMuscle	5
NC_048577.1	40749927	40797274	IntestineLiverSpleenMuscleBrain	5
NC_048577.1	38335456	38398801	IntestineKidneyLiverSpleenMuscle	5
NC_048577.1	29266229	29358571	IntestineKidneyLiverMuscleBrain	5
NC_048577.1	32394864	32412063	IntestineLiverSpleenMuscleBrain	5
NC_048577.1	40740399	40797274	IntestineLiverSpleenMuscleBrain	5
NC_048577.1	24332180	24359179	KidneyLiverSpleenMuscleBrain	5
NC_048577.1	38364526	38398792	IntestineKidneyLiverSpleenMuscle	5
NC_048577.1	40740351	40797274	IntestineLiverSpleenMuscleBrain	5
NC_048577.1	21137274	21174751	IntestineKidneyLiverSpleenMuscle	5
NC_048577.1	24221759	24296270	IntestineLiverSpleenMuscleBrain	5
NC_048577.1	24221759	24278894	IntestineLiverSpleenMuscleBrain	5
NC_048577.1	15837903	15897705	IntestineKidneyLiverMuscleBrain	5
NC_048577.1	15837903	15907118	IntestineKidneyLiverMuscleBrain	5
NC_048577.1	15837903	15900472	IntestineKidneyLiverMuscleBrain	5
NC_048577.1	24130210	24169301	IntestineKidneyLiverSpleenMuscle	5
NC_048577.1	21136091	21146935	IntestineKidneyLiverSpleenMuscle	5
NC_048577.1	41644473	41722916	IntestineKidneyLiverSpleenBrain	5
NC_048577.1	12073825	12121652	IntestineKidneySpleenMuscleBrain	5
NC_048577.1	13063965	13092737	IntestineKidneySpleenMuscleBrain	5
NC_048577.1	13063965	13087882	IntestineKidneySpleenMuscleBrain	5
NC_048577.1	13063965	13093569	IntestineKidneySpleenMuscleBrain	5
NC_048577.1	18639778	18698683	IntestineKidneyLiverMuscleBrain	5
NC_048577.1	18639778	18709458	IntestineKidneyLiverMuscleBrain	5
NC_048577.1	18639778	18734444	IntestineKidneyLiverMuscleBrain	5
NC_048577.1	18639778	18703418	IntestineKidneyLiverMuscleBrain	5
NC_048577.1	40748260	40797274	IntestineLiverSpleenMuscleBrain	5
NC_048593.1	32617347	32666844	IntestineKidneyLiverMuscleBrain	5
NC_048593.1	30553896	30630967	IntestineKidneyLiverMuscleBrain	5
NC_048593.1	30553896	30630807	IntestineKidneyLiverMuscleBrain	5
NC_048593.1	30553896	30621176	IntestineKidneyLiverMuscleBrain	5
NC_048593.1	30553896	30626049	IntestineKidneyLiverMuscleBrain	5
NC_048593.1	23878152	23918043	IntestineKidneyLiverSpleenBrain	5
NC_048593.1	32592137	32669307	IntestineKidneyLiverMuscleBrain	5
NC_048593.1	11438951	11467917	IntestineKidneyLiverSpleenMuscle	5
NC_048593.1	26753570	26769067	IntestineKidneyLiverMuscleBrain	5
NC_048593.1	22309288	22337555	IntestineKidneyLiverSpleenBrain	5
NC_048593.1	26749655	26756669	IntestineLiverSpleenMuscleBrain	5
NC_048593.1	29278105	29358571	IntestineKidneyLiverMuscleBrain	5
NC_048593.1	20278702	20330175	IntestineKidneyLiverSpleenBrain	5
NC_048593.1	7191680	7208202	IntestineKidneyLiverSpleenMuscle	5
NC_048593.1	7191712	7213862	IntestineKidneyLiverSpleenMuscle	5
NC_048593.1	24488873	24539785	IntestineLiverSpleenMuscleBrain	5
NC_048593.1	32322836	32346198	IntestineKidneyLiverMuscleBrain	5
NC_048593.1	27769741	27812446	IntestineKidneyLiverMuscleBrain	5
NC_048593.1	32323663	32355303	IntestineKidneyLiverMuscleBrain	5
NC_048593.1	32323663	32354625	IntestineKidneyLiverMuscleBrain	5
NC_048593.1	32323663	32368302	IntestineKidneyLiverMuscleBrain	5
NC_048593.1	32323663	32369661	IntestineKidneyLiverMuscleBrain	5
NC_048593.1	27769318	27812508	IntestineKidneyLiverMuscleBrain	5
NC_048593.1	22301898	22337555	IntestineKidneyLiverSpleenBrain	5
NC_048593.1	24499746	24518728	IntestineLiverSpleenMuscleBrain	5
NC_048593.1	24496494	24601331	IntestineLiverSpleenMuscleBrain	5
NC_048593.1	26746001	26756885	IntestineLiverSpleenMuscleBrain	5
NC_048593.1	7191612	7216490	IntestineKidneyLiverSpleenMuscle	5
NC_048593.1	22315183	22389493	IntestineKidneyLiverSpleenBrain	5
NC_048593.1	42030310	42054532	IntestineLiverSpleenMuscleBrain	5
NC_048593.1	42024817	42049896	IntestineLiverSpleenMuscleBrain	5
NC_048593.1	24489187	24596318	IntestineLiverSpleenMuscleBrain	5
NC_048593.1	7191655	7228916	IntestineKidneyLiverSpleenMuscle	5
NC_048593.1	9044767	9063844	IntestineKidneyLiverSpleenMuscle	5
NC_048593.1	26725663	26753821	IntestineLiverSpleenMuscleBrain	5
NC_048593.1	24148100	24230872	IntestineKidneyLiverSpleenBrain	5
NC_048593.1	24499881	24513833	IntestineLiverSpleenMuscleBrain	5
NC_048593.1	7191672	7216667	IntestineKidneyLiverSpleenMuscle	5
NC_048593.1	24500439	24514306	IntestineLiverSpleenMuscleBrain	5
NC_048593.1	24500439	24515455	IntestineLiverSpleenMuscleBrain	5
NC_048593.1	42020297	42049896	IntestineLiverSpleenMuscleBrain	5
NC_048593.1	32293519	32362115	IntestineKidneyLiverMuscleBrain	5
NC_048593.1	30549861	30621176	IntestineKidneyLiverMuscleBrain	5
NC_048593.1	22309292	22337555	IntestineKidneyLiverSpleenBrain	5
NC_048593.1	22309449	22337555	IntestineKidneyLiverSpleenBrain	5
NC_048574.1	48385535	48407475	IntestineKidneyLiverSpleenMuscle	5
NC_048574.1	32951610	33010289	IntestineLiverSpleenMuscleBrain	5
NC_048574.1	30578913	30646471	IntestineKidneyLiverMuscleBrain	5
NC_048574.1	71463028	71522605	IntestineKidneySpleenMuscleBrain	5
NC_048574.1	9085258	9121027	IntestineKidneyLiverMuscleBrain	5
NC_048574.1	34538580	34580417	IntestineKidneyLiverMuscleBrain	5
NC_048574.1	46763379	46793705	IntestineKidneySpleenMuscleBrain	5
NC_048574.1	38223294	38280330	IntestineKidneyLiverMuscleBrain	5
NC_048574.1	32986361	33010289	IntestineLiverSpleenMuscleBrain	5
NC_048574.1	32988985	33010289	IntestineLiverSpleenMuscleBrain	5
NC_048574.1	14190512	14201702	IntestineKidneyLiverSpleenMuscle	5
NC_048574.1	47119713	47149325	IntestineKidneySpleenMuscleBrain	5
NC_048574.1	30040514	30062347	IntestineKidneyLiverSpleenMuscle	5
NC_048574.1	47120396	47149325	IntestineKidneySpleenMuscleBrain	5
NC_048574.1	32985341	33012014	IntestineLiverSpleenMuscleBrain	5
NC_048574.1	30040306	30061405	IntestineKidneyLiverSpleenMuscle	5
NC_048574.1	46763765	46793705	IntestineKidneySpleenMuscleBrain	5
NC_048574.1	66343233	66365889	IntestineKidneyLiverSpleenMuscle	5
NC_048572.1	59235927	59279226	IntestineKidneyLiverSpleenMuscle	5
NC_048572.1	14584475	14626671	IntestineLiverSpleenMuscleBrain	5
NC_048572.1	20987748	21038255	IntestineKidneyLiverMuscleBrain	5
NC_048572.1	59299306	59309137	IntestineKidneyLiverSpleenMuscle	5
NC_048572.1	23059392	23116211	IntestineLiverSpleenMuscleBrain	5
NC_048572.1	23059392	23115406	IntestineLiverSpleenMuscleBrain	5
NC_048572.1	24083835	24134009	IntestineKidneyLiverMuscleBrain	5
NC_048572.1	24096394	24128032	IntestineKidneyLiverMuscleBrain	5
NC_048572.1	80846304	80870834	IntestineKidneyLiverSpleenMuscle	5
NC_048572.1	80846340	80870845	IntestineKidneyLiverSpleenMuscle	5
NC_048572.1	30155626	30191880	KidneyLiverSpleenMuscleBrain	5
NC_048572.1	14572267	14626671	IntestineLiverSpleenMuscleBrain	5
NC_048572.1	80845961	80870869	IntestineKidneyLiverSpleenMuscle	5
NC_048572.1	57035833	57085209	IntestineKidneyLiverSpleenBrain	5
NC_048572.1	20993354	21038255	IntestineKidneyLiverMuscleBrain	5
NC_048572.1	30119872	30139921	IntestineKidneyLiverSpleenBrain	5
NC_048572.1	30048306	30062178	IntestineKidneyLiverSpleenMuscle	5
NC_048572.1	30105654	30131752	IntestineKidneyLiverSpleenBrain	5
NC_048572.1	30090394	30131674	IntestineKidneyLiverSpleenBrain	5
NC_048572.1	57041790	57082474	IntestineKidneyLiverSpleenBrain	5
NC_048572.1	23995073	24021154	IntestineLiverSpleenMuscleBrain	5
NC_048572.1	55752266	55793297	IntestineKidneyLiverSpleenMuscle	5
NC_048572.1	23990881	24012961	IntestineLiverSpleenMuscleBrain	5
NC_048572.1	30105586	30130998	IntestineKidneyLiverSpleenBrain	5
NC_048572.1	61002771	61025419	IntestineKidneyLiverSpleenBrain	5
NC_048572.1	61002771	61041392	IntestineKidneyLiverSpleenBrain	5
NC_048572.1	61002771	61041449	IntestineKidneyLiverSpleenBrain	5
NC_048572.1	24098480	24126255	IntestineKidneyLiverMuscleBrain	5
NC_048572.1	24098480	24132080	IntestineKidneyLiverMuscleBrain	5
NC_048572.1	29978541	29989785	IntestineKidneySpleenMuscleBrain	5
NC_048572.1	29976758	29998785	IntestineKidneySpleenMuscleBrain	5
NC_048572.1	14603910	14633591	IntestineLiverSpleenMuscleBrain	5
NC_048572.1	29976008	30002076	IntestineKidneySpleenMuscleBrain	5
NC_048572.1	80858034	80899607	IntestineKidneyLiverSpleenMuscle	5
NC_048572.1	24172199	24208270	IntestineKidneyLiverSpleenBrain	5
NC_048572.1	18653665	18734444	IntestineKidneyLiverMuscleBrain	5
NC_048572.1	57036595	57059038	IntestineKidneyLiverSpleenBrain	5
NC_048572.1	57036492	57059267	IntestineKidneyLiverSpleenBrain	5
NC_048572.1	29976569	29998847	IntestineKidneySpleenMuscleBrain	5
NC_048572.1	30161056	30193152	KidneyLiverSpleenMuscleBrain	5
NC_048572.1	57011016	57084806	IntestineKidneyLiverSpleenBrain	5
NC_048572.1	13508434	13546384	IntestineKidneyLiverMuscleBrain	5
NC_048572.1	14572216	14626671	IntestineLiverSpleenMuscleBrain	5
NC_048572.1	24148100	24230872	IntestineKidneyLiverSpleenBrain	5
NC_048572.1	14584806	14638963	IntestineLiverSpleenMuscleBrain	5
NC_048572.1	30165123	30187247	KidneyLiverSpleenMuscleBrain	5
NC_048572.1	24079264	24118576	IntestineKidneyLiverMuscleBrain	5
NC_048572.1	29966812	29990380	IntestineKidneySpleenMuscleBrain	5
NC_048572.1	14584123	14638628	IntestineLiverSpleenMuscleBrain	5
NC_048572.1	21009991	21038633	IntestineKidneyLiverMuscleBrain	5
NC_048572.1	21009991	21041997	IntestineKidneyLiverMuscleBrain	5
NC_048572.1	21009991	21041518	IntestineKidneyLiverMuscleBrain	5
NC_048586.1	37558083	37631528	IntestineLiverSpleenMuscleBrain	5
NC_048586.1	37558083	37607388	IntestineLiverSpleenMuscleBrain	5
NC_048586.1	4718024	4763724	IntestineKidneyLiverSpleenMuscle	5
NC_048586.1	32364982	32394273	IntestineKidneyLiverSpleenMuscle	5
NC_048586.1	24396884	24433687	IntestineLiverSpleenMuscleBrain	5
NC_048586.1	24399413	24426874	IntestineLiverSpleenMuscleBrain	5
NC_048586.1	24118597	24147612	IntestineKidneyLiverSpleenMuscle	5
NC_048586.1	31674255	31733130	IntestineKidneyLiverSpleenBrain	5
NC_048586.1	12593099	12620144	IntestineKidneySpleenMuscleBrain	5
NC_048586.1	24391713	24427142	IntestineLiverSpleenMuscleBrain	5
NC_048586.1	17093243	17120528	IntestineLiverSpleenMuscleBrain	5
NC_048586.1	37560713	37631528	IntestineLiverSpleenMuscleBrain	5
NC_048586.1	12589808	12620144	IntestineKidneySpleenMuscleBrain	5
NC_048586.1	12940336	12964802	IntestineKidneyLiverSpleenMuscle	5
NC_048586.1	24140987	24155003	IntestineKidneyLiverSpleenMuscle	5
NC_048586.1	17089219	17127419	IntestineLiverSpleenMuscleBrain	5
NC_048586.1	24116497	24155017	IntestineKidneyLiverSpleenMuscle	5
NC_048586.1	24399069	24428196	IntestineLiverSpleenMuscleBrain	5
NC_048586.1	24399920	24418316	IntestineLiverSpleenMuscleBrain	5
NC_048586.1	24114845	24155119	IntestineKidneyLiverSpleenMuscle	5
NC_048578.1	36560166	36570507	IntestineKidneyLiverSpleenMuscle	5
NC_048578.1	31313567	31346540	IntestineLiverSpleenMuscleBrain	5
NC_048578.1	27114821	27160753	IntestineKidneyLiverMuscleBrain	5
NC_048578.1	29263054	29358571	IntestineKidneyLiverMuscleBrain	5
NC_048578.1	17857940	17929317	IntestineKidneyLiverMuscleBrain	5
NC_048578.1	32353620	32399366	IntestineKidneyLiverSpleenMuscle	5
NC_048578.1	31313660	31346540	IntestineLiverSpleenMuscleBrain	5
NC_048578.1	31313657	31346540	IntestineLiverSpleenMuscleBrain	5
NC_048578.1	4713776	4738253	IntestineKidneyLiverSpleenMuscle	5
NC_048583.1	40392969	40416125	IntestineKidneyLiverSpleenMuscle	5
NC_048583.1	12564349	12614396	IntestineKidneySpleenMuscleBrain	5
NC_048583.1	40998542	41018979	IntestineLiverSpleenMuscleBrain	5
NC_048583.1	41006874	41018979	IntestineLiverSpleenMuscleBrain	5
NC_048583.1	20150626	20165741	IntestineLiverSpleenMuscleBrain	5
NC_048583.1	20150626	20201034	IntestineLiverSpleenMuscleBrain	5
NC_048583.1	20148710	20200663	IntestineLiverSpleenMuscleBrain	5
NC_048583.1	38646293	38686559	IntestineKidneyLiverSpleenMuscle	5
NC_048583.1	12565736	12614396	IntestineKidneySpleenMuscleBrain	5
NC_048583.1	29277997	29358571	IntestineKidneyLiverMuscleBrain	5
NC_048583.1	62399100	62487767	IntestineKidneyLiverSpleenBrain	5
NC_048583.1	20153858	20201034	IntestineLiverSpleenMuscleBrain	5
NC_048583.1	40997950	41018979	IntestineLiverSpleenMuscleBrain	5
NC_048583.1	13204977	13230126	IntestineKidneySpleenMuscleBrain	5
NC_048583.1	45166929	45175030	IntestineKidneyLiverSpleenMuscle	5
NC_048583.1	62383520	62467969	IntestineKidneyLiverSpleenBrain	5
NC_048583.1	41006841	41033680	IntestineLiverSpleenMuscleBrain	5
NC_048580.1	59011450	59048071	IntestineKidneyLiverMuscleBrain	5
NC_048580.1	34380564	34448263	IntestineKidneyLiverMuscleBrain	5
NC_048580.1	17205812	17261231	IntestineLiverSpleenMuscleBrain	5
NC_048580.1	18653811	18721287	IntestineKidneyLiverMuscleBrain	5
NC_048580.1	34388323	34448263	IntestineKidneyLiverMuscleBrain	5
NC_048580.1	52425339	52438499	KidneyLiverSpleenMuscleBrain	5
NC_048580.1	44484502	44496159	IntestineKidneyLiverSpleenMuscle	5
NC_048580.1	66745307	66775578	IntestineKidneyLiverSpleenBrain	5
NC_048580.1	48370918	48404221	IntestineKidneyLiverSpleenMuscle	5
NC_048580.1	62434491	62487767	IntestineKidneyLiverSpleenBrain	5
NC_048580.1	52421030	52438499	KidneyLiverSpleenMuscleBrain	5
NC_048580.1	48390707	48434477	KidneyLiverSpleenMuscleBrain	5
NC_048580.1	52426360	52440060	KidneyLiverSpleenMuscleBrain	5
NC_048580.1	52040487	52077506	IntestineLiverSpleenMuscleBrain	5
NC_048580.1	44485141	44495977	IntestineKidneyLiverSpleenMuscle	5
NC_048580.1	14626034	14716095	IntestineKidneyLiverSpleenBrain	5
NC_048580.1	14626220	14716095	IntestineKidneyLiverSpleenBrain	5
NC_048580.1	52760287	52779703	IntestineKidneyLiverSpleenMuscle	5
NC_048580.1	66752261	66774814	IntestineKidneyLiverSpleenBrain	5
NC_048580.1	12178002	12229091	IntestineKidneyLiverMuscleBrain	5
NC_048580.1	14643419	14745267	IntestineKidneyLiverSpleenBrain	5
NC_048580.1	14643419	14716095	IntestineKidneyLiverSpleenBrain	5
NC_048580.1	45536267	45583183	IntestineKidneyLiverSpleenMuscle	5
NC_048580.1	18645814	18721287	IntestineKidneyLiverMuscleBrain	5
NC_048580.1	66745302	66775204	IntestineKidneyLiverSpleenBrain	5
NC_048580.1	52048569	52077506	IntestineLiverSpleenMuscleBrain	5
NC_048580.1	66739054	66774648	IntestineKidneyLiverSpleenBrain	5
NC_048580.1	7158669	7197112	IntestineKidneyLiverSpleenMuscle	5
NC_048580.1	14639302	14716095	IntestineKidneyLiverSpleenBrain	5
NC_048580.1	44464410	44507032	IntestineKidneyLiverSpleenMuscle	5
NC_048580.1	18653665	18734444	IntestineKidneyLiverMuscleBrain	5
NC_048580.1	34400224	34458287	IntestineKidneyLiverMuscleBrain	5
NC_048580.1	34400224	34448263	IntestineKidneyLiverMuscleBrain	5
NC_048580.1	52425498	52438499	KidneyLiverSpleenMuscleBrain	5
NC_048580.1	52426270	52438499	KidneyLiverSpleenMuscleBrain	5
NC_048580.1	52769873	52779675	IntestineKidneyLiverSpleenMuscle	5
NC_048580.1	52051061	52077506	IntestineLiverSpleenMuscleBrain	5
NC_048580.1	38355088	38398918	IntestineKidneyLiverSpleenMuscle	5
NC_048580.1	66745199	66775325	IntestineKidneyLiverSpleenBrain	5
NC_048580.1	7158719	7197055	IntestineKidneyLiverSpleenMuscle	5
NC_048580.1	19239015	19308549	IntestineKidneyLiverSpleenMuscle	5
NC_048566.1	7033847	7040870	IntestineKidneyLiverSpleenMuscle	5
NC_048566.1	64709964	64719751	IntestineKidneyLiverSpleenMuscle	5
NC_048566.1	28602683	28682536	IntestineKidneyLiverMuscleBrain	5
NC_048566.1	28061775	28102966	IntestineKidneyLiverMuscleBrain	5
NC_048566.1	32373191	32383841	IntestineKidneyLiverSpleenMuscle	5
NC_048566.1	7171855	7198465	IntestineKidneyLiverSpleenMuscle	5
NC_048566.1	21019472	21048605	IntestineKidneyLiverMuscleBrain	5
NC_048566.1	28057413	28093027	IntestineKidneyLiverMuscleBrain	5
NC_048566.1	32370920	32401339	IntestineKidneyLiverSpleenMuscle	5
NC_048566.1	18653665	18741065	IntestineKidneyLiverMuscleBrain	5
NC_048566.1	21021254	21048605	IntestineKidneyLiverMuscleBrain	5
NC_048566.1	21020411	21048605	IntestineKidneyLiverMuscleBrain	5
NC_048566.1	6194492	6243196	IntestineKidneyLiverSpleenMuscle	5
NC_048566.1	20664826	20689529	IntestineKidneyLiverSpleenMuscle	5
NC_048566.1	23861592	23883955	IntestineLiverSpleenMuscleBrain	5
NC_048566.1	5573066	5616907	IntestineKidneyLiverSpleenBrain	5
NC_048566.1	5573166	5616907	IntestineKidneyLiverSpleenBrain	5
NC_048566.1	6194427	6243200	IntestineKidneyLiverSpleenMuscle	5
NC_048566.1	21026468	21048605	IntestineKidneyLiverMuscleBrain	5
NC_048568.1	16259401	16293280	IntestineKidneyLiverMuscleBrain	5
NC_048568.1	41618208	41680894	IntestineKidneyLiverSpleenBrain	5
NC_048568.1	41618208	41676862	IntestineKidneyLiverSpleenBrain	5
NC_048568.1	41618208	41722916	IntestineKidneyLiverSpleenBrain	5
NC_048568.1	41618208	41680858	IntestineKidneyLiverSpleenBrain	5
NC_048568.1	9658347	9675296	IntestineKidneyLiverSpleenMuscle	5
NC_048568.1	41617247	41676862	IntestineKidneyLiverSpleenBrain	5
NC_048568.1	29238250	29293110	IntestineKidneyLiverMuscleBrain	5
NC_048568.1	36109592	36156012	IntestineLiverSpleenMuscleBrain	5
NC_048568.1	15602397	15646465	IntestineKidneyLiverSpleenMuscle	5
NC_048568.1	36103040	36140701	IntestineLiverSpleenMuscleBrain	5
NC_048568.1	25413413	25458586	IntestineLiverSpleenMuscleBrain	5
NC_048568.1	35745478	35819318	IntestineKidneyLiverSpleenBrain	5
NC_048568.1	24418510	24440734	IntestineKidneyLiverSpleenMuscle	5
NC_048591.1	20487250	20579241	IntestineKidneyLiverSpleenBrain	5
NC_048591.1	27080868	27103000	IntestineLiverSpleenMuscleBrain	5
NC_048591.1	23695263	23712797	IntestineKidneyLiverSpleenMuscle	5
NC_048591.1	12934261	12954906	IntestineKidneyLiverSpleenMuscle	5
NC_048591.1	7027942	7081638	IntestineKidneyLiverSpleenMuscle	5
NC_048591.1	24245475	24296270	IntestineLiverSpleenMuscleBrain	5
NC_048591.1	28755937	28801968	IntestineKidneyLiverMuscleBrain	5
NC_048591.1	17082115	17105574	IntestineKidneyLiverSpleenMuscle	5
NC_048591.1	14246607	14288683	IntestineLiverSpleenMuscleBrain	5
NC_048591.1	16070600	16126580	IntestineLiverSpleenMuscleBrain	5
NC_048591.1	27054632	27101233	IntestineLiverSpleenMuscleBrain	5
NC_048591.1	28757899	28800627	IntestineKidneyLiverMuscleBrain	5
NC_048591.1	12934329	12954856	IntestineKidneyLiverSpleenMuscle	5
NC_048591.1	16071460	16129235	IntestineLiverSpleenMuscleBrain	5
NC_048591.1	16071460	16128432	IntestineLiverSpleenMuscleBrain	5
NC_048591.1	16071460	16128478	IntestineLiverSpleenMuscleBrain	5
NC_048591.1	14473256	14511600	IntestineKidneyLiverSpleenMuscle	5
NC_048591.1	9647709	9671167	IntestineKidneyLiverSpleenMuscle	5
NC_048591.1	27111394	27160753	IntestineKidneyLiverMuscleBrain	5
NC_048591.1	28755919	28800627	IntestineKidneyLiverMuscleBrain	5
NC_048591.1	7013240	7089616	IntestineKidneyLiverSpleenMuscle	5
NC_048591.1	27085876	27126646	IntestineKidneyLiverSpleenBrain	5
NC_048591.1	28752631	28800627	IntestineKidneyLiverMuscleBrain	5
NC_048591.1	16068689	16126406	IntestineLiverSpleenMuscleBrain	5
NC_048591.1	23695305	23713061	IntestineKidneyLiverSpleenMuscle	5
NC_048591.1	9661155	9671195	IntestineKidneyLiverSpleenMuscle	5
NC_048576.1	52776305	52805300	IntestineKidneyLiverSpleenMuscle	5
NC_048576.1	26761961	26782500	KidneyLiverSpleenMuscleBrain	5
NC_048576.1	53638584	53663142	IntestineKidneyLiverSpleenMuscle	5
NC_048576.1	80877261	80890828	IntestineKidneyLiverSpleenMuscle	5
NC_048576.1	75222123	75269799	IntestineKidneyLiverSpleenMuscle	5
NC_048576.1	52776510	52805372	IntestineKidneyLiverSpleenMuscle	5
NC_048576.1	8204360	8218057	IntestineKidneyLiverSpleenMuscle	5
NC_048576.1	55085587	55130461	IntestineKidneyLiverMuscleBrain	5
NC_048576.1	20152428	20201034	IntestineLiverSpleenMuscleBrain	5
NC_048576.1	55094966	55130348	IntestineKidneyLiverMuscleBrain	5
NC_048576.1	20148710	20200663	IntestineLiverSpleenMuscleBrain	5
NC_048576.1	20151966	20170879	IntestineLiverSpleenMuscleBrain	5
NC_048576.1	52730266	52823371	IntestineKidneyLiverSpleenMuscle	5
NC_048576.1	9655043	9669163	IntestineKidneyLiverSpleenMuscle	5
NC_048576.1	76977762	77034803	IntestineLiverSpleenMuscleBrain	5
NC_048576.1	14164340	14191939	KidneyLiverSpleenMuscleBrain	5
NC_048576.1	26761517	26788397	KidneyLiverSpleenMuscleBrain	5
NC_048576.1	19600279	19639248	IntestineKidneyLiverMuscleBrain	5
NC_048576.1	55073875	55130278	IntestineKidneyLiverMuscleBrain	5
NC_048576.1	57958810	57980783	IntestineKidneyLiverMuscleBrain	5
NC_048576.1	52776812	52805238	IntestineKidneyLiverSpleenMuscle	5
NC_048576.1	20145342	20170879	IntestineLiverSpleenMuscleBrain	5
NC_048576.1	11435621	11457764	IntestineKidneyLiverSpleenMuscle	5
NC_048576.1	53628780	53639983	IntestineKidneyLiverSpleenMuscle	5
NC_048576.1	52693341	52805369	IntestineKidneyLiverSpleenMuscle	5
NC_048576.1	33382012	33418353	IntestineKidneySpleenMuscleBrain	5
NC_048570.1	11439896	11470037	IntestineKidneyLiverSpleenMuscle	5
NC_048570.1	32318428	32355303	IntestineKidneyLiverMuscleBrain	5
NC_048570.1	32318428	32354625	IntestineKidneyLiverMuscleBrain	5
NC_048570.1	32318428	32369661	IntestineKidneyLiverMuscleBrain	5
NC_048570.1	28324369	28353326	IntestineKidneyLiverSpleenMuscle	5
NC_048570.1	71463028	71535168	IntestineKidneySpleenMuscleBrain	5
NC_048570.1	61960371	61983258	IntestineKidneyLiverSpleenBrain	5
NC_048570.1	61960371	61977276	IntestineKidneyLiverSpleenBrain	5
NC_048570.1	61960371	61983208	IntestineKidneyLiverSpleenBrain	5
NC_048570.1	61960371	61983440	IntestineKidneyLiverSpleenBrain	5
NC_048570.1	63312644	63349910	IntestineLiverSpleenMuscleBrain	5
NC_048570.1	72566033	72655214	IntestineKidneyLiverSpleenBrain	5
NC_048570.1	16221858	16268103	IntestineKidneyLiverSpleenMuscle	5
NC_048570.1	41644473	41722916	IntestineKidneyLiverSpleenBrain	5
NC_048570.1	11580552	11627806	IntestineKidneySpleenMuscleBrain	5
NC_048570.1	28338527	28352662	IntestineKidneyLiverSpleenMuscle	5
NC_048570.1	72623264	72655214	IntestineKidneyLiverSpleenBrain	5
NC_048570.1	14535811	14622713	IntestineLiverSpleenMuscleBrain	5
NC_048570.1	58640310	58714361	IntestineKidneySpleenMuscleBrain	5
NC_048570.1	63317944	63336795	IntestineLiverSpleenMuscleBrain	5
NC_048570.1	32293519	32362115	IntestineKidneyLiverMuscleBrain	5
NC_048570.1	72620592	72655214	IntestineKidneyLiverSpleenBrain	5
NC_048570.1	11590394	11627806	IntestineKidneySpleenMuscleBrain	5
NC_048570.1	72627403	72655214	IntestineKidneyLiverSpleenBrain	5
NC_050570.1	20654716	20681763	IntestineKidneyLiverSpleenMuscle	5
NC_050570.1	38209321	38230979	IntestineKidneySpleenMuscleBrain	5
NC_050570.1	9041303	9062255	IntestineKidneyLiverSpleenMuscle	5
NC_050570.1	38206244	38230979	IntestineKidneySpleenMuscleBrain	5
NC_050570.1	25420554	25458586	IntestineLiverSpleenMuscleBrain	5
NC_050570.1	9041614	9062113	IntestineKidneyLiverSpleenMuscle	5
NC_050570.1	20654640	20684340	IntestineKidneyLiverSpleenMuscle	5
NC_050570.1	20654702	20684629	IntestineKidneyLiverSpleenMuscle	5
NC_050570.1	31548671	31597426	IntestineLiverSpleenMuscleBrain	5
NC_050570.1	20654565	20720811	IntestineKidneyLiverSpleenMuscle	5
NC_050570.1	32948124	33002922	IntestineLiverSpleenMuscleBrain	5
NC_050570.1	17089219	17129217	IntestineLiverSpleenMuscleBrain	5
NC_048573.1	63272602	63314503	IntestineKidneyLiverSpleenBrain	5
NC_048573.1	42705108	42751448	IntestineLiverSpleenMuscleBrain	5
NC_048573.1	61123958	61196008	IntestineKidneyLiverMuscleBrain	5
NC_048573.1	72341342	72368589	IntestineLiverSpleenMuscleBrain	5
NC_048573.1	61170209	61195160	IntestineKidneyLiverMuscleBrain	5
NC_048573.1	61170715	61195241	IntestineKidneyLiverMuscleBrain	5
NC_048573.1	61170715	61196876	IntestineKidneyLiverMuscleBrain	5
NC_048573.1	72342599	72358629	IntestineLiverSpleenMuscleBrain	5
NC_048573.1	34128982	34163442	IntestineKidneyLiverSpleenMuscle	5
NC_048573.1	61164684	61202815	IntestineKidneyLiverMuscleBrain	5
NC_048573.1	25354487	25376962	IntestineKidneyLiverSpleenMuscle	5
NC_048573.1	62434491	62487767	IntestineKidneyLiverSpleenBrain	5
NC_048573.1	61161507	61192814	IntestineKidneyLiverMuscleBrain	5
NC_048573.1	62009574	62054086	IntestineLiverSpleenMuscleBrain	5
NC_048573.1	72342633	72358570	IntestineLiverSpleenMuscleBrain	5
NC_048573.1	25603025	25619531	IntestineKidneyLiverMuscleBrain	5
NC_048573.1	25603025	25666256	IntestineKidneyLiverMuscleBrain	5
NC_048573.1	25603025	25622114	IntestineKidneyLiverMuscleBrain	5
NC_048573.1	46157764	46197003	IntestineLiverSpleenMuscleBrain	5
NC_048573.1	22679567	22710783	IntestineKidneyLiverSpleenMuscle	5
NC_048573.1	15598755	15650767	IntestineKidneyLiverSpleenMuscle	5
NC_048573.1	44470199	44492280	IntestineKidneyLiverSpleenMuscle	5
NC_048573.1	44645392	44700087	IntestineKidneyLiverSpleenBrain	5
NC_048592.1	14572267	14621965	IntestineLiverSpleenMuscleBrain	5
NC_048592.1	2522893	2535307	IntestineKidneyLiverSpleenMuscle	5
NC_048592.1	14603910	14633591	IntestineLiverSpleenMuscleBrain	5
NC_048592.1	29976008	30002076	IntestineKidneySpleenMuscleBrain	5
NC_048592.1	2523267	2564921	IntestineKidneyLiverSpleenMuscle	5
NC_048592.1	31548671	31597426	IntestineLiverSpleenMuscleBrain	5
NC_048592.1	29976758	29998964	IntestineKidneySpleenMuscleBrain	5
NC_048592.1	2511143	2565362	IntestineKidneyLiverSpleenMuscle	5
NC_048592.1	14190115	14213677	IntestineKidneyLiverSpleenMuscle	5
NC_048592.1	14584475	14622713	IntestineLiverSpleenMuscleBrain	5
NC_048592.1	24342287	24359179	KidneyLiverSpleenMuscleBrain	5
NC_048592.1	14584123	14638628	IntestineLiverSpleenMuscleBrain	5
NC_048592.1	14139435	14166489	IntestineKidneyLiverSpleenMuscle	5
NC_048592.1	2522873	2580767	IntestineKidneyLiverSpleenMuscle	5
NC_048592.1	31559886	31605333	IntestineLiverSpleenMuscleBrain	5
NC_048592.1	31559886	31596391	IntestineLiverSpleenMuscleBrain	5
NC_048592.1	31559886	31596363	IntestineLiverSpleenMuscleBrain	5
NC_048592.1	31559886	31597927	IntestineLiverSpleenMuscleBrain	5
NC_048592.1	31559886	31596587	IntestineLiverSpleenMuscleBrain	5
NC_048592.1	31559886	31598199	IntestineLiverSpleenMuscleBrain	5
NC_048592.1	31559886	31610824	IntestineLiverSpleenMuscleBrain	5
NC_048592.1	24148100	24230872	IntestineKidneyLiverSpleenBrain	5
NC_048592.1	14572216	14621965	IntestineLiverSpleenMuscleBrain	5
NC_048592.1	2497975	2572822	IntestineKidneyLiverSpleenMuscle	5
NC_048592.1	14584806	14638963	IntestineLiverSpleenMuscleBrain	5
NC_048592.1	29966812	29998964	IntestineKidneySpleenMuscleBrain	5
NC_048592.1	14189352	14213656	IntestineKidneyLiverSpleenMuscle	5
NC_048592.1	14153766	14164127	IntestineKidneyLiverSpleenMuscle	5
NC_048592.1	13080840	13102207	IntestineKidneyLiverSpleenMuscle	5
NC_048592.1	29976569	29998964	IntestineKidneySpleenMuscleBrain	5
NC_048588.1	10043295	10080678	IntestineKidneyLiverSpleenBrain	5
NC_048588.1	11428837	11452710	IntestineKidneyLiverSpleenMuscle	5
NC_048588.1	17713415	17728547	IntestineLiverSpleenMuscleBrain	5
NC_048588.1	10021723	10080245	IntestineKidneySpleenMuscleBrain	5
NC_048588.1	13336782	13380424	IntestineKidneyLiverMuscleBrain	5
NC_048588.1	10410819	10413143	IntestineKidneyLiverSpleenMuscle	5
NC_048588.1	14423150	14470574	IntestineKidneyLiverSpleenMuscle	5
NC_048588.1	17680531	17731496	IntestineLiverSpleenMuscleBrain	5
NC_048588.1	32068584	32115738	IntestineKidneyLiverSpleenBrain	5
NC_048581.1	20309550	20365785	IntestineKidneyLiverSpleenMuscle	5
NC_048581.1	24127403	24153473	IntestineKidneyLiverSpleenMuscle	5
NC_048581.1	74111918	74166853	IntestineKidneyLiverSpleenBrain	5
NC_048581.1	61671160	61730816	IntestineKidneyLiverSpleenMuscle	5
NC_048581.1	61676972	61730885	IntestineKidneyLiverSpleenMuscle	5
NC_048581.1	80881798	80904149	IntestineKidneyLiverSpleenMuscle	5
NC_048581.1	61004754	61041449	IntestineKidneyLiverSpleenBrain	5
NC_048581.1	80881753	80903796	IntestineKidneyLiverSpleenMuscle	5
NC_048581.1	57105440	57145941	IntestineKidneyLiverSpleenMuscle	5
NC_048581.1	80881752	80889071	IntestineKidneyLiverSpleenMuscle	5
NC_048581.1	61014015	61032194	IntestineKidneyLiverSpleenBrain	5
NC_048581.1	79348165	79400144	IntestineKidneySpleenMuscleBrain	5
NC_048581.1	44097678	44131447	IntestineKidneyLiverSpleenBrain	5
NC_048581.1	26447053	26482700	IntestineKidneySpleenMuscleBrain	5
NC_048581.1	21587180	21602982	IntestineLiverSpleenMuscleBrain	5
NC_048581.1	26453574	26480549	IntestineKidneySpleenMuscleBrain	5
NC_048581.1	80881727	80903944	IntestineKidneyLiverSpleenMuscle	5
NC_048581.1	44097971	44125196	IntestineKidneyLiverSpleenBrain	5
NC_048581.1	44097971	44125680	IntestineKidneyLiverSpleenBrain	5
NC_048581.1	66348742	66375198	IntestineKidneyLiverSpleenMuscle	5
NC_048581.1	33925862	34010180	IntestineLiverSpleenMuscleBrain	5
NC_048581.1	26453635	26507183	IntestineKidneySpleenMuscleBrain	5
NC_048581.1	26453635	26480926	IntestineKidneySpleenMuscleBrain	5
NC_048581.1	26450409	26475135	IntestineKidneySpleenMuscleBrain	5
NC_048581.1	60997878	61032194	IntestineKidneyLiverSpleenBrain	5
NC_048581.1	44097052	44125196	IntestineKidneyLiverSpleenBrain	5
NC_048581.1	70183262	70227188	IntestineLiverSpleenMuscleBrain	5
NC_048567.1	23695330	23713618	IntestineKidneyLiverSpleenMuscle	5
NC_048567.1	61170209	61195160	IntestineKidneyLiverMuscleBrain	5
NC_048567.1	30769143	30813355	IntestineKidneyLiverSpleenMuscle	5
NC_048567.1	23703236	23729043	IntestineKidneyLiverSpleenMuscle	5
NC_048567.1	10128032	10191365	IntestineKidneyLiverMuscleBrain	5
NC_048567.1	44682105	44718384	IntestineKidneyLiverSpleenBrain	5
NC_048567.1	33010371	33041335	IntestineKidneyLiverSpleenBrain	5
NC_048567.1	31162217	31185232	IntestineKidneyLiverMuscleBrain	5
NC_048567.1	31162217	31193189	IntestineKidneyLiverMuscleBrain	5
NC_048567.1	11980302	12005589	IntestineLiverSpleenMuscleBrain	5
NC_048567.1	61123958	61196008	IntestineKidneyLiverMuscleBrain	5
NC_048567.1	11979292	12006774	IntestineLiverSpleenMuscleBrain	5
NC_048567.1	61161507	61191883	IntestineKidneyLiverMuscleBrain	5
NC_048567.1	62434491	62487767	IntestineKidneyLiverSpleenBrain	5
NC_048567.1	48375351	48394123	IntestineKidneyLiverSpleenMuscle	5
NC_048567.1	18916589	18954442	IntestineKidneyLiverMuscleBrain	5
NC_048567.1	61174697	61195241	IntestineKidneyLiverMuscleBrain	5
NC_048567.1	62434144	62487767	IntestineKidneyLiverSpleenBrain	5
NC_048567.1	33010034	33046315	IntestineKidneyLiverSpleenBrain	5
NC_048567.1	19568373	19608295	KidneyLiverSpleenMuscleBrain	5
NC_048567.1	32995543	33032966	IntestineKidneyLiverSpleenBrain	5
NC_048567.1	61164684	61202815	IntestineKidneyLiverMuscleBrain	5
NC_048567.1	61175559	61196876	IntestineKidneyLiverMuscleBrain	5
NC_048567.1	74028387	74042566	IntestineKidneySpleenMuscleBrain	5
NC_048567.1	18916630	18959332	IntestineKidneyLiverMuscleBrain	5
NC_048567.1	10128114	10191365	IntestineKidneyLiverMuscleBrain	5
NC_048567.1	44677451	44718384	IntestineKidneyLiverSpleenBrain	5
NC_048567.1	33008293	33057639	IntestineKidneyLiverSpleenBrain	5
NC_048567.1	48375583	48393830	IntestineKidneyLiverSpleenMuscle	5
NC_048567.1	14470608	14511976	IntestineKidneyLiverSpleenMuscle	5
NC_048567.1	10163443	10192486	IntestineKidneyLiverMuscleBrain	5
NC_048567.1	24127201	24151563	IntestineKidneyLiverSpleenMuscle	5
NC_048567.1	33010213	33032966	IntestineKidneyLiverSpleenBrain	5
NC_048567.1	57129830	57162922	IntestineKidneyLiverMuscleBrain	5
NC_048567.1	44682109	44718384	IntestineKidneyLiverSpleenBrain	5
NC_048567.1	19549555	19599764	IntestineKidneyLiverSpleenBrain	5
NC_048567.1	23695375	23731382	IntestineKidneyLiverSpleenMuscle	5
NC_048567.1	36677124	36697365	IntestineLiverSpleenMuscleBrain	5
NC_048567.1	33005500	33046307	IntestineKidneyLiverSpleenBrain	5
NC_048584.1	27769741	27815933	IntestineKidneyLiverMuscleBrain	5
NC_048584.1	29142558	29198917	IntestineLiverSpleenMuscleBrain	5
NC_048584.1	7182427	7195369	IntestineKidneyLiverSpleenMuscle	5
NC_048584.1	27769318	27815933	IntestineKidneyLiverMuscleBrain	5
NC_048584.1	28200621	28236850	IntestineLiverSpleenMuscleBrain	5
NC_048584.1	30926708	31014556	IntestineKidneyLiverSpleenBrain	5
NC_048584.1	28196528	28227184	IntestineLiverSpleenMuscleBrain	5
NC_048584.1	30105586	30130998	IntestineKidneyLiverSpleenBrain	5
NC_048584.1	8205110	8223904	IntestineKidneyLiverSpleenMuscle	5
NC_048584.1	28186072	28227109	IntestineLiverSpleenMuscleBrain	5
NC_048584.1	28182367	28226369	IntestineLiverSpleenMuscleBrain	5
NC_048584.1	14584806	14647483	IntestineLiverSpleenMuscleBrain	5
NC_048584.1	28200607	28236828	IntestineLiverSpleenMuscleBrain	5
NC_048584.1	28178174	28220818	IntestineLiverSpleenMuscleBrain	5
NC_048584.1	28178174	28227109	IntestineLiverSpleenMuscleBrain	5
NC_048584.1	14584123	14647483	IntestineLiverSpleenMuscleBrain	5
NC_048584.1	7176069	7202671	IntestineKidneyLiverSpleenMuscle	5
NC_048584.1	30931766	31014556	IntestineKidneyLiverSpleenBrain	5
NC_048584.1	14621696	14671001	IntestineKidneyLiverSpleenBrain	5
NC_048584.1	14621696	14664300	IntestineKidneyLiverSpleenBrain	5
NC_048584.1	30090394	30131674	IntestineKidneyLiverSpleenBrain	5
NC_048584.1	30105654	30131752	IntestineKidneyLiverSpleenBrain	5
NC_048582.1	53627966	53656887	IntestineKidneyLiverSpleenMuscle	5
NC_048582.1	41644473	41722916	IntestineKidneyLiverSpleenBrain	5
NC_048582.1	41617247	41679122	IntestineKidneyLiverSpleenBrain	5
NC_048582.1	59283764	59308831	IntestineKidneyLiverSpleenMuscle	5
NC_048582.1	41640112	41680894	IntestineKidneyLiverSpleenBrain	5
NC_048582.1	19563836	19608295	KidneyLiverSpleenMuscleBrain	5
NC_048582.1	41639830	41680858	IntestineKidneyLiverSpleenBrain	5
NC_048582.1	18241991	18310654	IntestineKidneyLiverSpleenMuscle	5
NC_048582.1	61541302	61601042	IntestineKidneyLiverMuscleBrain	5
NC_048582.1	61541302	61605858	IntestineKidneyLiverMuscleBrain	5
NC_048582.1	61541302	61605505	IntestineKidneyLiverMuscleBrain	5
NC_048582.1	61535888	61610429	IntestineKidneyLiverMuscleBrain	5
NC_048582.1	19549555	19594542	IntestineKidneyLiverSpleenBrain	5
NC_048587.1	34478139	34573288	IntestineLiverSpleenMuscleBrain	5
NC_048587.1	18253742	18279853	IntestineKidneyLiverSpleenMuscle	5
NC_048587.1	23059300	23085030	IntestineLiverSpleenMuscleBrain	5
NC_048587.1	23059300	23106086	IntestineLiverSpleenMuscleBrain	5
NC_048587.1	34480177	34560281	IntestineLiverSpleenMuscleBrain	5
NC_048587.1	21857430	21887646	KidneyLiverSpleenMuscleBrain	5
NC_048575.1	11011765	11047801	IntestineKidneySpleenMuscleBrain	5
NC_048575.1	11011765	11040816	IntestineKidneySpleenMuscleBrain	5
NC_048575.1	11011765	11039944	IntestineKidneySpleenMuscleBrain	5
NC_048575.1	42722652	42751449	IntestineLiverSpleenMuscleBrain	5
NC_048575.1	39980298	39997919	IntestineKidneyLiverSpleenMuscle	5
NC_048575.1	42722695	42751435	IntestineLiverSpleenMuscleBrain	5
NC_048575.1	24245475	24296270	IntestineLiverSpleenMuscleBrain	5
NC_048575.1	42722981	42751391	IntestineLiverSpleenMuscleBrain	5
NC_048575.1	16815260	16867092	IntestineKidneyLiverSpleenMuscle	5
NC_048575.1	28323214	28361744	IntestineKidneyLiverSpleenMuscle	5
NC_048575.1	13152751	13201272	IntestineLiverSpleenMuscleBrain	5
NC_048575.1	42728252	42746512	IntestineLiverSpleenMuscleBrain	5
NC_048575.1	13140635	13201272	IntestineLiverSpleenMuscleBrain	5
NC_048575.1	42705108	42751448	IntestineLiverSpleenMuscleBrain	5
NC_048579.1	59011450	59048071	IntestineKidneyLiverMuscleBrain	5
NC_048579.1	57154286	57201214	KidneyLiverSpleenMuscleBrain	5
NC_048579.1	57422724	57466481	IntestineKidneyLiverSpleenBrain	5
NC_048579.1	24965585	24988088	IntestineKidneySpleenMuscleBrain	5
NC_048579.1	24965585	24987682	IntestineKidneySpleenMuscleBrain	5
NC_048579.1	24965585	24987714	IntestineKidneySpleenMuscleBrain	5
NC_048579.1	57156473	57201214	KidneyLiverSpleenMuscleBrain	5
NC_048579.1	59012746	59047606	IntestineKidneyLiverMuscleBrain	5
NC_050571.1	41083007	41096942	IntestineKidneyLiverSpleen	4
NC_050571.1	29039164	29070067	IntestineLiverSpleenBrain	4
NC_050571.1	5780906	5839681	IntestineLiverSpleenMuscle	4
NC_050571.1	27915363	27963615	IntestineSpleenMuscleBrain	4
NC_050571.1	16441529	16459710	LiverSpleenMuscleBrain	4
NC_050571.1	17042862	17064924	IntestineLiverMuscleBrain	4
NC_050571.1	27928818	27970500	IntestineSpleenMuscleBrain	4
NC_050571.1	27928818	27966060	IntestineSpleenMuscleBrain	4
NC_050571.1	27928818	27971097	IntestineSpleenMuscleBrain	4
NC_050571.1	37758471	37816200	LiverSpleenMuscleBrain	4
NC_050571.1	33907032	33944763	IntestineLiverSpleenBrain	4
NC_050571.1	33907032	33944751	IntestineLiverSpleenBrain	4
NC_050571.1	16434738	16474430	LiverSpleenMuscleBrain	4
NC_050571.1	4217461	4297902	IntestineLiverMuscleBrain	4
NC_050571.1	4217461	4264797	IntestineLiverMuscleBrain	4
NC_050571.1	16445578	16460511	LiverSpleenMuscleBrain	4
NC_050571.1	8872197	8908576	KidneyLiverMuscleBrain	4
NC_050571.1	19172031	19203603	IntestineKidneyLiverMuscle	4
NC_050571.1	16429296	16459710	LiverSpleenMuscleBrain	4
NC_050571.1	34129749	34147875	IntestineKidneySpleenMuscle	4
NC_050571.1	19172103	19200186	IntestineKidneyLiverMuscle	4
NC_050571.1	18874967	18898227	KidneyLiverSpleenBrain	4
NC_050571.1	36075976	36131296	IntestineLiverSpleenMuscle	4
NC_050571.1	34130087	34147974	IntestineKidneySpleenMuscle	4
NC_050571.1	31151370	31166887	IntestineLiverSpleenMuscle	4
NC_050571.1	19172084	19190377	IntestineKidneyLiverMuscle	4
NC_050571.1	19172083	19190403	IntestineKidneyLiverMuscle	4
NC_050571.1	20983920	21020840	IntestineKidneyMuscleBrain	4
NC_050571.1	20983920	21010901	IntestineKidneyMuscleBrain	4
NC_050571.1	27915110	27961476	IntestineSpleenMuscleBrain	4
NC_050571.1	37753800	37840603	LiverSpleenMuscleBrain	4
NC_050571.1	17048068	17065999	IntestineLiverMuscleBrain	4
NC_050571.1	36103733	36123795	IntestineLiverSpleenMuscle	4
NC_050571.1	33902924	33941165	IntestineLiverSpleenBrain	4
NC_048571.1	62696329	62747309	IntestineLiverMuscleBrain	4
NC_048571.1	20612185	20653398	IntestineLiverSpleenBrain	4
NC_048571.1	60585831	60635430	IntestineLiverMuscleBrain	4
NC_048571.1	87542592	87566468	IntestineKidneyLiverSpleen	4
NC_048571.1	62695561	62738294	IntestineLiverMuscleBrain	4
NC_048571.1	42981288	42995913	IntestineKidneyLiverSpleen	4
NC_048571.1	56875097	56911855	IntestineLiverMuscleBrain	4
NC_048571.1	56875097	56907321	IntestineLiverMuscleBrain	4
NC_048571.1	18423359	18447856	IntestineKidneyLiverMuscle	4
NC_048571.1	46730774	46762039	IntestineLiverMuscleBrain	4
NC_048571.1	14913556	14921960	IntestineKidneyLiverSpleen	4
NC_048571.1	58171246	58227264	IntestineLiverMuscleBrain	4
NC_048571.1	18269967	18311398	IntestineKidneyLiverMuscle	4
NC_048571.1	58159425	58219936	IntestineLiverMuscleBrain	4
NC_048571.1	87552228	87573106	IntestineKidneyLiverSpleen	4
NC_048571.1	87315057	87342465	KidneyLiverMuscleBrain	4
NC_048571.1	72201529	72242924	IntestineLiverMuscleBrain	4
NC_048571.1	61280404	61331325	KidneyLiverMuscleBrain	4
NC_048571.1	15902520	15944734	IntestineKidneyLiverSpleen	4
NC_048571.1	65319722	65342728	KidneyLiverSpleenBrain	4
NC_048571.1	59068638	59094906	IntestineKidneyLiverSpleen	4
NC_048571.1	87543022	87566328	IntestineKidneyLiverSpleen	4
NC_048571.1	87546470	87566606	IntestineKidneyLiverSpleen	4
NC_048571.1	56894656	56911855	IntestineLiverMuscleBrain	4
NC_048571.1	46078348	46132867	KidneyLiverSpleenMuscle	4
NC_048571.1	65795883	65816003	IntestineKidneyLiverMuscle	4
NC_048571.1	72383861	72430960	IntestineLiverMuscleBrain	4
NC_048571.1	56885872	56948816	IntestineLiverMuscleBrain	4
NC_048571.1	59060731	59095054	IntestineKidneyLiverSpleen	4
NC_048571.1	30865606	30888897	IntestineLiverSpleenMuscle	4
NC_048571.1	30849287	30899567	IntestineLiverSpleenMuscle	4
NC_048571.1	65309082	65348231	KidneyLiverSpleenBrain	4
NC_048571.1	30852847	30873740	IntestineLiverSpleenMuscle	4
NC_048571.1	40345308	40360446	IntestineKidneyLiverSpleen	4
NC_048571.1	63859365	63891537	IntestineKidneyLiverMuscle	4
NC_048571.1	15902567	15932930	IntestineKidneyLiverSpleen	4
NC_048571.1	56884561	56904429	IntestineLiverMuscleBrain	4
NC_048571.1	56884561	56911855	IntestineLiverMuscleBrain	4
NC_048571.1	40421452	40496329	KidneyLiverMuscleBrain	4
NC_048571.1	12274598	12300481	IntestineKidneySpleenMuscle	4
NC_048571.1	12931216	12944466	KidneyLiverSpleenMuscle	4
NC_048571.1	63001040	63028660	IntestineKidneyLiverSpleen	4
NC_048571.1	56888659	56948816	IntestineLiverMuscleBrain	4
NC_048565.1	66745694	66754608	IntestineKidneyLiverSpleen	4
NC_048565.1	21357482	21387872	IntestineSpleenMuscleBrain	4
NC_048565.1	28903691	28953625	IntestineKidneySpleenMuscle	4
NC_048565.1	19619544	19637315	IntestineKidneyLiverMuscle	4
NC_048565.1	52381076	52433793	KidneySpleenMuscleBrain	4
NC_048565.1	52381076	52433931	KidneySpleenMuscleBrain	4
NC_048565.1	56441671	56458994	KidneyLiverSpleenMuscle	4
NC_048565.1	13084312	13105746	IntestineKidneyLiverSpleen	4
NC_048565.1	42462039	42484923	IntestineKidneyLiverSpleen	4
NC_048565.1	65389548	65453395	IntestineKidneySpleenMuscle	4
NC_048565.1	14074379	14124872	IntestineLiverSpleenBrain	4
NC_048565.1	77275311	77321043	IntestineKidneyMuscleBrain	4
NC_048565.1	77275311	77336230	IntestineKidneyMuscleBrain	4
NC_048565.1	65507638	65523473	IntestineKidneyLiverSpleen	4
NC_048565.1	42462004	42492967	IntestineKidneyLiverSpleen	4
NC_048565.1	28738351	28749222	IntestineKidneyLiverMuscle	4
NC_048565.1	21148152	21174339	IntestineKidneyLiverMuscle	4
NC_048569.1	42985214	43003356	IntestineKidneyLiverSpleen	4
NC_048569.1	36539338	36554225	IntestineLiverMuscleBrain	4
NC_048569.1	63837721	63854388	IntestineLiverSpleenBrain	4
NC_048569.1	40421452	40496329	KidneyLiverMuscleBrain	4
NC_048569.1	36537911	36553653	IntestineLiverMuscleBrain	4
NC_048569.1	10302823	10318518	IntestineKidneyLiverMuscle	4
NC_048569.1	59371128	59401810	IntestineLiverMuscleBrain	4
NC_048569.1	59371128	59398192	IntestineLiverMuscleBrain	4
NC_048569.1	59371128	59402623	IntestineLiverMuscleBrain	4
NC_048569.1	59371128	59405823	IntestineLiverMuscleBrain	4
NC_048569.1	58133729	58169080	LiverSpleenMuscleBrain	4
NC_048569.1	63837314	63854162	IntestineLiverSpleenBrain	4
NC_048569.1	29083059	29103876	IntestineKidneyLiverSpleen	4
NC_048569.1	41087943	41116023	IntestineKidneyLiverSpleen	4
NC_048569.1	24149829	24179018	IntestineKidneyLiverSpleen	4
NC_048569.1	45919508	45969933	KidneyLiverSpleenBrain	4
NC_048569.1	40902700	40927504	IntestineKidneyLiverMuscle	4
NC_048569.1	29083086	29093487	IntestineKidneyLiverSpleen	4
NC_048569.1	14911277	14932139	IntestineKidneyLiverSpleen	4
NC_048569.1	63816364	63865363	IntestineLiverSpleenBrain	4
NC_048569.1	58308301	58329558	KidneyLiverSpleenMuscle	4
NC_048569.1	40740399	40779480	IntestineLiverMuscleBrain	4
NC_048569.1	35771105	35810310	IntestineKidneyLiverBrain	4
NC_048569.1	58135745	58169080	LiverSpleenMuscleBrain	4
NC_048569.1	40740351	40779500	IntestineLiverMuscleBrain	4
NC_048569.1	45449206	45470813	IntestineKidneySpleenMuscle	4
NC_048569.1	29076460	29116983	IntestineKidneyLiverSpleen	4
NC_048569.1	45413727	45456286	IntestineKidneySpleenMuscle	4
NC_048569.1	70857295	70882631	KidneySpleenMuscleBrain	4
NC_048569.1	40749927	40784231	IntestineLiverMuscleBrain	4
NC_048569.1	63868233	63911598	IntestineKidneyLiverMuscle	4
NC_048569.1	73915682	73956077	IntestineKidneyLiverSpleen	4
NC_048569.1	62467514	62494325	IntestineLiverSpleenBrain	4
NC_048569.1	69186447	69196108	IntestineKidneySpleenMuscle	4
NC_048569.1	12280658	12289343	IntestineKidneySpleenMuscle	4
NC_048569.1	58137030	58169080	LiverSpleenMuscleBrain	4
NC_048569.1	32973594	32996899	LiverSpleenMuscleBrain	4
NC_048569.1	30122652	30150621	KidneyLiverMuscleBrain	4
NC_048569.1	41780599	41803546	KidneySpleenMuscleBrain	4
NC_048569.1	29082111	29117045	IntestineKidneyLiverSpleen	4
NC_048569.1	73911901	73956284	IntestineKidneyLiverSpleen	4
NC_048569.1	63868508	63911560	IntestineKidneyLiverMuscle	4
NC_048569.1	35786770	35819734	IntestineKidneyLiverBrain	4
NC_048569.1	35786760	35819064	IntestineKidneyLiverBrain	4
NC_048569.1	65102337	65147491	IntestineKidneySpleenMuscle	4
NC_048569.1	58137080	58169080	LiverSpleenMuscleBrain	4
NC_048569.1	40748260	40780657	IntestineLiverMuscleBrain	4
NC_048569.1	62457917	62494325	IntestineLiverSpleenBrain	4
NC_048569.1	13433054	13458854	IntestineLiverMuscleBrain	4
NC_048569.1	59358840	59398081	IntestineLiverMuscleBrain	4
NC_048569.1	63088646	63139221	IntestineLiverMuscleBrain	4
NC_048569.1	63088646	63138712	IntestineLiverMuscleBrain	4
NC_048569.1	63088646	63135524	IntestineLiverMuscleBrain	4
NC_048569.1	58137151	58176329	LiverSpleenMuscleBrain	4
NC_048569.1	45699112	45737622	IntestineKidneyLiverMuscle	4
NC_048569.1	45912024	45933155	LiverSpleenMuscleBrain	4
NC_048569.1	41780909	41809506	KidneySpleenMuscleBrain	4
NC_048569.1	44456179	44488429	IntestineKidneyLiverMuscle	4
NC_048589.1	17365934	17393790	IntestineKidneyLiverBrain	4
NC_048589.1	17365934	17400884	IntestineKidneyLiverBrain	4
NC_048589.1	17365934	17393804	IntestineKidneyLiverBrain	4
NC_048589.1	15131843	15166147	IntestineKidneyLiverMuscle	4
NC_048589.1	17362675	17386794	IntestineKidneyLiverBrain	4
NC_048589.1	10889661	10917198	KidneySpleenMuscleBrain	4
NC_048589.1	10889746	10917198	KidneySpleenMuscleBrain	4
NC_048589.1	29998020	30043738	IntestineKidneyLiverSpleen	4
NC_048589.1	35118024	35152641	LiverSpleenMuscleBrain	4
NC_048589.1	11590764	11605064	IntestineKidneySpleenMuscle	4
NC_048589.1	27672980	27713916	KidneyLiverMuscleBrain	4
NC_048589.1	23884956	23909907	IntestineKidneyLiverBrain	4
NC_048589.1	35376853	35402405	IntestineKidneyLiverSpleen	4
NC_048589.1	17364481	17393238	IntestineKidneyLiverBrain	4
NC_048589.1	10892624	10926738	KidneySpleenMuscleBrain	4
NC_048589.1	34717641	34751663	IntestineKidneySpleenMuscle	4
NC_048589.1	36222725	36251558	IntestineKidneyLiverBrain	4
NC_048589.1	22219615	22269280	IntestineKidneyLiverBrain	4
NC_048589.1	10883953	10917198	KidneySpleenMuscleBrain	4
NC_048589.1	2549322	2573742	IntestineLiverSpleenMuscle	4
NC_048589.1	29999993	30038680	IntestineKidneyLiverSpleen	4
NC_048589.1	10880172	10917198	KidneySpleenMuscleBrain	4
NC_048589.1	30866808	30912737	IntestineLiverSpleenMuscle	4
NC_048589.1	34726548	34746076	IntestineKidneySpleenMuscle	4
NC_048589.1	30858580	30912670	IntestineLiverSpleenMuscle	4
NC_048589.1	35121707	35152641	LiverSpleenMuscleBrain	4
NC_048589.1	35121707	35174591	LiverSpleenMuscleBrain	4
NC_048589.1	35121707	35154542	LiverSpleenMuscleBrain	4
NC_048590.1	32813709	32856785	IntestineLiverMuscleBrain	4
NC_048590.1	18365725	18406544	IntestineLiverMuscleBrain	4
NC_048590.1	18354676	18409661	IntestineLiverMuscleBrain	4
NC_048590.1	25182786	25224733	IntestineSpleenMuscleBrain	4
NC_048590.1	18368060	18394387	IntestineLiverMuscleBrain	4
NC_048590.1	28088161	28121437	IntestineKidneyLiverSpleen	4
NC_048590.1	25947937	26011647	IntestineLiverMuscleBrain	4
NC_048590.1	27849305	27893744	IntestineLiverMuscleBrain	4
NC_048590.1	18354747	18389386	IntestineLiverMuscleBrain	4
NC_048590.1	32821574	32853532	IntestineLiverMuscleBrain	4
NC_048590.1	32821574	32853493	IntestineLiverMuscleBrain	4
NC_048590.1	18366702	18406598	IntestineLiverMuscleBrain	4
NC_048590.1	29084702	29104203	IntestineKidneyLiverSpleen	4
NC_048590.1	24551140	24584275	IntestineLiverMuscleBrain	4
NC_048590.1	27516644	27538258	IntestineKidneyLiverMuscle	4
NC_048590.1	22546927	22584590	IntestineKidneyLiverSpleen	4
NC_048590.1	29084686	29114081	IntestineKidneyLiverSpleen	4
NC_048585.1	23328537	23353029	KidneyLiverSpleenMuscle	4
NC_048585.1	31711319	31737120	IntestineKidneyLiverSpleen	4
NC_048585.1	30837606	30926560	IntestineLiverSpleenMuscle	4
NC_048585.1	26280205	26354085	IntestineKidneySpleenMuscle	4
NC_048585.1	26298961	26335619	IntestineKidneySpleenMuscle	4
NC_048585.1	24216300	24262981	IntestineLiverSpleenBrain	4
NC_048585.1	18365725	18406544	IntestineLiverMuscleBrain	4
NC_048585.1	30834991	30926567	IntestineLiverSpleenMuscle	4
NC_048585.1	18354747	18384858	IntestineLiverMuscleBrain	4
NC_048585.1	20352133	20361252	IntestineKidneySpleenMuscle	4
NC_048585.1	18347470	18384858	IntestineLiverMuscleBrain	4
NC_048585.1	41079415	41108952	IntestineKidneyLiverSpleen	4
NC_048585.1	39949608	39973748	IntestineLiverMuscleBrain	4
NC_048585.1	30256237	30312428	IntestineLiverSpleenBrain	4
NC_048585.1	20387346	20440230	IntestineKidneyLiverMuscle	4
NC_048585.1	31714800	31728599	IntestineKidneyLiverSpleen	4
NC_048585.1	41079433	41108849	IntestineKidneyLiverSpleen	4
NC_048585.1	18366642	18406598	IntestineLiverMuscleBrain	4
NC_048585.1	39953388	39973748	IntestineLiverMuscleBrain	4
NC_048585.1	20457051	20500697	IntestineKidneyLiverSpleen	4
NC_048585.1	19289623	19320901	IntestineLiverSpleenMuscle	4
NC_048585.1	31626481	31663637	IntestineLiverMuscleBrain	4
NC_048585.1	23183025	23215066	IntestineLiverSpleenBrain	4
NC_048585.1	40399424	40407082	IntestineKidneyLiverMuscle	4
NC_048585.1	28654383	28669745	IntestineKidneyLiverMuscle	4
NC_048585.1	24230513	24263155	IntestineLiverSpleenBrain	4
NC_048585.1	18354676	18409661	IntestineLiverMuscleBrain	4
NC_048585.1	55110445	55133087	IntestineKidneyLiverMuscle	4
NC_048585.1	20348006	20361183	IntestineKidneySpleenMuscle	4
NC_048585.1	19279537	19320634	IntestineLiverSpleenMuscle	4
NC_048585.1	46094709	46125361	KidneyLiverSpleenMuscle	4
NC_048585.1	26292979	26353894	IntestineKidneySpleenMuscle	4
NC_048585.1	20470987	20515066	IntestineKidneyLiverSpleen	4
NC_048585.1	39944236	39973748	IntestineLiverMuscleBrain	4
NC_048585.1	19255148	19293892	IntestineKidneyLiverSpleen	4
NC_048585.1	30859988	30907282	IntestineLiverSpleenMuscle	4
NC_048585.1	41079495	41109022	IntestineKidneyLiverSpleen	4
NC_048585.1	19293380	19333605	IntestineLiverSpleenMuscle	4
NC_048585.1	54237893	54276608	KidneyLiverSpleenBrain	4
NC_048585.1	54237893	54269693	KidneyLiverSpleenBrain	4
NC_048585.1	31602931	31667719	IntestineLiverMuscleBrain	4
NC_048585.1	30860205	30898376	IntestineLiverSpleenMuscle	4
NC_048585.1	41079410	41109071	IntestineKidneyLiverSpleen	4
NC_050572.1	33301946	33303671	IntestineLiverMuscleBrain	4
NC_050572.1	17233595	17255363	IntestineLiverMuscleBrain	4
NC_050572.1	31990883	32041098	IntestineLiverMuscleBrain	4
NC_050572.1	31990883	32027022	IntestineLiverMuscleBrain	4
NC_050572.1	31990883	32028487	IntestineLiverMuscleBrain	4
NC_050572.1	31990883	32028439	IntestineLiverMuscleBrain	4
NC_050572.1	26124571	26158306	IntestineLiverSpleenBrain	4
NC_050572.1	26124571	26174362	IntestineLiverSpleenBrain	4
NC_050572.1	14485169	14505155	IntestineKidneyLiverSpleen	4
NC_050572.1	28299780	28325518	IntestineLiverMuscleBrain	4
NC_050572.1	22635873	22662767	KidneySpleenMuscleBrain	4
NC_050572.1	17243233	17265329	IntestineLiverMuscleBrain	4
NC_050572.1	28297731	28326913	IntestineLiverMuscleBrain	4
NC_050572.1	17215228	17254151	IntestineLiverMuscleBrain	4
NC_050572.1	6232896	6277919	IntestineLiverSpleenMuscle	4
NC_050572.1	6242375	6278934	IntestineLiverSpleenMuscle	4
NC_050572.1	17217217	17267998	IntestineLiverMuscleBrain	4
NC_050572.1	22580740	22632384	IntestineLiverMuscleBrain	4
NC_050572.1	33269683	33307782	IntestineLiverMuscleBrain	4
NC_050572.1	18607043	18620881	IntestineLiverSpleenMuscle	4
NC_050572.1	22595370	22646354	IntestineLiverMuscleBrain	4
NC_050572.1	37726032	37771780	IntestineLiverSpleenMuscle	4
NC_050572.1	26124299	26148876	IntestineLiverSpleenBrain	4
NC_050572.1	31985364	32038212	IntestineLiverMuscleBrain	4
NC_050572.1	33298016	33306523	IntestineLiverMuscleBrain	4
NC_050572.1	22594042	22632409	IntestineLiverMuscleBrain	4
NC_050572.1	22637608	22664198	KidneySpleenMuscleBrain	4
NC_050572.1	33294742	33320553	IntestineLiverMuscleBrain	4
NC_050572.1	35149057	35188197	KidneyLiverSpleenBrain	4
NC_050572.1	35149057	35188155	KidneyLiverSpleenBrain	4
NC_050572.1	26121600	26150307	IntestineLiverSpleenBrain	4
NC_050572.1	37361153	37372424	IntestineLiverSpleenMuscle	4
NC_050572.1	25182786	25224733	IntestineSpleenMuscleBrain	4
NC_050572.1	34748086	34791541	KidneyLiverMuscleBrain	4
NC_050572.1	33302222	33303914	IntestineLiverMuscleBrain	4
NC_050572.1	22599306	22632654	IntestineLiverMuscleBrain	4
NC_050572.1	26114608	26138761	IntestineLiverSpleenBrain	4
NC_050572.1	28292583	28320377	IntestineLiverMuscleBrain	4
NC_050572.1	19887626	19906893	IntestineKidneyLiverSpleen	4
NC_048577.1	18412190	18439195	IntestineKidneyLiverMuscle	4
NC_048577.1	40383795	40409976	IntestineKidneyLiverMuscle	4
NC_048577.1	24322453	24351086	KidneySpleenMuscleBrain	4
NC_048577.1	49473642	49504831	IntestineKidneySpleenBrain	4
NC_048577.1	35725108	35770514	KidneyLiverSpleenBrain	4
NC_048577.1	35725108	35769607	KidneyLiverSpleenBrain	4
NC_048577.1	45511580	45529947	KidneyLiverSpleenMuscle	4
NC_048577.1	14285803	14302020	IntestineKidneySpleenMuscle	4
NC_048577.1	38365174	38385417	IntestineKidneyLiverMuscle	4
NC_048577.1	49485002	49504804	IntestineKidneySpleenBrain	4
NC_048577.1	34748086	34791541	KidneyLiverMuscleBrain	4
NC_048577.1	19166749	19197241	IntestineKidneyLiverMuscle	4
NC_048577.1	14288274	14309108	IntestineKidneySpleenMuscle	4
NC_048577.1	15881290	15907118	KidneyLiverMuscleBrain	4
NC_048577.1	44221833	44273820	IntestineLiverMuscleBrain	4
NC_048577.1	42990778	43027650	IntestineKidneyLiverSpleen	4
NC_048577.1	42981191	43049622	IntestineKidneyLiverSpleen	4
NC_048577.1	32339006	32362988	IntestineKidneyLiverMuscle	4
NC_048577.1	34531590	34596738	IntestineKidneyMuscleBrain	4
NC_048577.1	47553843	47598383	IntestineLiverSpleenBrain	4
NC_048577.1	24332180	24351197	KidneySpleenMuscleBrain	4
NC_048577.1	44962397	44980940	KidneyLiverSpleenBrain	4
NC_048577.1	44962397	44988550	KidneyLiverSpleenBrain	4
NC_048577.1	44962397	44980189	KidneyLiverSpleenBrain	4
NC_048577.1	40894254	40935039	IntestineKidneyLiverMuscle	4
NC_048577.1	49473640	49504785	IntestineKidneySpleenBrain	4
NC_048577.1	29263459	29306212	IntestineKidneyLiverBrain	4
NC_048577.1	47511013	47565395	IntestineLiverSpleenBrain	4
NC_048577.1	14286428	14302009	IntestineKidneySpleenMuscle	4
NC_048577.1	24478950	24487475	IntestineKidneyLiverSpleen	4
NC_048577.1	34572735	34637473	IntestineKidneyMuscleBrain	4
NC_048577.1	20417068	20464578	IntestineKidneyLiverSpleen	4
NC_048577.1	35598743	35625682	IntestineLiverMuscleBrain	4
NC_048577.1	35598743	35625719	IntestineLiverMuscleBrain	4
NC_048577.1	35598743	35625683	IntestineLiverMuscleBrain	4
NC_048577.1	20230526	20237115	IntestineKidneyLiverMuscle	4
NC_048577.1	16329877	16360432	IntestineKidneySpleenMuscle	4
NC_048577.1	21557205	21592298	IntestineKidneyMuscleBrain	4
NC_048577.1	44227015	44263519	IntestineLiverMuscleBrain	4
NC_048577.1	44227015	44290379	IntestineLiverMuscleBrain	4
NC_048577.1	47543788	47598383	IntestineLiverSpleenBrain	4
NC_048577.1	24324737	24351086	KidneySpleenMuscleBrain	4
NC_048577.1	40891832	40934865	IntestineKidneyLiverMuscle	4
NC_048577.1	45510457	45530284	KidneyLiverSpleenMuscle	4
NC_048577.1	45134890	45173859	IntestineKidneyLiverSpleen	4
NC_048577.1	44227003	44263519	IntestineLiverMuscleBrain	4
NC_048577.1	47514196	47538156	IntestineLiverSpleenBrain	4
NC_048577.1	47547803	47621983	IntestineLiverSpleenBrain	4
NC_048577.1	45135320	45173904	IntestineKidneyLiverSpleen	4
NC_048577.1	45503849	45536680	KidneyLiverSpleenMuscle	4
NC_048577.1	37329783	37395223	IntestineLiverSpleenMuscle	4
NC_048593.1	19887268	19906358	IntestineKidneyLiverSpleen	4
NC_048593.1	2683736	2727079	IntestineKidneyLiverBrain	4
NC_048593.1	29271621	29292022	IntestineKidneyLiverBrain	4
NC_048593.1	9116208	9137841	IntestineKidneyLiverSpleen	4
NC_048593.1	14457384	14476662	IntestineLiverSpleenMuscle	4
NC_048593.1	32727622	32746212	IntestineKidneyLiverSpleen	4
NC_048593.1	34470184	34491183	IntestineLiverSpleenMuscle	4
NC_048593.1	38775812	38795720	IntestineLiverMuscleBrain	4
NC_048593.1	38775812	38796009	IntestineLiverMuscleBrain	4
NC_048593.1	2656818	2724313	IntestineKidneyLiverBrain	4
NC_048593.1	14457154	14478366	IntestineLiverSpleenMuscle	4
NC_048593.1	2656901	2727216	IntestineKidneyLiverBrain	4
NC_048593.1	27771222	27799268	IntestineKidneyLiverBrain	4
NC_048593.1	32635281	32660452	IntestineLiverMuscleBrain	4
NC_048593.1	27769316	27797654	IntestineKidneyLiverBrain	4
NC_048593.1	29278123	29298158	IntestineKidneyLiverBrain	4
NC_048593.1	34469981	34491578	IntestineLiverSpleenMuscle	4
NC_048593.1	34469036	34498298	IntestineLiverSpleenMuscle	4
NC_048593.1	29273277	29293110	IntestineKidneyLiverBrain	4
NC_048593.1	45447307	45478505	IntestineKidneySpleenMuscle	4
NC_048593.1	37368049	37388696	IntestineLiverSpleenMuscle	4
NC_048593.1	19889204	19906323	IntestineKidneyLiverSpleen	4
NC_048593.1	24395576	24410994	IntestineLiverSpleenMuscle	4
NC_048593.1	27743099	27790441	KidneyLiverMuscleBrain	4
NC_048593.1	9063021	9103248	KidneyLiverMuscleBrain	4
NC_048593.1	32599937	32660452	IntestineLiverMuscleBrain	4
NC_048593.1	7058469	7072155	IntestineKidneyLiverSpleen	4
NC_048593.1	32624614	32660452	IntestineLiverMuscleBrain	4
NC_048593.1	32727600	32739563	IntestineKidneyLiverSpleen	4
NC_048593.1	14447512	14476966	IntestineLiverSpleenMuscle	4
NC_048593.1	38774950	38789067	IntestineLiverMuscleBrain	4
NC_048593.1	14447662	14478455	IntestineLiverSpleenMuscle	4
NC_048593.1	19886340	19906115	IntestineKidneyLiverSpleen	4
NC_048593.1	19860627	19915655	IntestineKidneyLiverSpleen	4
NC_048593.1	38754053	38792232	IntestineLiverMuscleBrain	4
NC_048593.1	38774875	38789067	IntestineLiverMuscleBrain	4
NC_048593.1	27729631	27790441	KidneyLiverMuscleBrain	4
NC_048574.1	6215867	6256654	IntestineLiverSpleenMuscle	4
NC_048574.1	57365361	57402960	IntestineLiverMuscleBrain	4
NC_048574.1	7052117	7079224	IntestineKidneyLiverSpleen	4
NC_048574.1	57290505	57340074	IntestineLiverMuscleBrain	4
NC_048574.1	19662951	19710555	IntestineLiverMuscleBrain	4
NC_048574.1	66431040	66511064	IntestineLiverMuscleBrain	4
NC_048574.1	6237923	6256625	IntestineLiverSpleenMuscle	4
NC_048574.1	11056505	11108251	IntestineLiverMuscleBrain	4
NC_048574.1	46105676	46120426	KidneyLiverSpleenMuscle	4
NC_048574.1	6221897	6256619	IntestineLiverSpleenMuscle	4
NC_048574.1	57288267	57350944	IntestineLiverMuscleBrain	4
NC_048574.1	30595638	30646471	IntestineLiverMuscleBrain	4
NC_048574.1	9085284	9117001	KidneyLiverMuscleBrain	4
NC_048574.1	11078391	11108251	IntestineLiverMuscleBrain	4
NC_048574.1	57357719	57402960	IntestineLiverMuscleBrain	4
NC_048574.1	30602064	30653212	IntestineLiverMuscleBrain	4
NC_048574.1	46291220	46330595	IntestineLiverSpleenBrain	4
NC_048574.1	35112447	35148758	LiverSpleenMuscleBrain	4
NC_048574.1	35112447	35154542	LiverSpleenMuscleBrain	4
NC_048574.1	11069646	11108251	IntestineLiverMuscleBrain	4
NC_048574.1	18611789	18622750	IntestineLiverSpleenMuscle	4
NC_048574.1	41092447	41122236	IntestineKidneyLiverSpleen	4
NC_048574.1	34531590	34596396	IntestineKidneyMuscleBrain	4
NC_048574.1	13140635	13174062	IntestineLiverSpleenBrain	4
NC_048574.1	11079480	11112171	IntestineLiverMuscleBrain	4
NC_048574.1	30584183	30646471	IntestineLiverMuscleBrain	4
NC_048574.1	13149113	13164022	IntestineLiverSpleenBrain	4
NC_048574.1	13149113	13164006	IntestineLiverSpleenBrain	4
NC_048574.1	19698569	19716737	IntestineLiverMuscleBrain	4
NC_048574.1	13614478	13627498	IntestineKidneyLiverSpleen	4
NC_048574.1	46290921	46343337	IntestineLiverSpleenBrain	4
NC_048574.1	7049860	7079281	IntestineKidneyLiverSpleen	4
NC_048574.1	53649315	53675067	IntestineLiverSpleenMuscle	4
NC_048574.1	19700019	19727757	IntestineLiverMuscleBrain	4
NC_048574.1	19699198	19718006	IntestineLiverMuscleBrain	4
NC_048574.1	13621231	13626943	IntestineKidneyLiverSpleen	4
NC_048572.1	59235206	59248761	IntestineLiverSpleenMuscle	4
NC_048572.1	14438226	14471606	IntestineLiverSpleenMuscle	4
NC_048572.1	59234988	59248852	IntestineLiverSpleenMuscle	4
NC_048572.1	30149576	30176451	LiverSpleenMuscleBrain	4
NC_048572.1	28622395	28663971	IntestineKidneyLiverMuscle	4
NC_048572.1	14572267	14616595	IntestineLiverMuscleBrain	4
NC_048572.1	13594628	13632445	IntestineKidneyLiverSpleen	4
NC_048572.1	65107901	65120262	IntestineKidneySpleenMuscle	4
NC_048572.1	26121600	26165904	IntestineLiverSpleenBrain	4
NC_048572.1	13482812	13535906	IntestineKidneyLiverBrain	4
NC_048572.1	26124589	26165904	IntestineLiverSpleenBrain	4
NC_048572.1	30032498	30062165	IntestineLiverSpleenMuscle	4
NC_048572.1	18687351	18749867	IntestineLiverMuscleBrain	4
NC_048572.1	26132767	26180031	IntestineLiverSpleenBrain	4
NC_048572.1	15910294	15939661	IntestineKidneyLiverSpleen	4
NC_048572.1	35963237	36006877	IntestineSpleenMuscleBrain	4
NC_048572.1	26124583	26174362	IntestineLiverSpleenBrain	4
NC_048572.1	24077406	24111611	IntestineLiverMuscleBrain	4
NC_048572.1	14227940	14262892	IntestineLiverMuscleBrain	4
NC_048572.1	14227940	14262831	IntestineLiverMuscleBrain	4
NC_048572.1	40740045	40779480	IntestineLiverMuscleBrain	4
NC_048572.1	40740045	40766574	IntestineLiverMuscleBrain	4
NC_048572.1	40740045	40779500	IntestineLiverMuscleBrain	4
NC_048572.1	40740045	40780657	IntestineLiverMuscleBrain	4
NC_048572.1	30050109	30075125	IntestineKidneyLiverSpleen	4
NC_048572.1	57035977	57054614	IntestineKidneySpleenBrain	4
NC_048572.1	14183765	14254146	IntestineLiverMuscleBrain	4
NC_048572.1	69157207	69182553	IntestineKidneyLiverSpleen	4
NC_048572.1	14572216	14618149	IntestineLiverMuscleBrain	4
NC_048572.1	26124299	26165904	IntestineLiverSpleenBrain	4
NC_048572.1	25804984	25851049	IntestineLiverSpleenMuscle	4
NC_048572.1	13308316	13344993	KidneySpleenMuscleBrain	4
NC_048572.1	13308316	13335293	KidneySpleenMuscleBrain	4
NC_048572.1	59243203	59248249	IntestineLiverSpleenMuscle	4
NC_048586.1	4725364	4756149	IntestineKidneyLiverMuscle	4
NC_048586.1	31636001	31687081	IntestineLiverMuscleBrain	4
NC_048586.1	26124299	26156136	IntestineLiverSpleenBrain	4
NC_048586.1	31626481	31663637	IntestineLiverMuscleBrain	4
NC_048586.1	23335099	23383634	KidneyLiverSpleenMuscle	4
NC_048586.1	37986190	38023510	IntestineKidneyLiverMuscle	4
NC_048586.1	47634640	47658686	IntestineSpleenMuscleBrain	4
NC_048586.1	47634640	47664288	IntestineSpleenMuscleBrain	4
NC_048586.1	36102296	36139231	IntestineLiverSpleenMuscle	4
NC_048586.1	26124589	26158306	IntestineLiverSpleenBrain	4
NC_048586.1	15607522	15622884	IntestineKidneyLiverSpleen	4
NC_048586.1	26121600	26156136	IntestineLiverSpleenBrain	4
NC_048586.1	16118352	16164631	IntestineLiverSpleenMuscle	4
NC_048586.1	14131120	14156621	IntestineKidneyLiverMuscle	4
NC_048586.1	47632404	47658685	IntestineSpleenMuscleBrain	4
NC_048586.1	23573418	23606396	KidneyLiverMuscleBrain	4
NC_048586.1	17097215	17129140	IntestineSpleenMuscleBrain	4
NC_048586.1	37984566	38033855	IntestineKidneyLiverMuscle	4
NC_048586.1	19277016	19313681	IntestineLiverSpleenMuscle	4
NC_048586.1	19278826	19313743	IntestineLiverSpleenMuscle	4
NC_048586.1	37992630	38023539	IntestineKidneyLiverMuscle	4
NC_048586.1	52093688	52134267	IntestineKidneyMuscleBrain	4
NC_048586.1	17102701	17127268	IntestineSpleenMuscleBrain	4
NC_048586.1	31602931	31667719	IntestineLiverMuscleBrain	4
NC_048586.1	37982787	38023628	IntestineKidneyLiverMuscle	4
NC_048586.1	18995422	19004492	IntestineKidneyLiverMuscle	4
NC_048586.1	12303802	12365622	IntestineKidneyLiverBrain	4
NC_048586.1	19273213	19313723	IntestineLiverSpleenMuscle	4
NC_048586.1	31635982	31687002	IntestineLiverMuscleBrain	4
NC_048586.1	26124583	26174362	IntestineLiverSpleenBrain	4
NC_048586.1	17094466	17120528	IntestineSpleenMuscleBrain	4
NC_048586.1	38359067	38395901	IntestineKidneyLiverMuscle	4
NC_048586.1	17217217	17270305	IntestineLiverMuscleBrain	4
NC_048586.1	19302361	19313701	IntestineLiverSpleenMuscle	4
NC_048586.1	4724701	4757128	IntestineKidneyLiverMuscle	4
NC_048578.1	16031026	16054652	IntestineKidneyLiverBrain	4
NC_048578.1	20308159	20325705	IntestineKidneyLiverSpleen	4
NC_048578.1	20307882	20329385	IntestineKidneyLiverSpleen	4
NC_048578.1	43224550	43232532	IntestineKidneySpleenMuscle	4
NC_048578.1	27402506	27438479	IntestineKidneyLiverSpleen	4
NC_048578.1	27123369	27153529	IntestineLiverMuscleBrain	4
NC_048578.1	27402534	27438189	IntestineKidneyLiverSpleen	4
NC_048578.1	23854805	23875441	IntestineLiverSpleenMuscle	4
NC_048578.1	8947075	8959952	IntestineKidneySpleenMuscle	4
NC_048578.1	20307726	20329810	IntestineKidneyLiverSpleen	4
NC_048578.1	25801122	25840706	IntestineLiverSpleenMuscle	4
NC_048578.1	8947145	8956263	IntestineKidneySpleenMuscle	4
NC_048578.1	29263054	29306087	IntestineKidneyLiverBrain	4
NC_048578.1	27532643	27541340	IntestineKidneyLiverMuscle	4
NC_048578.1	43224566	43233433	IntestineKidneySpleenMuscle	4
NC_048578.1	4712420	4727268	IntestineKidneyLiverSpleen	4
NC_048578.1	16016915	16054652	IntestineKidneyLiverBrain	4
NC_048578.1	11056310	11101507	IntestineLiverMuscleBrain	4
NC_048578.1	20307761	20338717	IntestineKidneyLiverSpleen	4
NC_048578.1	8947131	8956275	IntestineKidneySpleenMuscle	4
NC_048578.1	4712969	4730409	IntestineKidneyLiverSpleen	4
NC_048578.1	24579469	24623148	IntestineLiverSpleenMuscle	4
NC_048578.1	18606341	18624811	IntestineLiverSpleenMuscle	4
NC_048578.1	8947026	8956502	IntestineKidneySpleenMuscle	4
NC_048578.1	7327511	7381079	IntestineLiverMuscleBrain	4
NC_048583.1	28635564	28656403	IntestineKidneyLiverMuscle	4
NC_048583.1	56439548	56453136	KidneyLiverSpleenMuscle	4
NC_048583.1	40740351	40779500	IntestineLiverMuscleBrain	4
NC_048583.1	40748260	40780657	IntestineLiverMuscleBrain	4
NC_048583.1	35362249	35408821	IntestineKidneyLiverSpleen	4
NC_048583.1	19994803	20033633	IntestineSpleenMuscleBrain	4
NC_048583.1	19994803	20038600	IntestineSpleenMuscleBrain	4
NC_048583.1	19994803	20034584	IntestineSpleenMuscleBrain	4
NC_048583.1	40740399	40779480	IntestineLiverMuscleBrain	4
NC_048583.1	29271621	29341444	IntestineKidneyLiverBrain	4
NC_048583.1	13205624	13237930	IntestineSpleenMuscleBrain	4
NC_048583.1	13205624	13230474	IntestineSpleenMuscleBrain	4
NC_048583.1	40749927	40784231	IntestineLiverMuscleBrain	4
NC_048583.1	53035722	53068525	IntestineKidneyLiverMuscle	4
NC_048583.1	35376660	35413558	IntestineKidneyLiverSpleen	4
NC_048583.1	40743162	40766574	IntestineLiverMuscleBrain	4
NC_048583.1	40743162	40767044	IntestineLiverMuscleBrain	4
NC_048583.1	29273277	29341444	IntestineKidneyLiverBrain	4
NC_048583.1	19994580	20034393	IntestineSpleenMuscleBrain	4
NC_048583.1	18530724	18562232	IntestineLiverSpleenMuscle	4
NC_048583.1	35376718	35404793	IntestineKidneyLiverSpleen	4
NC_048583.1	56444601	56460163	KidneyLiverSpleenMuscle	4
NC_048583.1	56827267	56852068	IntestineLiverSpleenMuscle	4
NC_048583.1	38738803	38774890	IntestineLiverMuscleBrain	4
NC_048583.1	39475400	39498434	IntestineKidneyLiverSpleen	4
NC_048583.1	35599423	35625719	IntestineLiverMuscleBrain	4
NC_048583.1	35584963	35613713	IntestineKidneyMuscleBrain	4
NC_048583.1	29274901	29341444	IntestineKidneyLiverBrain	4
NC_048583.1	35600539	35625682	IntestineLiverMuscleBrain	4
NC_048583.1	40214168	40235524	IntestineKidneySpleenMuscle	4
NC_048583.1	38739188	38792232	IntestineLiverMuscleBrain	4
NC_048583.1	38739188	38774890	IntestineLiverMuscleBrain	4
NC_048583.1	56444622	56463438	KidneyLiverSpleenMuscle	4
NC_048583.1	40215280	40235688	IntestineKidneySpleenMuscle	4
NC_048583.1	38736825	38774890	IntestineLiverMuscleBrain	4
NC_048583.1	29277997	29341444	IntestineKidneyLiverBrain	4
NC_048583.1	56444639	56463286	KidneyLiverSpleenMuscle	4
NC_048583.1	17014079	17065999	IntestineLiverMuscleBrain	4
NC_048583.1	17014079	17065384	IntestineLiverMuscleBrain	4
NC_048583.1	64186868	64208637	LiverSpleenMuscleBrain	4
NC_048583.1	28722225	28746630	IntestineKidneyLiverMuscle	4
NC_048583.1	28730352	28746548	IntestineKidneyLiverMuscle	4
NC_048583.1	40367941	40396232	KidneyLiverSpleenMuscle	4
NC_048583.1	40224631	40235580	IntestineKidneySpleenMuscle	4
NC_048583.1	38646101	38665428	IntestineLiverSpleenMuscle	4
NC_048583.1	20145342	20167505	IntestineSpleenMuscleBrain	4
NC_048583.1	20123953	20160041	IntestineSpleenMuscleBrain	4
NC_048580.1	66689084	66722342	IntestineLiverSpleenMuscle	4
NC_048580.1	60960136	60980710	IntestineLiverMuscleBrain	4
NC_048580.1	60960136	60995267	IntestineLiverMuscleBrain	4
NC_048580.1	60960136	60981084	IntestineLiverMuscleBrain	4
NC_048580.1	73599586	73631815	IntestineSpleenMuscleBrain	4
NC_048580.1	66683530	66703642	IntestineLiverSpleenMuscle	4
NC_048580.1	17217217	17267998	IntestineLiverMuscleBrain	4
NC_048580.1	62988945	63015358	IntestineKidneyLiverSpleen	4
NC_048580.1	41340865	41365781	IntestineKidneyMuscleBrain	4
NC_048580.1	41340865	41365775	IntestineKidneyMuscleBrain	4
NC_048580.1	41340865	41370098	IntestineKidneyMuscleBrain	4
NC_048580.1	18587127	18628134	IntestineLiverSpleenMuscle	4
NC_048580.1	45784837	45814346	IntestineKidneyLiverSpleen	4
NC_048580.1	25045963	25074103	KidneySpleenMuscleBrain	4
NC_048580.1	18602529	18628187	IntestineLiverSpleenMuscle	4
NC_048580.1	48371032	48383203	KidneyLiverSpleenMuscle	4
NC_048580.1	6817152	6929544	IntestineLiverMuscleBrain	4
NC_048580.1	34531590	34596396	IntestineKidneyMuscleBrain	4
NC_048580.1	62991499	63027844	IntestineKidneyLiverSpleen	4
NC_048580.1	42455337	42468843	IntestineKidneyLiverSpleen	4
NC_048580.1	16953962	16970919	IntestineKidneySpleenMuscle	4
NC_048580.1	12177926	12212377	IntestineKidneyLiverBrain	4
NC_048580.1	40937662	40970597	IntestineKidneySpleenBrain	4
NC_048580.1	40937662	40978544	IntestineKidneySpleenBrain	4
NC_048580.1	42137503	42191361	IntestineLiverMuscleBrain	4
NC_048580.1	42137503	42162245	IntestineLiverMuscleBrain	4
NC_048580.1	59012746	59037543	IntestineKidneyMuscleBrain	4
NC_048580.1	18670279	18749867	IntestineLiverMuscleBrain	4
NC_048580.1	18670279	18721287	IntestineLiverMuscleBrain	4
NC_048580.1	17241146	17265329	IntestineLiverMuscleBrain	4
NC_048580.1	69629755	69703404	IntestineLiverSpleenMuscle	4
NC_048580.1	38974288	39006661	IntestineLiverMuscleBrain	4
NC_048580.1	48391282	48421908	KidneySpleenMuscleBrain	4
NC_048580.1	42137385	42160551	IntestineLiverMuscleBrain	4
NC_048580.1	6822345	6929544	IntestineLiverMuscleBrain	4
NC_048580.1	18586764	18628151	IntestineLiverSpleenMuscle	4
NC_048580.1	17215228	17261231	IntestineLiverMuscleBrain	4
NC_048580.1	45784815	45813789	IntestineKidneyLiverSpleen	4
NC_048580.1	47547803	47621983	IntestineLiverSpleenBrain	4
NC_048580.1	45784821	45813584	IntestineKidneyLiverSpleen	4
NC_048580.1	42466637	42468812	IntestineKidneyLiverSpleen	4
NC_048580.1	66684130	66714812	IntestineLiverSpleenMuscle	4
NC_048580.1	73583838	73631815	IntestineSpleenMuscleBrain	4
NC_048580.1	12165180	12212377	IntestineKidneyLiverBrain	4
NC_048580.1	62457917	62490553	IntestineLiverSpleenBrain	4
NC_048580.1	17233595	17261231	IntestineLiverMuscleBrain	4
NC_048580.1	59020259	59047899	IntestineLiverMuscleBrain	4
NC_048580.1	45709937	45753519	IntestineKidneyLiverMuscle	4
NC_048580.1	38358871	38391895	IntestineKidneyLiverMuscle	4
NC_048580.1	62997377	63015398	IntestineKidneyLiverSpleen	4
NC_048580.1	34555652	34591806	IntestineKidneyMuscleBrain	4
NC_048580.1	34555652	34637473	IntestineKidneyMuscleBrain	4
NC_048580.1	47697740	47748917	KidneySpleenMuscleBrain	4
NC_048580.1	6816080	6929544	IntestineLiverMuscleBrain	4
NC_048580.1	6817071	6929544	IntestineLiverMuscleBrain	4
NC_048580.1	12178102	12213941	IntestineKidneyLiverBrain	4
NC_048580.1	59001180	59037543	IntestineKidneyMuscleBrain	4
NC_048580.1	18602624	18628269	IntestineLiverSpleenMuscle	4
NC_048580.1	66684158	66703606	IntestineLiverSpleenMuscle	4
NC_048580.1	19662951	19710555	IntestineLiverMuscleBrain	4
NC_048566.1	5576950	5616907	IntestineKidneySpleenBrain	4
NC_048566.1	2437141	2450944	KidneyLiverSpleenMuscle	4
NC_048566.1	65777648	65812789	IntestineKidneyLiverMuscle	4
NC_048566.1	70206471	70220411	IntestineLiverSpleenMuscle	4
NC_048566.1	30027631	30041585	IntestineLiverSpleenMuscle	4
NC_048566.1	21347635	21367777	IntestineKidneyLiverMuscle	4
NC_048566.1	28602683	28652198	IntestineKidneyLiverBrain	4
NC_048566.1	28602683	28657437	IntestineKidneyLiverBrain	4
NC_048566.1	20301242	20344115	IntestineKidneyLiverSpleen	4
NC_048566.1	40973126	41005044	IntestineKidneyLiverMuscle	4
NC_048566.1	18766006	18815336	IntestineLiverMuscleBrain	4
NC_048566.1	7171855	7188364	IntestineKidneyLiverSpleen	4
NC_048566.1	4237044	4290111	IntestineLiverMuscleBrain	4
NC_048566.1	57986671	57994672	IntestineSpleenMuscleBrain	4
NC_048566.1	12933694	12935745	KidneyLiverSpleenMuscle	4
NC_048566.1	49113531	49149131	IntestineKidneySpleenBrain	4
NC_048566.1	49113531	49149029	IntestineKidneySpleenBrain	4
NC_048566.1	18766763	18815336	IntestineLiverMuscleBrain	4
NC_048566.1	18770830	18815336	IntestineLiverMuscleBrain	4
NC_048566.1	42029401	42038238	IntestineLiverSpleenMuscle	4
NC_048566.1	5481050	5515144	IntestineKidneySpleenMuscle	4
[truncated: 3,801 more rows]

## Sheet: Uniq_GenesW-SE
Genes with supper enhancers
Chromosome	EnhStart	EnhEnd	SE Length	Tissue	Gene	GeneStart	GeneEnd	GeneStrand	disTSS
NC_048591.1	42284954	42296364	11410	Muscle	aadac	42262030	42285545	-	591
NC_048566.1	15409593	15433435	23842	Liver	abcb4	15402707	15431912	-	-1523
NC_048565.1	61310541	61320901	10360	Liver	abcc2	61246276	61311977	-	-8924
NC_048573.1	76864377	76883164	18787	Liver	abcd1	76864306	76895649	+	-71
NC_048584.1	28292583	28320377	27794	Intestine	abcg5	28300705	28316420	-	-3957
NC_048593.1	36336637	36372504	35867	Liver	abhd11	36371517	36383533	+	-987
NC_048580.1	60845515	60855236	9721	Brain	abtb1	60850673	60860696	+	-4563
NC_048579.1	23275406	23287242	11836	Spleen	acbd5a	23253886	23275145	-	-261
NC_048590.1	28755919	28782163	26244	Liver	acd	28774905	28782415	-	252
NC_048573.1	16907748	16926729	18981	Liver	acin1b	16926212	16953583	+	-517
NC_048565.1	79707688	79721038	13350	Kidney	acoxl	79720751	79765359	+	-287
NC_048580.1	25237665	25248053	10388	Intestine	acsl5	25213926	25247652	-	-401
NC_048572.1	88016419	88048678	32259	Liver	acss2l	88017220	88059703	+	801
NC_048580.1	40676520	40716937	40417	Muscle	acvrl1	40677433	40695389	+	913
NC_048565.1	54420122	54439446	19324	Spleen	adal	54445455	54464446	+	6009
NC_048570.1	68002082	68007845	5763	Spleen	adam10a	68007028	68116406	+	-817
NC_048569.1	66317673	66335332	17659	Liver	adamts10	66281727	66335345	-	13
NC_048584.1	27938356	27970500	32144	Intestine	adss2	27943767	27969322	+	5411
NC_048566.1	85727542	85781986	54444	Intestine	agk	85727984	85734628	+	442
NC_048592.1	28639858	28663128	23270	Kidney	agla	28654372	28685734	+	-8756
NC_048567.1	50320789	50338435	17646	Kidney	agps	50338167	50377090	+	-268
NC_048570.1	18419420	18433111	13691	Muscle	agtpbp1	18383378	18426295	-	-6816
NC_048572.1	52440240	52449399	9159	Liver	agxtb	52448271	52459617	+	-1128
NC_048571.1	23009648	23035885	26237	Kidney	ahr2	22915782	23035974	-	89
NC_048569.1	92869534	92881683	12149	Liver	ahsg1	92881372	92907179	+	-311
NC_048572.1	23059858	23085030	25172	Intestine	aig1	23076384	23144537	+	-8646
NC_048588.1	16429296	16458026	28730	Liver	aipl1	16413685	16422281	-	-7015
NC_048569.1	86259843	86276240	16397	Spleen	ak4	86253504	86260188	-	345
NC_048566.1	64631155	64657632	26477	Brain	akap13	64666135	64759393	+	8503
NC_048581.1	66785365	66811023	25658	Intestine	akr7a3	66785516	66790374	+	151
NC_048579.1	43114847	43121789	6942	Liver	aldh3a2b	43101503	43121831	-	42
NC_048569.1	84197207	84206950	9743	Spleen	aldh9a1a.1	84206298	84235575	+	-652
NC_048576.1	9655043	9669163	14120	Muscle	alpk2	9657273	9683987	+	2230
NC_050570.1	13802091	13820864	18773	Kidney	amn1	13817955	13823652	-	2788
NC_048592.1	30399960	30416589	16629	Intestine	angptl4	30409271	30416644	-	55
NC_048586.1	19277016	19313681	36665	Muscle	ankar	19313814	19324650	+	133
NC_048569.1	18059328	18080812	21484	Intestine	ankra2	18052970	18059970	-	642
NC_048567.1	69608537	69675011	66474	Intestine	ankrd10b	69649537	69675010	-	-1
NC_048575.1	46633899	46650454	16555	Kidney	ankrd13a	46650029	46658385	+	-425
NC_048573.1	59922593	59934360	11767	Muscle	ankrd52a	59902321	59923039	-	446
NC_048566.1	70712320	70751522	39202	Intestine	anpepa	70749685	70765502	+	-1837
NC_048566.1	64539086	64579810	40724	Intestine	anpepb	64570855	64598616	+	-8955
NC_048568.1	32106559	32121724	15165	Liver	antiprot1	32121260	32123842	+	-464
NC_048575.1	59565917	59591368	25451	Liver	ap1b1	59526560	59569774	-	3857
NC_048576.1	60398987	60425012	26025	Liver	ap2a1	60415043	60463695	+	-9969
NC_048591.1	6816080	6833523	17443	Intestine	ap2s1	6811406	6816589	-	509
NC_048573.1	58269380	58281056	11676	Brain	apex2	58286445	58290128	+	5389
NC_048567.1	14705006	14743452	38446	Brain	aplp1	14694606	14742899	-	-553
NC_048567.1	13521767	13546384	24617	Liver	apoa2	13529662	13532686	+	7895
NC_048574.1	46393164	46404902	11738	Intestine	apooa	46395581	46404998	-	96
NC_048579.1	14233435	14262831	29396	Muscle	apoob	14256332	14264348	-	1517
NC_048575.1	80036383	80063016	26633	Intestine	areg	80045697	80063028	-	12
NC_048573.1	48466170	48482790	16620	Liver	arfgef2	48432135	48468728	-	2558
NC_048584.1	27769318	27812508	43190	Liver	arfgef3	27814389	27858095	+	1881
NC_048570.1	57574942	57581777	6835	Liver	arhgap1	57568468	57575870	-	-5907
NC_048584.1	22635873	22659470	23597	Muscle	arhgap17a	22642425	22691724	+	6552
NC_048574.1	38107592	38116898	9306	Kidney	arhgap20b	38065806	38112816	-	-4082
NC_048572.1	66976118	66998861	22743	Liver	arhgap21b	66975681	67054754	+	-437
NC_048591.1	23196740	23210001	13261	Liver	arhgap32a	23163866	23197366	-	626
NC_048591.1	6817152	6833910	16758	Liver	arhgap35a	6812849	6907589	+	-4303
NC_048585.1	37956829	37980559	23730	Intestine	arhgap36	37958017	38050782	+	1188
NC_048566.1	21967201	21980799	13598	Kidney	arhgef1b	21967678	22024337	+	477
NW_023493733.1	218002	233011	15009	Spleen	arhgef3l	218426	243538	+	424
NC_048581.1	67091601	67103569	11968	Brain	arhgef10la	67091515	67199623	+	-86
NC_048573.1	43352070	43370624	18554	Intestine	arhgef16	43335757	43370628	-	4
NC_048573.1	41023657	41035172	11515	Muscle	arih2	41026250	41034402	-	-770
NC_048578.1	8947131	8956275	9144	Spleen	arl13a	8961392	8970616	+	5117
NC_048569.1	44843134	44863510	20376	Liver	arl15b	44779768	44853071	-	9937
NC_048579.1	13467992	13483041	15049	Liver	armc3	13459209	13480752	+	-8783
NC_048568.1	24396884	24433687	36803	Liver	armt1	24420103	24428041	-	-5646
NC_048593.1	24201783	24214292	12509	Brain	arrdc1b	24126958	24195966	-	-5817
NC_048575.1	40913182	40950596	37414	Muscle	arrdc3a	40913124	40921426	+	-58
NC_048565.1	10060891	10097550	36659	Intestine	asb3	10096943	10101637	+	-607
NC_048572.1	57107499	57120033	12534	Muscle	asph	57108203	57130512	+	704
NC_048565.1	71964947	71974324	9377	Intestine	asrgl1	71964790	71978789	+	-9534
NC_048581.1	21587735	21602982	15247	Spleen	atf7ip	21587329	21643685	+	-406
NC_048569.1	95877820	95895956	18136	Intestine	atg4b	95894943	95913833	+	-1013
NC_048583.1	62095190	62109158	13968	Kidney	atl1	62052108	62089453	-	-5737
NC_048572.1	81738506	81752384	13878	Muscle	atp1a2a	81746800	81779970	+	-5584
NC_048566.1	39152640	39179588	26948	Brain	atp1a3	39170273	39195284	+	-9315
NC_048565.1	2112663	2130726	18063	Liver	atp1b1a	2100172	2130819	-	93
NC_050570.1	11069646	11098140	28494	Intestine	atp2b1b	11021804	11070857	-	1211
NC_048571.1	86101740	86161459	59719	Brain	atp2b2	86102263	86305534	+	523
NC_048580.1	22316898	22327193	10295	Kidney	atp6v0cb	22317369	22329149	+	-9824
NC_050571.1	9414409	9422420	8011	Brain	atp10b	9359833	9417860	-	-4560
NC_048576.1	63635769	63660961	25192	Liver	atp13a1	63633960	63653448	-	-7513
NC_048569.1	9041107	9061472	20365	Muscle	auh	9048724	9099002	+	7617
NC_048581.1	84840646	84871525	30879	Liver	aurka	84871814	84879260	+	289
NC_048580.1	62988945	63015358	26413	Spleen	b4galt5	62959965	63008499	-	-6859
NC_048569.1	79982729	80016169	33440	Liver	b4galt6	79988126	80016243	-	74
NC_048576.1	64141826	64150202	8376	Intestine	baiap2l2a	64142855	64172178	+	-7347
NC_050571.1	822415	847026	24611	Spleen	balm	829913	856517	-	9491
NC_048572.1	4678009	4718484	40475	Kidney	batf	4677918	4704988	+	-91
NC_050570.1	9298852	9337824	38972	Intestine	bca3	9328293	9330859	-	-6965
NC_048585.1	29067243	29080636	13393	Intestine	bcap29	29065993	29078210	-	-2426
NC_048580.1	66683530	66703642	20112	Spleen	bcap31	66703053	66726416	+	-589
NC_048565.1	3601854	3604437	2583	Muscle	bcl6aa	3602663	3624582	+	-1774
NC_048584.1	23288489	23298563	10074	Muscle	bhlha15	23269063	23290601	-	-7962
NC_048588.1	38823485	38846264	22779	Intestine	bicra	38845482	38932575	+	-782
NC_048566.1	85747717	85765131	17414	Spleen	bida	85755625	85765031	+	7908
NC_048585.1	19255148	19293892	38744	Liver	bik	19302368	19306083	+	8476
NC_048565.1	63300439	63320476	20037	Spleen	blnk	63293360	63325494	-	5018
NC_050570.1	27009784	27024257	14473	Muscle	bloc1s2	27010229	27023274	-	-983
NC_050572.1	33301946	33303359	1413	Liver	brd2a	33290923	33303536	-	177
NC_048576.1	63459927	63474748	14821	Intestine	brd4	63467627	63529475	+	-7121
NC_048569.1	29082111	29117045	34934	Liver	bspry	29103563	29116365	-	-680
NC_048576.1	32546442	32592227	45785	Liver	btg3	32546918	32554656	+	476
NC_048580.1	44484502	44496159	11657	Kidney	c4bp	44495537	44515541	+	-622
NC_048570.1	41539197	41576483	37286	Liver	c6h5orf51	41566051	41570657	-	-5826
NC_048570.1	33312644	33365594	52950	Liver	c6h22orf39	33317578	33320353	+	4934
NC_048592.1	11334832	11338330	3498	Liver	c8b	11337787	11343799	+	-543
NC_048572.1	21918210	21968415	50205	Brain	c8h1orf131	21958205	21961107	-	-7308
NC_048576.1	15096121	15126639	30518	Liver	c9	15126271	15138713	+	-368
NC_048589.1	23891093	23909907	18814	Brain	c9orf72	23893423	23909329	-	-578
NC_048575.1	48166323	48192107	25784	Liver	c11h9orf85	48182121	48190288	-	-1819
NC_048580.1	15169867	15186048	16181	Muscle	c16h10orf88	15172128	15176318	-	-9730
NC_048585.1	42633069	42655252	22183	Liver	c21h4orf48	42655361	42661095	+	109
NC_048565.1	68380192	68460763	80571	Muscle	calhm2.1	68460100	68463774	-	3011
NC_048565.1	65223303	65246092	22789	Brain	calm2a	65240256	65245210	-	-882
NC_048591.1	6576176	6577941	1765	Brain	calm3a	6576429	6592527	+	-1512
NC_048585.1	26133722	26147382	13660	Liver	camk1da	26148755	26217898	+	1373
NC_048573.1	28269592	28283346	13754	Spleen	camk2d1	28163668	28283460	-	114
NC_048565.1	70499584	70512338	12754	Spleen	camk2g2	70405340	70512273	-	-65
NC_048569.1	42710273	42750434	40161	Brain	camk4	42750037	42774525	+	-397
NC_048576.1	56911073	56978625	67552	Brain	camkk1a	56913023	57033702	+	1950
NC_048584.1	28525542	28548686	23144	Intestine	camkmt	28548493	28745581	+	-193
NC_048576.1	63399688	63412500	12812	Liver	camsap3	63359506	63412677	-	177
NC_048585.1	41079433	41108849	29416	Kidney	capn1	41059304	41100666	-	-8183
NC_048591.1	9625178	9671069	45891	Intestine	capn4	9670764	9677392	+	-305
NC_048580.1	21701576	21724949	23373	Intestine	capn15	21640601	21725046	-	97
NC_048572.1	57297668	57340074	42406	Intestine	car8	57339585	57361813	+	-489
NC_048571.1	88778878	88794453	15575	Spleen	cass4	88790770	88852155	+	-3683
NC_048566.1	49113531	49122246	8715	Brain	cat	49102986	49114529	-	-7717
NC_048581.1	57105465	57117220	11755	Spleen	cathy	57113006	57116710	-	-510
NC_048572.1	46121350	46135459	14109	Muscle	cavin4a	46122744	46133988	-	-1471
NC_048565.1	35948918	35961245	12327	Kidney	cax2	35939742	35961413	-	168
NC_048579.1	44167517	44193356	25839	Spleen	cblb	44173352	44326246	+	5835
NC_048570.1	39492890	39517750	24860	Intestine	cbwd	39521723	39526646	+	3973
NC_048566.1	7358565	7377745	19180	Intestine	cbx3b	7358905	7369148	+	340
NC_048566.1	6186099	6238336	52237	Spleen	ccdc12	6231369	6250042	+	-6967
NC_048572.1	53054453	53089268	34815	Intestine	ccdc18	53088713	53121268	+	-555
NC_048578.1	27219886	27250699	30813	Spleen	ccdc88b	27250004	27271740	+	-695
NC_048583.1	36301155	36323004	21849	Liver	ccdc88c	36240780	36323039	-	35
NC_050571.1	18983166	18988621	5455	Spleen	ccdc142	18988291	18995055	+	-330
NC_048565.1	24496261	24544181	47920	Brain	ccl4	24504638	24506125	+	8377
NC_048580.1	42287749	42325576	37827	Muscle	ccn5	42322758	42329491	+	-2818
NC_048566.1	86411602	86424415	12813	Kidney	ccnd2a	86141721	86420584	-	-3831
NC_048571.1	58640228	58657082	16854	Intestine	ccnd3	58655809	58662211	-	5129
NC_048570.1	59831916	59851159	19243	Muscle	ccne1	59839430	59844236	-	-6923
NC_048572.1	47341716	47356556	14840	Spleen	ccr9a	47347501	47380974	+	-9055
NC_048566.1	76273322	76310652	37330	Kidney	cd9a	76273512	76293411	+	190
NC_048570.1	38578293	38590927	12634	Kidney	cd53	38584458	38590364	+	6165
NC_048580.1	24876987	24907659	30672	Muscle	cd79b	24892069	24897710	-	-9949
NC_048593.1	14014891	14035842	20951	Intestine	cdc26	14028310	14030112	-	-5730
NC_048572.1	9111197	9125247	14050	Intestine	cdc42bpb	9012231	9125235	-	-12
NC_050570.1	13222146	13237930	15784	Intestine	cdhr5b	13236969	13250964	+	-961
NC_048574.1	58298766	58322139	23373	Liver	cdk2ap2	58315358	58321294	-	-845
NC_048570.1	32396887	32458247	61360	Brain	cdk7	32403411	32409712	+	6524
NC_050570.1	14855332	14875435	20103	Intestine	cdkn1bb	14862163	14868180	+	6831
NC_048592.1	14139435	14166489	27054	Liver	cebpd	14139650	14140685	+	215
NC_048575.1	48171870	48218690	46820	Intestine	cemip2	48217977	48289285	+	-713
NC_048590.1	30522774	30552189	29415	Brain	cenpn	30541200	30551121	-	-1068
NC_048576.1	34758407	34767823	9416	Liver	cenpv	34755024	34759345	-	-8478
NC_048568.1	26685403	26705069	19666	Muscle	cep57l1	26680657	26685611	-	208
NC_048584.1	28225202	28250840	25638	Muscle	cep170aa	28225910	28293688	+	708
NC_048586.1	31637091	31645532	8441	Brain	cerkl	31644420	31736964	+	-1112
NC_048574.1	54077287	54111035	33748	Muscle	cfap97	54082167	54111277	-	242
NC_048581.1	44602020	44661201	59181	Liver	cfap100	44570837	44597542	-	-4478
NC_048575.1	58384770	58403589	18819	Kidney	cfap251	58411653	58421796	+	8064
NC_048574.1	47935089	47944924	9835	Liver	cfb	47937363	47950461	+	-7561
NC_048565.1	28025167	28039840	14673	Brain	cfdp1	27984849	28033545	-	-6295
NC_048569.1	90755572	90785934	30362	Liver	cfh	90756155	90779026	+	583
NC_048565.1	30327651	30336360	8709	Spleen	chd2	30303619	30336415	-	55
NC_048592.1	10234230	10253258	19028	Brain	chd8	10252736	10281641	+	-522
NC_048573.1	40319394	40339591	20197	Intestine	chdh	40329381	40339571	-	-20
NC_048572.1	30048306	30062178	13872	Spleen	ches1	30001764	30062244	-	66
NC_048566.1	76409917	76434635	24718	Liver	chkb	76416202	76434654	-	19
NC_048580.1	18586764	18628151	41387	Intestine	chmp2a	18622633	18626440	-	-1711
NC_048566.1	7726616	7744056	17440	Muscle	chn2	7732957	7805441	+	6341
NC_048579.1	27354722	27372336	17614	Muscle	chpf2	27361803	27369326	+	7081
NC_048584.1	42569561	42588938	19377	Brain	cisd1	42582333	42587039	-	-1899
NC_048583.1	39513108	39561197	48089	Liver	ckba	39550499	39561200	-	3
NC_048581.1	31860524	31886348	25824	Muscle	cmdg	31860343	31871765	+	-181
NC_048570.1	51779575	51801821	22246	Muscle	cmya5	51718652	51797647	-	-4174
NC_048565.1	44656482	44665401	8919	Liver	cnot1	44663927	44681956	+	-1474
NC_048571.1	44965546	44988550	23004	Liver	cntn4	44803009	44981651	-	-6899
NC_048590.1	28674039	28713106	39067	Kidney	cog4	28712737	28725956	+	-369
NC_048591.1	46187825	46216856	29031	Brain	cog6	46012193	46197229	-	9404
NC_048566.1	4042726	4085294	42568	Liver	colec10	4050783	4065607	+	8057
NC_048569.1	93155243	93182651	27408	Muscle	commd2	93170834	93178507	-	-4144
NC_048583.1	38646293	38686559	40266	Intestine	commd8	38686057	38703559	+	-502
NC_048584.1	39667397	39696560	29163	Muscle	comtd1	39688077	39696553	-	-7
NC_048569.1	29083059	29103876	20817	Kidney	coq4	29089525	29097342	+	6466
NC_048586.1	37986190	38023510	37320	Muscle	coq10b	37996085	38004691	+	9895
NC_048565.1	24966647	24987714	21067	Spleen	cotl1	24966574	24972466	+	-73
NC_048593.1	32410095	32437720	27625	Brain	cpi1	32432210	32433588	-	-4132
NC_048590.1	28752631	28781775	29144	Kidney	cpsf5	28767744	28772715	-	-9060
NC_048566.1	7726534	7744307	17773	Brain	cpvl	7715079	7726851	-	317
NC_048585.1	26385404	26411991	26587	Muscle	cradd	26391532	26412999	-	1008
NC_048570.1	41366820	41404879	38059	Liver	creb3l3l	41396241	41404846	-	-33
NC_048574.1	10942136	10956675	14539	Muscle	crebrf	10946164	10974596	+	4028
NC_048586.1	8017695	8057973	40278	Intestine	creg2	8025363	8027524	+	7668
NC_048583.1	28635564	28656403	20839	Intestine	crip1	28642333	28650251	-	-6152
NC_048575.1	21395464	21408970	13506	Spleen	crj1a	21398774	21408418	-	-552
NC_048573.1	27212741	27231270	18529	Intestine	cskmt	27220386	27221976	-	-9294
NC_048578.1	3521170	3534657	13487	Liver	csnk1a1	3499743	3534755	-	98
NC_048569.1	66431040	66452700	21660	Muscle	csnk1g2b	66434671	66480586	+	3631
NC_048589.1	28087320	28100602	13282	Intestine	ctage5	28066100	28094235	-	-6367
NC_048565.1	28104576	28106060	1484	Spleen	ctcf	28098876	28106017	-	-43
NC_050570.1	20619344	20639132	19788	Intestine	cts12	20628580	20630769	-	-8363
NC_048566.1	73609749	73619922	10173	Intestine	ctsh	73606889	73610117	-	-9805
NC_048576.1	15308026	15324945	16919	Intestine	ctsla	15324069	15328084	+	-876
NC_048578.1	17610853	17634521	23668	Liver	ctso	17625840	17634581	-	60
NC_048571.1	64846140	64865994	19854	Intestine	ctsz	64843280	64858614	+	-2860
NC_048565.1	48635614	48647466	11852	Muscle	cttnbp2	48635495	48706569	+	-119
NC_048571.1	13075918	13092737	16819	Spleen	cu051	13090353	13092834	-	97
NC_048591.1	42666744	42689719	22975	Muscle	cux1b	42666657	42816758	+	-87
NC_048575.1	51692600	51714865	22265	Intestine	cux2b	51724488	51846901	+	9623
NC_048569.1	83079749	83097436	17687	Muscle	cyldl	83097156	83127964	+	-280
NC_048571.1	83554381	83556016	1635	Muscle	dag1	83554283	83616043	+	-1733
NC_048567.1	45472627	45509911	37284	Kidney	dars1	45509465	45539298	+	-446
NC_048566.1	31580823	31596363	15540	Muscle	dctn3	31592146	31595728	-	-635
NC_048571.1	65975448	66014491	39043	Intestine	ddhd2	65983543	65991860	+	8095
NC_048589.1	36699229	36719120	19891	Liver	ddo	36712283	36719655	+	-6837
NC_048580.1	52265585	52281928	16343	Kidney	ddost	52267735	52273001	-	-8927
NC_048590.1	38479340	38504085	24745	Muscle	ddx28	38509222	38513114	+	5137
NC_048577.1	43415504	43440542	25038	Muscle	ddx47	43415407	43418459	+	-97
NC_048589.1	13239690	13247595	7905	Liver	defb3	13234864	13241404	-	-6191
NC_048566.1	85755718	85765153	9435	Kidney	dennd11	85734259	85748399	-	-7319
NC_048566.1	4237044	4290111	53067	Muscle	deptor	4236880	4302536	+	-164
NC_048570.1	22692199	22730338	38139	Muscle	derl3	22727085	22730428	-	90
NC_048575.1	59383781	59405823	22042	Intestine	dguok	59378625	59384566	-	785
NC_048580.1	40768370	40786434	18064	Intestine	dhh	40772993	40778946	-	-7488
NC_048586.1	15580309	15591578	11269	Intestine	dhrs9	15581319	15586397	-	-5181
NC_048567.1	62501523	62543647	42124	Brain	dhrs12	62543577	62547782	+	-70
NC_048575.1	62635334	62645798	10464	Spleen	dhx37	62644966	62656275	+	-832
NC_048591.1	20426416	20444550	18134	Kidney	dhx40	20453137	20465432	+	8587
NC_048578.1	21949750	21960187	10437	Kidney	diaph2	21266127	21960003	-	-184
NC_048583.1	29999674	30010379	10705	Liver	dicer1	29999673	30051255	+	-1
NC_048579.1	31832331	31846324	13993	Liver	dipk1c	31824422	31846012	-	-312
NC_048570.1	66309758	66326554	16796	Muscle	dkk3a	66327731	66332554	+	1177
NC_048587.1	34509472	34542641	33169	Brain	dlg5a	34474361	34535648	-	-6993
NC_048566.1	35160865	35188197	27332	Spleen	dnajc28	35187825	35195853	+	-372
NC_048567.1	29039164	29070067	30903	Liver	dnali1	29034928	29039438	-	274
NC_048573.1	72321382	72333105	11723	Intestine	dnase1l1l	72338618	72367842	+	5513
NC_048573.1	8580193	8603786	23593	Intestine	dok1b	8581545	8613200	+	1352
NC_048578.1	40798551	40814255	15704	Kidney	dok3	40754056	40813444	-	-811
NC_050572.1	39653768	39675462	21694	Brain	dpm3	39656077	39659948	+	2309
NC_048568.1	13853698	13875139	21441	Muscle	dse	13829056	13858174	-	4476
NC_048587.1	37691836	37732910	41074	Muscle	dst	37699121	37887345	+	7285
NC_048583.1	33395334	33422659	27325	Spleen	dtd2	33422277	33423351	+	-382
NC_050571.1	598836	629657	30821	Intestine	dusp1	629197	636536	+	-460
NC_048566.1	90671358	90701865	30507	Kidney	dusp6	90701413	90706025	+	-452
NC_048566.1	57934353	57994735	60382	Muscle	dusp8a	57928123	57994689	-	-46
NC_048592.1	28769836	28786504	16668	Kidney	dusp12	28757578	28760180	-	-9656
NC_048572.1	69552948	69567159	14211	Spleen	dusp22b	69562986	69576816	+	-4173
NC_048580.1	47284834	47302485	17651	Liver	dvl1a	47301667	47351146	+	-818
NC_048581.1	36658412	36691927	33515	Spleen	dynlrb1	36681034	36686599	-	-5328
NC_048589.1	6435430	6445388	9958	Kidney	e2f2	6427175	6451410	-	6022
NC_048565.1	69347835	69376589	28754	Brain	edaradd	69375786	69385855	+	-803
NC_048593.1	11746482	11769084	22602	Spleen	edil3b	11776851	11795498	+	7767
NC_048573.1	45708934	45715123	6189	Intestine	efhd2	45686064	45715162	-	39
NC_048581.1	33269683	33307782	38099	Liver	egln1	33264440	33298811	-	-8971
NC_048593.1	34469981	34491578	21597	Muscle	ehbp1l1b	34478463	34516156	+	8482
NC_048593.1	16032035	16041098	9063	Liver	ehmt1b	16031757	16061375	+	-9341
NC_048572.1	57598173	57611302	13129	Muscle	eif4g1a	57597835	57625254	+	-338
NC_048579.1	13576093	13591315	15222	Liver	eif5a	13583184	13591943	-	628
NC_048581.1	50988430	51037025	48595	Intestine	elf3	51026318	51031587	-	-5438
NC_048565.1	13060853	13092746	31893	Kidney	elovl1b	13061932	13092229	-	-517
NC_048589.1	24032949	24043596	10647	Intestine	enpep	24032882	24058913	+	-67
NC_048572.1	12953882	13000020	46138	Liver	enpp1	12951277	12999904	-	-116
NC_050571.1	18653665	18734444	80779	Intestine	enpp6	18727429	18752805	+	-7015
NC_048566.1	32370955	32441921	70966	Spleen	ensab	32432467	32441999	-	78
NC_048566.1	809870	830748	20878	Brain	eomesb	806150	813190	-	3320
NC_048592.1	39384623	39395757	11134	Intestine	epb41l3b	39384479	39484807	+	-144
NC_048573.1	27180362	27208274	27912	Kidney	epdl1	27214119	27220387	+	5845
NC_048577.1	44021216	44029972	8756	Spleen	epor	44024053	44029014	-	-958
NC_048571.1	59035633	59044625	8992	Liver	eps8l3a	59022694	59037726	-	-6899
NC_048576.1	34957352	34977736	20384	Kidney	eral1	34954989	34959604	+	-2363
NC_048575.1	77724845	77740346	15501	Intestine	erap1b	77700933	77725921	-	1076
NC_048580.1	27131443	27151017	19574	Liver	erbb2	27114108	27151439	-	422
NC_048581.1	48866573	48876263	9690	Brain	erc2	48866589	48938021	+	-9674
NC_048581.1	38654634	38685963	31329	Muscle	ergic3	38669546	38685936	-	-27
NC_048581.1	59066816	59077202	10386	Spleen	esyt1b	59028543	59068426	-	-8776
NC_048573.1	32587109	32606773	19664	Intestine	etnppl	32555359	32594324	-	7215
NC_048576.1	12003661	12036425	32764	Brain	exd3	12035984	12100063	+	-441
NC_048572.1	66066101	66079884	13783	Brain	exoc3	66066012	66072799	+	-89
NC_048589.1	20849492	20856617	7125	Spleen	exoc5	20855638	20872478	+	-979
NC_048582.1	36267444	36308400	40956	Liver	ext1b	36196135	36308398	-	-2
NC_048575.1	17342194	17361193	18999	Liver	ezh2	17356706	17369209	+	-4487
NC_050571.1	16031026	16052765	21739	Kidney	f8	16052350	16092210	+	-415
NC_048574.1	48159912	48171670	11758	Brain	f9b	48158538	48163848	-	-7822
NC_048574.1	54317974	54336106	18132	Intestine	fabp2	54335296	54337285	+	-810
NC_048582.1	52550217	52585075	34858	Muscle	fabp3	52571332	52575201	-	-9874
NC_048570.1	57762738	57790771	28033	Brain	fadd	57760921	57762496	-	-242
NC_048573.1	62027870	62049934	22064	Brain	fam43b	62047638	62049983	-	49
NC_048579.1	27524201	27541506	17305	Intestine	fam49bb	27524125	27563497	+	-76
NC_048571.1	32949773	32959819	10046	Intestine	fam83c	32941906	32950746	-	-9073
NC_048582.1	53627966	53656887	28921	Intestine	fam126a	53628866	53649839	-	-7048
NC_048581.1	85231029	85244556	13527	Spleen	fam210b	85229691	85241799	+	-1338
NC_048575.1	48663277	48675585	12308	Brain	fam219ab	48651780	48664273	-	996
NC_048589.1	23990881	24012961	22080	Intestine	fam241a	24004670	24012419	-	-542
NC_048573.1	68194511	68213498	18987	Kidney	fance	68213202	68218960	+	-296
NC_048567.1	50895057	50928679	33622	Muscle	farp1	50788788	50896282	-	1225
NC_048592.1	36201356	36218947	17591	Kidney	fastk	36192769	36218674	-	-273
NC_048571.1	25327942	25342356	14414	Brain	fastkd2	25327135	25337360	-	-4996
NC_048581.1	50331519	50342083	10564	Spleen	fblim1	50336611	50346139	-	4056
NC_048580.1	18602529	18628187	25658	Spleen	fbrs	18626876	18642218	+	-1311
NC_048568.1	23800468	23818924	18456	Intestine	fbxo25	23801281	23818534	-	-390
NC_048566.1	11220420	11241512	21092	Muscle	fbxo32	11227497	11243074	+	7077
NC_048581.1	50331404	50382925	51521	Liver	fbxo42	50364407	50380405	-	-2520
NC_048575.1	21342261	21362187	19926	Kidney	fbxo45	21345476	21347872	+	3215
NC_048588.1	9861456	9874753	13297	Muscle	fbxo46	9862059	9878392	+	603
NC_048576.1	41765239	41792744	27505	Brain	fez1	41774045	41800668	+	8806
NC_050571.1	29450745	29482629	31884	Brain	fgf13a	29273993	29484473	-	1844
NC_048593.1	12178002	12229091	51089	Intestine	fgfr1b	12150366	12178844	-	842
NC_048573.1	20127105	20135445	8340	Intestine	fis1	20132002	20135504	-	59
NC_048568.1	29933691	29965754	32063	Liver	fkbp3	29959630	29965643	-	-111
NC_048567.1	10128032	10180740	52708	Intestine	flcn	10167784	10180249	-	-491
NC_048577.1	42981191	43049622	68431	Intestine	fmc1	43039494	43049749	-	127
NC_048586.1	17916530	17995420	78890	Intestine	fmnl2a	17906058	17995814	-	394
NC_048571.1	15634638	15650999	16361	Muscle	fndc3ba	15649546	15814242	+	-1453
NC_048576.1	50976595	51005478	28883	Muscle	fnip1	50970561	51006564	-	1086
NC_048577.1	46507205	46535648	28443	Kidney	foxj1a	46542192	46547913	+	6544
NC_048584.1	8142760	8176673	33913	Intestine	foxk2	8178596	8193448	+	1923
NC_048583.1	25947937	26008220	60283	Liver	foxn3	25893224	26008243	-	23
NC_048568.1	26869378	26882509	13131	Muscle	foxo3b	26815684	26882852	-	343
NC_048570.1	72632887	72655096	22209	Spleen	frih	72654435	72658903	+	-661
NC_048572.1	55752266	55793297	41031	Intestine	frrs1a	55786481	55800644	+	-6816
NC_048575.1	23635794	23646661	10867	Muscle	frrs1b	23604920	23650700	-	4039
NC_048581.1	54471756	54487916	16160	Spleen	frs3	54487060	54500326	+	-856
NC_048593.1	39631351	39648145	16794	Spleen	fryb	39373964	39621811	-	-9540
NC_048569.1	73911901	73956284	44383	Liver	fryl	73850914	73953877	-	-2407
NC_048586.1	21928581	21938544	9963	Spleen	ftcdnl1	21922800	21936414	-	-2130
NC_048574.1	52623253	52643349	20096	Liver	ftr82	52637776	52643467	-	118
NC_048565.1	59339483	59348257	8774	Intestine	fuom	59342322	59348237	-	-20
NC_048565.1	15881290	15907118	25828	Muscle	ga45b	15905184	15907139	-	21
NC_048580.1	10226662	10251985	25323	Intestine	galk1	10227218	10237422	+	556
NC_048567.1	11662721	11669690	6969	Muscle	gapdh	11668497	11673146	+	-1193
NC_048568.1	22565313	22597795	32482	Intestine	gata4	22603158	22617811	+	5363
NC_048573.1	47774922	47813153	38231	Intestine	gata5	47804705	47813223	-	70
NC_048592.1	11771445	11843648	72203	Liver	gata6	11836647	11843807	-	159
NC_048573.1	23061097	23106086	44989	Intestine	gba3	23105173	23111380	+	-913
NC_048566.1	30558632	30573851	15219	Muscle	gbp	30557560	30558960	-	328
NC_048575.1	80127515	80137657	10142	Liver	gc	80136423	80158994	+	-1234
NC_048577.1	45135320	45173904	38584	Spleen	gcat	45159814	45165419	-	-8485
NC_048584.1	11078391	11090753	12362	Liver	gdh03	11087122	11231541	+	-3631
Chr					Gene			GeneStrand
NC_048588.1	2656818	2708988	52170	Intestine	gfm1	2686141	2699008	-	-9980
NC_048582.1	53175296	53209662	34366	Liver	ggcta	53180891	53183494	+	5595
NC_048593.1	19227270	19241643	14373	Muscle	ghr	19227039	19249902	+	-231
NC_048569.1	28439089	28453479	14390	Muscle	ghr1	28439078	28463949	+	-11
NC_048565.1	67428641	67443661	15020	Intestine	gins1	67443706	67446493	+	45
NC_048565.1	10127804	10148376	20572	Intestine	gipc3	10140230	10162948	+	-8146
NC_048570.1	18072678	18091240	18562	Intestine	git2a	18056651	18084926	-	-6314
NC_048570.1	12258898	12272930	14032	Spleen	gkap1	12258615	12271556	-	-1374
NC_048567.1	20620792	20649568	28776	Brain	glipr2l	20648378	20652052	-	2484
NC_048569.1	76563968	76588853	24885	Intestine	glrx2	76587005	76588980	-	127
NC_048576.1	20789874	20863893	74019	Intestine	gltp	20854826	20857785	-	-6108
NC_048574.1	35197180	35207829	10649	Liver	gltpd2	35197951	35203782	+	771
NC_048571.1	52882526	52895654	13128	Intestine	glut1a	52882500	52903136	+	-26
NC_048578.1	34902665	34921067	18402	Muscle	gm2a	34914060	34921098	-	31
NC_048588.1	19578297	19590295	11998	Kidney	gmfg	19586910	19589097	-	-1198
NC_048582.1	54022672	54039559	16887	Muscle	gmpr	54022282	54036714	+	-390
NC_048566.1	69493856	69549610	55754	Brain	gnao1a	69411769	69549683	-	73
NC_048569.1	35771105	35810095	38990	Kidney	gnaz	35759975	35804212	-	-5883
NC_048574.1	61963570	61977276	13706	Liver	gne	61941451	61973640	-	-3636
NC_048576.1	5175003	5196668	21665	Kidney	gng10	5194129	5197796	-	1128
NC_048572.1	53172485	53191656	19171	Kidney	gng12a	53191105	53249559	+	-551
NC_048590.1	10250874	10270063	19189	Liver	gnmt	10268951	10282107	+	-1112
NC_048566.1	98426214	98441081	14867	Spleen	gp137	98437885	98453966	+	-3196
NC_048577.1	39944236	39970638	26402	Intestine	gper1	39973210	39982146	+	2572
NC_048586.1	2002710	2013704	10994	Kidney	gpr18	2007954	2013062	-	-642
NC_048586.1	2030599	2043258	12659	Kidney	gpr183a	2016068	2042770	-	-488
NC_048584.1	16621861	16635199	13338	Intestine	grb7	16621771	16637170	+	-90
NC_048569.1	21414577	21441865	27288	Liver	grk3	21361805	21441880	-	15
NC_048583.1	38617355	38633761	16406	Kidney	grxcr1b	38638006	38638863	+	4245
NC_048578.1	23854805	23875441	20636	Intestine	gsr	23856756	23866445	-	-8996
NC_048572.1	29979805	29986358	6553	Brain	gtf2a1	29972511	29986359	-	1
NC_048580.1	20771534	20823057	51523	Intestine	h3f3d	20820734	20823171	-	114
NC_048587.1	16355479	16383661	28182	Intestine	haao	16382393	16398281	+	-1268
NC_048566.1	94967913	94986988	19075	Liver	hal	94978217	95005158	+	-8771
NC_048565.1	65812941	65822632	9691	Spleen	hcar1-3	65826347	65828743	+	3715
NC_048569.1	62468287	62494325	26038	Brain	hcn2	62493156	62560551	+	-1169
NC_048570.1	75431214	75457078	25864	Liver	heatr3	75459659	75468641	+	2581
NC_048580.1	2288017	2296527	8510	Spleen	heatr5b	2295839	2571759	+	-688
NC_048581.1	79320323	79359870	39547	Liver	hemk1	79355894	79359054	-	-816
NC_048572.1	85421181	85462039	40858	Liver	hhatla	85464402	85505892	+	2363
NC_048583.1	31770082	31798072	27990	Intestine	hhipl1	31797326	31807247	+	-746
NC_048566.1	7494790	7508519	13729	Kidney	hibadhb	7482626	7495131	-	341
NC_048583.1	40367941	40396232	28291	Muscle	hif1a	40353876	40375782	-	7841
NC_048581.1	57232454	57239317	6863	Spleen	hig1a	57229440	57233433	-	-5884
NC_048570.1	20698748	20731026	32278	Liver	hint2	20727999	20730282	-	-744
NC_048572.1	23051234	23066893	15659	Muscle	hivep2a	22970089	23066952	-	59
NC_048589.1	37286054	37295394	9340	Brain	hivep2b	37294754	37311200	+	-640
NC_048566.1	29485613	29495836	10223	Liver	hjv	29478694	29489250	-	-6586
NC_048593.1	38775931	38795720	19789	Liver	hmgb1a	38783085	38789254	-	-6466
NC_048585.1	38857318	38888784	31466	Brain	hmgb3a	38857116	38864530	+	-202
NC_048587.1	39765098	39780309	15211	Liver	hnrnph3	39766791	39772600	-	-7709
NC_048583.1	52532362	52562726	30364	Brain	hnrnpua	52561723	52576112	+	-1003
NC_048569.1	42834247	42851569	17322	Brain	hnrpkl	42842134	42853080	+	-9435
NC_048577.1	44793960	44814102	20142	Muscle	hook2	44786935	44803227	-	9267
NC_048566.1	32417467	32442361	24894	Kidney	hormad1	32442246	32455246	+	-115
NC_048566.1	7445131	7452115	6984	Intestine	hoxa9b	7450054	7452118	-	3
NC_048567.1	50144881	50156421	11540	Muscle	hoxd9a	50155835	50158848	+	-586
NC_048574.1	6745855	6780830	34975	Liver	hpda	6778852	6801861	+	-1978
NC_050571.1	17734891	17758389	23498	Liver	hprt1	17756118	17777684	+	-2271
NC_048571.1	17051843	17065999	14156	Liver	hpxb	17058930	17065132	-	-867
NC_048571.1	85845676	85866004	20328	Intestine	hrh1	85856689	85864549	-	-1455
NC_048574.1	7049860	7079281	29421	Spleen	hsf5	7036198	7041922	-	-7938
NC_048569.1	60398403	60409162	10759	Intestine	hsh2d	60407553	60411038	+	-1609
NC_048587.1	19724040	19725347	1307	Brain	hspa12a	19678988	19725376	-	29
NC_050571.1	23048258	23062173	13915	Intestine	htr4	23048270	23138905	+	12
NC_048570.1	7773315	7792449	19134	Kidney	ier3	7791217	7792497	-	48
NC_048588.1	10322501	10379097	56596	Intestine	if3c	10367039	10370494	-	-8603
NC_048577.1	48474340	48501166	26826	Spleen	ifi35	48500511	48506208	+	-655
NC_048584.1	12663180	12677128	13948	Spleen	ifit9	12675898	12679788	+	-1230
NC_048580.1	54944770	54972065	27295	Muscle	ifrd2	54971324	54988698	+	-741
NC_048570.1	63982068	64020633	38565	Liver	igdcc4	63953033	64013404	-	-7229
NC_048585.1	23393584	23422314	28730	Intestine	igf1	23366099	23386794	-	-6790
NC_048577.1	40066353	40102259	35906	Liver	igfals	40096969	40099584	-	-2675
NC_048572.1	69157207	69182553	25346	Liver	igfbp1	69151310	69157559	-	352
NC_048569.1	82328182	82346649	18467	Muscle	igfbp3	82275087	82346684	-	35
NC_048586.1	11042741	11054612	11871	Muscle	igfbp5	11039501	11054592	-	-20
NC_048580.1	41716291	41744002	27711	Liver	igfbp6b	41743735	41820580	+	-267
NC_048587.1	13320602	13335293	14691	Spleen	ikzf1	13319400	13342196	+	-1202
NC_048569.1	71285009	71295683	10674	Spleen	il12rb2	71269872	71285310	-	301
NC_048585.1	45359503	45367509	8006	Intestine	il13ra1	45359504	45368212	+	-8005
NC_048566.1	68992395	69011324	18929	Intestine	il34	68980410	69003899	-	-7425
NC_048567.1	61945235	61964900	19665	Liver	il-1rii	61957371	61964014	-	-886
NC_050571.1	18882766	18897545	14779	Spleen	immt	18896899	18916061	+	-646
NC_048586.1	8147263	8156320	9057	Kidney	inpp4aa	8100745	8159515	-	3195
NC_048588.1	33677896	33706709	28813	Intestine	inppl1a	33700330	33778024	+	-6379
NC_048569.1	93598726	93612432	13706	Muscle	insrb	93430201	93612439	-	7
NC_050571.1	17772084	17809008	36924	Liver	ints6l	17808296	17841207	+	-712
NC_048572.1	33435680	33453587	17907	Kidney	ints9	33426517	33435877	-	197
NC_048569.1	71402471	71423920	21449	Brain	ipo13	71371673	71423509	-	-411
NC_048570.1	33008293	33057639	49346	Liver	iqgap2	33008191	33092742	+	-102
NC_050571.1	18657825	18670556	12731	Kidney	irf2	18658229	18669895	-	-661
NC_048581.1	32756852	32769397	12545	Spleen	irf2bp2b	32765523	32769453	-	56
NC_048570.1	69946922	69965228	18306	Spleen	irf8	69958081	69966024	-	796
NC_048575.1	14425599	14441494	15895	Kidney	irf9	14433512	14441499	-	5
NC_048571.1	27757441	27777364	19923	Muscle	irs2a	27743963	27765935	-	8494
NC_050570.1	1279378	1290340	10962	Brain	islr2	1279833	1284559	+	455
NC_048588.1	17658116	17673531	15415	Kidney	itgae.2	17658458	17671274	-	-2257
NC_048589.1	10336091	10360634	24543	Liver	itgb1bp1	10341523	10354208	-	-6426
NC_050571.1	15529581	15557895	28314	Liver	itk	15505439	15528690	-	-891
NC_050570.1	26292015	26312009	19994	Muscle	itpa	26307586	26312047	-	38
NC_048574.1	37163289	37184763	21474	Intestine	itpkca	37157662	37176800	-	-7963
NC_048583.1	67000310	67002354	2044	Spleen	jade1	67001335	67087574	+	-1019
NC_048569.1	86260553	86298526	37973	Intestine	jak1	86264428	86343384	+	3875
NC_048566.1	5573166	5616431	43265	Kidney	jarid2a	5615996	5753847	+	-435
NC_048569.1	22857992	22896663	38671	Liver	jmy	22799696	22859199	-	1207
NC_048569.1	71817735	71833648	15913	Liver	jun	71831641	71833770	-	122
NC_048576.1	65289300	65371306	82006	Liver	kansl1b	65287663	65369708	+	-1637
NC_048581.1	66559551	66567033	7482	Muscle	kcnab2a	66566779	66687764	+	-254
NC_048576.1	62234923	62266076	31153	Brain	kcnc3a	62238004	62342939	+	3081
NC_048577.1	49418926	49429943	11017	Kidney	kcnh2	49388158	49429351	-	-592
NC_048568.1	34250890	34280383	29493	Brain	kcnk10a	34254992	34280216	-	-167
NC_048566.1	23077038	23086078	9040	Spleen	kcnn4	23077346	23119231	+	-8732
NC_048578.1	12843579	12882924	39345	Intestine	kdm2ab	12870797	12882582	-	-342
NC_048582.1	18874984	18926006	51022	Liver	keap1a	18925186	18946636	+	-820
NC_048567.1	11580685	11603683	22998	Spleen	kel	11602383	11608965	+	-1300
NC_050571.1	9862286	9895774	33488	Brain	kif3a	9895102	9928873	+	-672
NC_048567.1	53255550	53265483	9933	Brain	kif5c	53255416	53288980	+	-134
NC_048585.1	45359577	45375408	15831	Liver	kirrel1a	45379310	45419173	+	3902
NC_048591.1	13453156	13485043	31887	Muscle	klc3	13440494	13452638	-	-518
NC_048575.1	25334083	25346319	12236	Intestine	klf6a	25328108	25335803	-	1720
NC_048568.1	10756315	10774608	18293	Kidney	klf11a	10777818	10790060	+	3210
NC_048586.1	1244903	1277801	32898	Muscle	klf12b	1245440	1412460	+	537
NC_048580.1	38309091	38321570	12479	Liver	klf15	38309030	38322116	+	-61
NC_048573.1	62543165	62580297	37132	Brain	klhl21	62579179	62606419	+	-1118
NC_048579.1	60022953	60024804	1851	Spleen	kmt2e	59981095	60021506	-	-3298
NC_048573.1	68777546	68820708	43162	Intestine	krt79	68804896	68811377	-	-9331
NC_048573.1	48619311	48645598	26287	Intestine	lamb2l	48637537	48698384	+	-8061
NC_048574.1	6237923	6256625	18702	Spleen	larp1	6198522	6256673	-	48
NC_048576.1	26944414	26954622	10208	Kidney	las1l	26956531	26962053	+	1909
NC_048583.1	38136456	38157782	21326	Intestine	lclat1	38155844	38191079	+	-1938
NC_048582.1	67366223	67384404	18181	Liver	ldlrap1a	67366249	67386543	+	26
NC_050571.1	36261680	36271096	9416	Spleen	lect2	36270420	36285926	+	-676
NC_048566.1	18645814	18709458	63644	Intestine	leng9	18707635	18720399	+	-1823
NC_048576.1	83604101	83641363	37262	Liver	light	83643145	83650422	+	1782
NC_048580.1	41644473	41722916	78443	Intestine	lima1a	41714511	41728197	+	-8405
NC_048593.1	20120300	20143649	23349	Muscle	lman2la	20138956	20143762	-	113
NC_048581.1	80997912	81038378	40466	Spleen	lmod1b	80997864	81004735	+	-48
NC_048571.1	57323879	57344254	20375	Liver	LOC100135783	57336598	57405253	+	-7656
NC_048565.1	16808960	16826710	17750	Spleen	LOC100135798	16826020	16827539	+	-690
NC_048579.1	24965585	24975800	10215	Brain	LOC100135826	24959932	24966285	-	-9515
NC_048577.1	24648876	24682515	33639	Liver	LOC100135918	24626147	24673336	-	-9179
NC_048581.1	80870149	80889057	18908	Kidney	LOC100135925	80887457	80888831	-	-226
NC_048593.1	11243544	11251005	7461	Kidney	LOC100135966	11241994	11244005	-	-7000
NC_050572.1	31814857	31855106	40249	Liver	LOC100135967	31809127	31813792	-	-1065
NC_048582.1	49426362	49472993	46631	Liver	LOC100135978	49332681	49473129	-	136
NC_048579.1	13714566	13734519	19953	Kidney	LOC100135979	13722458	13725519	+	7892
NC_048581.1	27890458	27904319	13861	Muscle	LOC100136006	27891056	27895272	+	598
NC_048569.1	40629176	40638886	9710	Brain	LOC100136015	40622958	40638854	-	-32
NC_048582.1	21041839	21073252	31413	Spleen	LOC100136027	21070882	21073264	-	12
NC_048577.1	46173977	46197281	23304	Liver	LOC100136054	46179912	46183380	+	5935
NC_048577.1	34782105	34790846	8741	Brain	LOC100136181	34782778	34844267	+	-8068
NC_048592.1	13194311	13215026	20715	Muscle	LOC100136204	13217997	13219450	+	2971
NC_048569.1	17108387	17127268	18881	Spleen	LOC100136246	17126356	17147778	+	-912
NC_048575.1	49410191	49430121	19930	Liver	LOC100136247	49410782	49434031	+	591
NC_048570.1	72267323	72283974	16651	Kidney	LOC100136249	72287031	72294897	+	3057
NC_048583.1	46817181	46833126	15945	Kidney	LOC100136287	46833759	46849435	+	633
NC_048570.1	73191248	73220858	29610	Liver	LOC100136290	73190979	73392249	+	-269
NC_048566.1	24019356	24038794	19438	Intestine	LOC100136301	24041681	24054664	+	2887
NC_048566.1	31855926	31883918	27992	Liver	LOC100136303	31857694	31883061	-	-857
NC_048571.1	14913556	14921960	8404	Spleen	LOC100136320	14921809	14927040	+	-151
NC_048584.1	27769316	27797654	28338	Kidney	LOC100136337	27770742	27786519	+	1426
NC_048576.1	8170730	8252370	81640	Liver	LOC100136343	8246010	8252914	-	544
NC_048593.1	31922452	31959053	36601	Intestine	LOC100136606	31956161	31958564	-	-489
NC_048569.1	43056944	43067475	10531	Liver	LOC100136618	43066710	43070259	+	-765
NC_048571.1	60559899	60563139	3240	Spleen	LOC100136654	60553435	60563412	-	273
NC_048570.1	27960163	27981553	21390	Spleen	LOC100136655	27960062	28023418	+	-101
NC_048581.1	47834694	47884850	50156	Muscle	LOC100136674	47834022	47839185	-	4491
NC_048576.1	13959997	13997306	37309	Intestine	LOC100136685	13959929	13982026	+	-68
NC_048569.1	72019243	72040099	20856	Liver	LOC100136696	72041148	72053264	+	1049
NC_048577.1	49277303	49297105	19802	Muscle	LOC100136718	49295336	49299251	+	-1769
NC_048574.1	11974534	12002854	28320	Muscle	LOC100136786	11980179	12092762	+	5645
NC_048585.1	21453594	21466642	13048	Spleen	LOC100301658	21451120	21452490	-	-1104
NC_048576.1	24724372	24746680	22308	Intestine	LOC100301685	24734911	24737099	-	-9581
NC_048572.1	70758112	70829338	71226	Liver	LOC100301812	70827822	70829329	-	-9
NC_048578.1	35879860	35943804	63944	Liver	LOC100305133	35895251	35937312	-	-6492
NC_048589.1	35062207	35089084	26877	Kidney	LOC100305155	35088694	35100987	+	-390
NC_048576.1	16625059	16644228	19169	Muscle	LOC100305243	16637490	16638951	-	-5277
NC_048575.1	39936923	39950520	13597	Muscle	LOC100305255	39907454	39937429	-	506
NC_048583.1	41892814	41901869	9055	Kidney	LOC100305273	41892564	41936758	+	-9305
NC_048566.1	20233488	20244444	10956	Muscle	LOC100329212	20243430	20249298	+	-1014
NC_048569.1	37028577	37045894	17317	Liver	LOC100653458	37039661	37048058	+	-6233
NC_048569.1	47395607	47405734	10127	Muscle	LOC101268922	47396012	47420888	+	-9722
NC_048567.1	78148582	78170669	22087	Spleen	LOC101268957	78148148	78172286	+	-434
NC_048575.1	10281299	10316704	35405	Liver	LOC101268971	10268892	10285310	-	4011
NC_048577.1	30904830	30923723	18893	Intestine	LOC110485140	30886277	30897424	-	-7406
NC_048577.1	35725108	35749556	24448	Brain	LOC110485157	35626050	35726231	-	1123
NC_048577.1	35992758	36003094	10336	Spleen	LOC110485158	35995257	36000992	-	-2102
NC_048577.1	37560713	37631528	70815	Liver	LOC110485166	37628502	37631611	-	83
NC_048577.1	37617501	37631558	14057	Intestine	LOC110485168	37638974	37646678	+	7416
NC_048577.1	44227036	44261371	34335	Muscle	LOC110485183	44222533	44224572	-	-2464
NC_048577.1	45503849	45536680	32831	Liver	LOC110485192	45529398	45554103	+	-7282
NC_048577.1	50832570	50845125	12555	Spleen	LOC110485208	50732097	50824433	-	-8137
NC_048581.1	10733378	10745737	12359	Spleen	LOC110485427	10740240	10774225	+	-5497
NC_048566.1	27277153	27288531	11378	Muscle	LOC110485466	27288172	27303644	+	-359
NC_048581.1	14488835	14507491	18656	Spleen	LOC110485503	14459338	14506937	-	-554
NC_048577.1	12851173	12874779	23606	Spleen	LOC110485521	12871885	12878585	-	3806
NC_048566.1	27403774	27420208	16434	Liver	LOC110485563	27409765	27419165	+	5991
NC_048581.1	20309550	20365785	56235	Intestine	LOC110485641	20373129	20375553	+	7344
NC_048577.1	13063965	13087882	23917	Brain	LOC110485647	12908762	13083882	-	-4000
NC_048577.1	13894661	13934680	40019	Kidney	LOC110485708	13896731	13957622	+	2070
NC_048577.1	13896326	13934796	38470	Spleen	LOC110485709	13895588	13896731	-	405
NC_048577.1	14286428	14302009	15581	Spleen	LOC110485722	14301288	14304708	+	-721
NC_048577.1	14288274	14309108	20834	Intestine	LOC110485724	14308149	14314328	+	-959
NC_048577.1	14436834	14453953	17119	Spleen	LOC110485729	14420198	14451351	-	-2602
NC_048577.1	14842962	14873540	30578	Intestine	LOC110485738	14843540	14875152	+	578
NC_048577.1	16329877	16360432	30555	Intestine	LOC110485783	16359511	16479122	+	-921
NC_048577.1	18412190	18439195	27005	Intestine	LOC110485802	18411519	18429369	-	-9826
NC_048577.1	18639778	18698683	58905	Brain	LOC110485810	18647720	18773968	+	7942
NC_048577.1	18897066	18939589	42523	Intestine	LOC110485818	18948000	18948865	+	8411
NC_048577.1	19845870	19877734	31864	Spleen	LOC110485850	19839590	19846733	-	863
NC_048577.1	20151966	20165741	13775	Muscle	LOC110485864	20157673	20163845	+	5707
NC_048577.1	20230526	20237115	6589	Muscle	LOC110485871	20223982	20230879	-	-6236
NC_048566.1	28720820	28756516	35696	Liver	LOC110485879	28706863	28714039	-	-6781
NC_048577.1	20480825	20506877	26052	Intestine	LOC110485893	20506120	20549922	+	-757
NC_048566.1	28711306	28741466	30160	Intestine	LOC110485894	28719936	28780547	+	8630
NC_048577.1	20812176	20842060	29884	Liver	LOC110485903	20825311	20835903	-	-6157
NC_048577.1	20824174	20863440	39266	Spleen	LOC110485904	20860370	20880503	+	-3070
NC_048577.1	21136091	21146935	10844	Kidney	LOC110485924	21116363	21146522	-	-413
NC_048577.1	21164047	21182749	18702	Kidney	LOC110485926	21155492	21173468	-	-9281
NC_048577.1	21139897	21174660	34763	Liver	LOC110485928	21173895	21185180	+	-765
NC_048577.1	21207492	21236697	29205	Muscle	LOC110485933	21220558	21235847	-	-850
NC_048566.1	28783602	28793346	9744	Muscle	LOC110485935	28783574	28865311	+	-9772
NC_048577.1	21562754	21592298	29544	Brain	LOC110485939	21514788	21570088	-	7334
NC_048577.1	22309288	22323393	14105	Spleen	LOC110485957	22323760	22340876	+	367
NC_048566.1	28840073	28875112	35039	Intestine	LOC110485968	28867302	28905546	+	-7810
NC_048577.1	22594042	22632409	38367	Liver	LOC110485970	22627746	22632364	-	-45
NC_048577.1	23070030	23081773	11743	Liver	LOC110485978	23080663	23325301	+	-1110
NC_048577.1	23200840	23219220	18380	Intestine	LOC110485982	23217064	23220256	-	1036
NC_048577.1	23498254	23533000	34746	Liver	LOC110485986	23442487	23499325	-	1071
NC_048577.1	23879486	23894691	15205	Kidney	LOC110486006	23894129	23901173	-	6482
NC_048577.1	24038201	24051199	12998	Liver	LOC110486011	24049629	24066383	+	-1570
NC_048577.1	24143921	24169954	26033	Kidney	LOC110486015	24160258	24169942	-	-12
NC_048577.1	24332258	24351197	18939	Spleen	LOC110486022	24326618	24341988	-	-9209
NC_048577.1	24311059	24351264	40205	Muscle	LOC110486023	24342462	24344998	-	-6266
NC_048577.1	24332180	24351086	18906	Brain	LOC110486024	24349071	24350725	-	-361
NC_048577.1	24478950	24487475	8525	Kidney	LOC110486030	24484604	24522503	+	-2871
NC_048577.1	24725941	24737602	11661	Muscle	LOC110486035	24720012	24726010	-	69
NC_048577.1	24826169	24837658	11489	Intestine	LOC110486036	24835289	24839255	-	1597
NC_048577.1	24876767	24904552	27785	Kidney	LOC110486037	24902185	24903303	-	-1249
NC_048577.1	24876697	24904855	28158	Muscle	LOC110486038	24904051	24996436	+	-804
NC_048577.1	25047965	25074103	26138	Spleen	LOC110486039	25047841	25065592	+	-124
NC_048566.1	29090347	29113947	23600	Liver	LOC110486042	29087417	29090611	-	264
NC_048577.1	28885210	28904812	19602	Liver	LOC110486061	28861332	28904814	-	2
NC_048577.1	30301512	30363920	62408	Liver	LOC110486084	30296112	30308297	-	6785
NC_048577.1	31168583	31193189	24606	Kidney	LOC110486106	31155287	31192624	-	-565
NC_048577.1	31235418	31267793	32375	Spleen	LOC110486112	31264533	31267788	-	-5
NC_048577.1	31626481	31663637	37156	Liver	LOC110486130	31666240	31673890	+	2603
NC_048577.1	32397155	32412063	14908	Brain	LOC110486138	32370809	32412165	-	102
NC_048577.1	32293519	32362115	68596	Intestine	LOC110486139	32290341	32370648	+	-3178
NC_048577.1	33592028	33632404	40376	Muscle	LOC110486156	33616963	33625459	-	-6945
NC_048577.1	33733197	33770408	37211	Liver	LOC110486162	33756858	33770080	-	-328
NC_048577.1	34575732	34596738	21006	Brain	LOC110486185	34515343	34596892	-	154
NC_048577.1	35546720	35555909	9189	Liver	LOC110486209	35537274	35547651	-	-8258
NC_048577.1	35537323	35563938	26615	Intestine	LOC110486210	35551011	35556137	-	-7801
NC_048577.1	35599423	35625719	26296	Muscle	LOC110486211	35585617	35617238	-	-8481
NC_048577.1	35786760	35819064	32304	Kidney	LOC110486217	35814277	35819297	-	233
NC_048577.1	36024929	36042258	17329	Kidney	LOC110486224	36035614	36039257	-	-3001
NC_048577.1	36024845	36042388	17543	Spleen	LOC110486225	36041771	36047808	+	-617
NC_048577.1	36521795	36526822	5027	Muscle	LOC110486239	36505619	36522760	-	-4062
NC_048577.1	36719269	36732102	12833	Kidney	LOC110486251	36726699	36732207	-	105
NC_048577.1	37132416	37151514	19098	Intestine	LOC110486260	37133819	37151534	-	20
NC_048577.1	37259052	37284144	25092	Brain	LOC110486262	37190627	37284114	-	-30
NC_048577.1	37448309	37472335	24026	Muscle	LOC110486263	37426664	37455479	-	7170
NC_048577.1	37486075	37502783	16708	Spleen	LOC110486265	37486500	37502910	-	127
NC_048577.1	37880006	37881811	1805	Spleen	LOC110486277	37881072	37899356	+	-739
NC_048577.1	37949815	37987006	37191	Muscle	LOC110486280	37958989	38005612	+	9174
NC_048577.1	38052115	38061309	9194	Spleen	LOC110486282	38052549	38072296	+	-8760
NC_048577.1	38365174	38385417	20243	Kidney	LOC110486292	38369456	38390621	+	4282
NC_048577.1	38550061	38551795	1734	Spleen	LOC110486298	38554081	38573063	+	2286
NC_048577.1	38918845	38934329	15484	Muscle	LOC110486304	38915127	38928959	-	-5370
NC_048566.1	29730628	29741209	10581	Brain	LOC110486325	29731918	29741258	-	49
NC_048566.1	29765079	29780355	15276	Muscle	LOC110486333	29765682	29768627	+	603
NC_048577.1	40369342	40384125	14783	Spleen	LOC110486343	40359795	40370035	-	693
NC_048577.1	40378782	40390855	12073	Kidney	LOC110486345	40388944	40397229	-	6374
NC_048577.1	40383795	40409976	26181	Muscle	LOC110486346	40410678	40413435	+	702
NC_048577.1	40448401	40492690	44289	Muscle	LOC110486347	40439338	40484785	-	-7905
NC_048577.1	40891832	40934865	43033	Muscle	LOC110486371	40933887	40967545	+	-978
NC_048566.1	29865763	29879204	13441	Brain	LOC110486376	29859575	29878744	-	-460
NC_048577.1	41683097	41697223	14126	Brain	LOC110486391	41684862	41709237	+	1765
NC_048577.1	41732253	41773835	41582	Intestine	LOC110486395	41773456	41777013	+	-379
NC_048577.1	42163192	42186852	23660	Muscle	LOC110486405	42163188	42204767	+	-4
NC_048566.1	30027631	30041585	13954	Spleen	LOC110486409	29995917	30041494	-	-91
NC_048577.1	42523017	42544890	21873	Brain	LOC110486418	42544952	42556105	+	62
NC_048577.1	42588229	42631092	42863	Intestine	LOC110486425	42631790	42634283	+	698
NC_048577.1	42616166	42665419	49253	Liver	LOC110486427	42655821	42666014	-	595
NC_048566.1	30061228	30079252	18024	Intestine	LOC110486448	30078648	30083392	+	-604
NC_048577.1	42990778	43027650	36872	Spleen	LOC110486451	43020947	43025709	-	-1941
NC_048577.1	43929817	43948521	18704	Muscle	LOC110486474	43764967	43948465	-	-56
NC_048577.1	44227592	44250227	22635	Intestine	LOC110486495	44249312	44260005	+	-915
NC_048577.1	44554186	44582640	28454	Brain	LOC110486506	44554447	44601022	+	261
NC_048577.1	44655678	44700087	44409	Intestine	LOC110486511	44699535	44731365	+	-552
NC_048577.1	44682105	44713050	30945	Liver	LOC110486512	44677879	44681904	-	-201
NC_048577.1	44731806	44760899	29093	Liver	LOC110486516	44760430	44772324	+	-469
NC_048577.1	44962905	44980189	17284	Spleen	LOC110486524	44955574	44959660	-	-3245
NC_048577.1	44963345	44980940	17595	Kidney	LOC110486526	44967689	44996127	+	4344
NC_048577.1	45620466	45633987	13521	Intestine	LOC110486549	45632656	45646849	+	-1331
NC_048577.1	45912024	45931559	19535	Spleen	LOC110486560	45912255	45931007	+	231
NC_048576.1	79040399	79071438	31039	Muscle	LOC110486564	79049969	79053051	+	9570
NC_048577.1	46174032	46190879	16847	Spleen	LOC110486565	46184406	46200116	+	-6473
NC_048566.1	30299485	30325097	25612	Brain	LOC110486570	30326490	30349970	+	1393
NC_048577.1	46467888	46488627	20739	Spleen	LOC110486583	46484771	46487882	-	-745
NC_048577.1	46482072	46496757	14685	Intestine	LOC110486584	46493946	46509241	+	-2811
NC_048577.1	46905797	46934868	29071	Brain	LOC110486590	46827752	46914958	-	9161
NC_048577.1	47466241	47488830	22589	Muscle	LOC110486595	47482238	47505989	+	-6592
NC_048577.1	47505636	47522645	17009	Liver	LOC110486596	47508924	47522717	-	72
NC_048577.1	47553862	47598383	44521	Brain	LOC110486597	47565257	47597295	-	-1088
NC_048577.1	48095115	48119897	24782	Intestine	LOC110486622	48109457	48118413	-	-1484
NC_048577.1	48448236	48474982	26746	Liver	LOC110486632	48475804	48486385	+	822
NC_048577.1	48849673	48875138	25465	Brain	LOC110486655	48858248	48872847	-	-2291
NC_048577.1	49199141	49225127	25986	Muscle	LOC110486673	49215758	49219547	-	-5580
NC_048577.1	49338035	49371114	33079	Intestine	LOC110486683	49365418	49369859	-	-1255
NC_048577.1	49485002	49504804	19802	Spleen	LOC110486687	49486817	49504819	-	15
NC_048577.1	50067108	50093588	26480	Intestine	LOC110486704	50091337	50113963	+	-2251
NC_048577.1	50616847	50669859	53012	Intestine	LOC110486712	50625720	50631000	+	8873
NC_048577.1	50625714	50668299	42585	Liver	LOC110486718	50659213	50681790	+	-9086
NC_048566.1	30766746	30773195	6449	Muscle	LOC110486727	30761285	30773403	-	208
NC_048577.1	50923607	50982633	59026	Intestine	LOC110486733	50991494	50992842	+	8861
NC_048577.1	51580538	51603376	22838	Spleen	LOC110486749	51592159	51607002	-	3626
NC_048577.1	51678245	51695334	17089	Spleen	LOC110486750	51680859	51684756	+	2614
NC_048577.1	51714071	51747646	33575	Spleen	LOC110486752	51713782	51714408	+	-289
NC_048566.1	31188584	31200014	11430	Brain	LOC110486889	31208985	31222079	+	8971
NC_048566.1	31583045	31596391	13346	Spleen	LOC110486984	31577445	31590842	-	-5549
NC_048566.1	31942045	32000464	58419	Brain	LOC110487045	31941966	31974601	+	-79
NC_048566.1	32204091	32218019	13928	Muscle	LOC110487106	32095531	32218170	-	151
NC_048566.1	32373191	32383841	10650	Muscle	LOC110487143	32374622	32387882	-	4041
NC_048577.1	8802401	8830317	27916	Brain	LOC110487255	8828237	8840946	+	-2080
NC_048577.1	26724182	26726323	2141	Spleen	LOC110487360	26724839	26752707	+	-1484
NC_048566.1	32774796	32783675	8879	Muscle	LOC110487398	32775600	32852143	+	-8075
NC_048577.1	68401878	68403138	1260	Spleen	LOC110487489	68396647	68426373	+	-6491
NC_048566.1	33010213	33027332	17119	Spleen	LOC110487536	33028873	33045721	+	1541
NC_050572.1	36554333	36603474	49141	Liver	LOC110487617	36601987	36636845	+	-1487
NC_048566.1	33207303	33224992	17689	Liver	LOC110487618	33208500	33225125	-	133
NC_050572.1	39303326	39317291	13965	Muscle	LOC110487650	39303218	39352608	+	-108
NC_048566.1	33371529	33404492	32963	Intestine	LOC110487688	33406809	33408519	+	2317
NC_048578.1	6681173	6724429	43256	Brain	LOC110487700	6718527	6740922	+	-5902
NC_048566.1	33643186	33668812	25626	Brain	LOC110487773	33648123	33662621	-	-6191
NC_048578.1	39375229	39415645	40416	Muscle	LOC110487794	39374971	39446062	+	-258
NC_048578.1	39252777	39275235	22458	Intestine	LOC110487796	39274667	39315511	+	-568
NC_050572.1	2816540	2838220	21680	Liver	LOC110487823	2816476	2845566	+	-64
NC_048565.1	15060114	15075808	15694	Intestine	LOC110487829	15069112	15070898	-	-4910
NC_050572.1	6248959	6273251	24292	Muscle	LOC110487835	6226146	6267213	-	-6038
NC_050572.1	6860471	6886273	25802	Liver	LOC110487848	6873233	6886296	-	23
NC_048566.1	33704009	33719955	15946	Kidney	LOC110487856	33719833	33726238	+	-122
NC_050572.1	11029450	11047801	18351	Intestine	LOC110487917	11009131	11041211	-	-6590
NC_050572.1	11548267	11562919	14652	Kidney	LOC110487925	11553349	11656524	+	-9570
NC_050572.1	11663906	11707210	43304	Brain	LOC110487927	11664000	11742813	+	94
NC_048565.1	15060386	15075855	15469	Muscle	LOC110487930	15075184	15080304	+	-671
NC_050572.1	14477817	14486059	8242	Muscle	LOC110487957	14482766	14485824	-	-235
NC_048578.1	41341902	41370098	28196	Intestine	LOC110487960	41369616	41376006	+	-482
NC_050572.1	15132737	15156520	23783	Kidney	LOC110487981	15131738	15188784	+	-999
NC_050572.1	17243233	17251879	8646	Brain	LOC110488023	16996125	17242098	-	-9781
NC_050572.1	17264616	17294016	29400	Intestine	LOC110488025	17294343	17360159	+	327
NC_050572.1	19471564	19503051	31487	Muscle	LOC110488054	19467830	19539008	+	-3734
NC_050572.1	21345405	21359430	14025	Liver	LOC110488077	21358261	21388079	+	-1169
NC_050572.1	21469396	21535938	66542	Liver	LOC110488087	21535605	21547883	+	-333
NC_050572.1	22612944	22626119	13175	Brain	LOC110488108	22630182	22646620	+	4063
NC_050572.1	22984860	22992989	8129	Spleen	LOC110488119	22989593	22991094	-	-1895
NC_050572.1	22984559	23029579	45020	Intestine	LOC110488121	23017629	23029581	-	2
NC_050572.1	23103486	23116211	12725	Muscle	LOC110488125	23107982	23120043	+	-8229
NC_050572.1	23934306	23956964	22658	Kidney	LOC110488132	23922729	23957990	-	1026
NC_050572.1	24216300	24253182	36882	Intestine	LOC110488147	24225495	24253290	-	108
NC_050572.1	24797487	24862651	65164	Muscle	LOC110488157	24797318	24915300	+	-169
NC_050572.1	24956595	24966899	10304	Liver	LOC110488161	24952147	24966941	-	42
NC_050572.1	25377805	25407887	30082	Liver	LOC110488168	25371597	25378698	-	893
NC_050572.1	25428607	25434249	5642	Spleen	LOC110488169	25437558	25452596	+	3309
NC_050572.1	26027120	26043467	16347	Intestine	LOC110488176	26019320	26043739	-	272
NC_050572.1	26124571	26138761	14190	Brain	LOC110488179	26124479	26167353	+	-92
NC_050572.1	26213485	26248875	35390	Intestine	LOC110488181	26221709	26264034	+	8224
NC_050572.1	26705035	26726272	21237	Intestine	LOC110488188	26714111	26716280	+	9076
NC_050572.1	28152677	28176089	23412	Liver	LOC110488209	28129526	28170825	-	-5264
NC_050572.1	28299780	28319364	19584	Brain	LOC110488210	28299685	28384888	+	-95
NC_050572.1	29274901	29281891	6990	Intestine	LOC110488228	29270512	29275845	-	-6046
NC_050572.1	31700822	31702604	1782	Brain	LOC110488287	31700650	31711516	+	-1954
NC_048566.1	35084727	35095597	10870	Brain	LOC110488304	35087176	35095775	-	178
NC_050572.1	31911938	31934298	22360	Intestine	LOC110488305	31934930	31938713	+	632
NC_050572.1	32039900	32047742	7842	Kidney	LOC110488307	32039679	32047102	-	-640
NC_050572.1	33061781	33084421	22640	Kidney	LOC110488337	33052397	33061264	-	-517
NC_050572.1	33060924	33074479	13555	Spleen	LOC110488338	33064840	33068255	-	-6224
NC_050572.1	33552922	33579182	26260	Intestine	LOC110488364	33553175	33558428	+	253
NC_050572.1	36925253	36939249	13996	Muscle	LOC110488401	36939068	37069103	+	-181
NC_050572.1	37361153	37372424	11271	Intestine	LOC110488517	37361088	37386233	+	-65
NC_048578.1	441131	448416	7285	Muscle	LOC110488533	443643	450162	-	1746
NC_048578.1	3235145	3251263	16118	Muscle	LOC110488553	3242450	3275770	+	-8813
NC_048578.1	3593106	3607653	14547	Kidney	LOC110488574	3606916	3643418	+	-737
NC_048578.1	4168794	4190306	21512	Liver	LOC110488579	4167628	4234408	+	-1166
NC_048578.1	4712420	4727268	14848	Spleen	LOC110488588	4730739	4739245	+	3471
NC_048578.1	4915080	4937697	22617	Spleen	LOC110488595	4930480	4937028	-	-669
NC_048578.1	4967927	4977747	9820	Brain	LOC110488598	4963367	4969132	-	-8615
NC_048578.1	5195725	5216175	20450	Muscle	LOC110488601	5216371	5220040	+	196
NC_048566.1	35661714	35673956	12242	Intestine	LOC110488606	35664248	35668411	-	-5545
NC_048578.1	5459717	5496868	37151	Intestine	LOC110488607	5446073	5488540	-	-8328
NC_048578.1	6681087	6737720	56633	Liver	LOC110488642	6681043	6683423	+	-44
NC_048578.1	7251451	7293938	42487	Intestine	LOC110488661	7251365	7385487	+	-86
NC_048578.1	8458037	8477675	19638	Brain	LOC110488709	8458503	8472134	-	-5541
NC_048578.1	8494263	8505504	11241	Spleen	LOC110488712	8504659	8509834	+	-845
NC_048578.1	8550296	8590315	40019	Brain	LOC110488716	8589032	8610360	+	-1283
NC_048578.1	9617513	9634111	16598	Brain	LOC110488752	9619161	9624151	-	-9960
NC_048578.1	9970026	10005597	35571	Brain	LOC110488756	9803383	10006358	-	761
NC_048578.1	10871494	10884555	13061	Brain	LOC110488776	10872741	10878917	-	-5638
NC_048578.1	11020860	11040816	19956	Spleen	LOC110488786	11025198	11040971	-	155
NC_048578.1	11056310	11073935	17625	Brain	LOC110488788	11044777	11057088	-	778
NC_048578.1	11056505	11101507	45002	Muscle	LOC110488794	11097741	11101556	-	49
NC_048578.1	13819124	13855105	35981	Liver	LOC110488865	13848638	13867471	+	-6467
NC_048566.1	36421304	36441118	19814	Kidney	LOC110488866	36420751	36656060	+	-553
NC_048578.1	15858649	15900472	41823	Kidney	LOC110488908	15838605	15860342	-	1693
NC_048578.1	16048570	16070010	21440	Spleen	LOC110488910	15889408	16064840	-	-5170
NC_048578.1	16037833	16054652	16819	Brain	LOC110488911	16053856	16060944	+	-796
NC_048578.1	16181933	16191679	9746	Kidney	LOC110488916	16196103	16202592	+	4424
NC_048566.1	36893469	36927317	33848	Kidney	LOC110488943	36922102	36925882	-	-1435
NC_048566.1	36893471	36927533	34062	Spleen	LOC110488952	36927068	36946094	+	-465
NC_048578.1	19752657	19776954	24297	Intestine	LOC110488957	19756005	19771671	-	-5283
NC_048578.1	20148710	20200663	51953	Spleen	LOC110488964	20200328	20202340	+	-335
NC_048578.1	20308159	20325705	17546	Kidney	LOC110488974	20325337	20326892	+	-368
NC_048578.1	20307726	20329810	22084	Liver	LOC110488975	20332797	20374856	+	2987
NC_048578.1	24399920	24414224	14304	Spleen	LOC110489017	24400483	24439204	+	563
NC_048578.1	24579469	24623148	43679	Intestine	LOC110489026	24620635	24648487	+	-2513
NC_048566.1	37839883	37863722	23839	Muscle	LOC110489035	37863201	37890510	+	-521
NC_048578.1	27502765	27515324	12559	Liver	LOC110489040	27489257	27493166	-	-9599
NC_048578.1	27402506	27438479	35973	Spleen	LOC110489047	27432463	27437526	-	-953
NC_048578.1	27219890	27241060	21170	Brain	LOC110489054	27235634	27242614	+	-5426
NC_048578.1	29600838	29603265	2427	Muscle	LOC110489099	29591990	29603450	-	185
NC_048578.1	29939520	29956035	16515	Muscle	LOC110489107	29955301	29966521	+	-734
NC_048566.1	38718412	38739426	21014	Intestine	LOC110489135	38718292	38734398	+	-120
NC_048578.1	32353620	32399366	45746	Intestine	LOC110489141	32398296	32424079	+	-1070
NC_048566.1	38793595	38809515	15920	Kidney	LOC110489163	38789536	38823441	+	-4059
NC_048578.1	34609859	34635930	26071	Intestine	LOC110489176	34634437	34679114	+	-1493
NC_048578.1	36067860	36080066	12206	Liver	LOC110489193	36043082	36074102	-	-5964
NC_048578.1	39133973	39165881	31908	Brain	LOC110489247	39133840	39170279	+	-133
NC_048566.1	38942088	38964386	22298	Kidney	LOC110489249	38952824	38963780	-	-606
NC_048566.1	38977718	38987559	9841	Liver	LOC110489273	38987069	38990470	+	-490
NC_050572.1	35584963	35611677	26714	Intestine	LOC110489275	35579604	35585530	-	567
NC_050572.1	34901251	34912426	11175	Muscle	LOC110489291	34907159	34911011	-	-1415
NC_050572.1	34734700	34760793	26093	Muscle	LOC110489295	34745007	34762069	-	1276
NC_050572.1	36568042	36612736	44694	Intestine	LOC110489313	36577774	36580929	+	9732
NC_050572.1	34981094	34998501	17407	Brain	LOC110489317	34981730	34988181	+	636
NC_050572.1	35556542	35572090	15548	Muscle	LOC110489326	35569843	35572191	-	101
NC_048566.1	39208857	39233642	24785	Muscle	LOC110489329	39236527	39255790	+	2885
NC_050572.1	8891296	8915338	24042	Kidney	LOC110489365	8907450	8934029	+	-7888
NC_050572.1	15981323	16000671	19348	Muscle	LOC110489390	15986639	15996612	-	-4059
NC_050572.1	26802376	26828570	26194	Liver	LOC110489414	26828036	27116229	+	-534
NC_050572.1	5998448	6014240	15792	Brain	LOC110489436	5887116	6013385	-	-855
NC_050572.1	14485169	14505155	19986	Intestine	LOC110489442	14513613	14517978	+	8458
NC_048566.1	39413224	39414253	1029	Liver	LOC110489499	39413456	39420001	+	-797
NC_048579.1	4307540	4340337	32797	Spleen	LOC110489526	4307284	4398671	+	-256
NC_048566.1	39496416	39504055	7639	Muscle	LOC110489537	39500145	39520622	+	-3910
NC_048579.1	7075257	7109051	33794	Intestine	LOC110489540	7093378	7108709	-	-342
NC_048579.1	8363280	8375568	12288	Kidney	LOC110489549	8190877	8375654	-	86
NC_048579.1	8418160	8443128	24968	Spleen	LOC110489552	8441659	8453058	+	-1469
NC_048579.1	12512836	12533988	21152	Intestine	LOC110489593	12507315	12533443	-	-545
NC_048579.1	14740101	14759186	19085	Intestine	LOC110489679	14741939	14759321	-	135
NC_048579.1	16120355	16128432	8077	Spleen	LOC110489700	16125368	16128702	-	270
NC_048579.1	16236043	16278497	42454	Muscle	LOC110489703	16229826	16311786	+	-6217
NC_048579.1	16416598	16447006	30408	Brain	LOC110489705	16328945	16439917	-	-7089
NC_048579.1	18227874	18242608	14734	Liver	LOC110489727	18227829	18275594	+	-45
NC_048579.1	20544421	20567520	23099	Intestine	LOC110489759	20556772	20566859	-	-661
NC_048579.1	20851983	20875505	23522	Liver	LOC110489770	20874867	20879233	+	-638
NC_048579.1	22962783	22972241	9458	Liver	LOC110489808	22962812	23028566	+	-9429
NC_048579.1	23387577	23411038	23461	Liver	LOC110489830	23379779	23385850	-	-1727
NC_048579.1	24148414	24175525	27111	Kidney	LOC110489842	24145240	24175377	-	-148
NC_048579.1	24819053	24837560	18507	Brain	LOC110489863	24836607	24840963	+	-953
NC_048566.1	41749033	41780907	31874	Intestine	LOC110489877	41750039	41826833	+	1006
NC_048579.1	26761961	26782500	20539	Kidney	LOC110489893	26761940	26810579	+	-21
NC_048579.1	27058153	27077541	19388	Liver	LOC110489900	26975666	27077575	-	34
NC_048566.1	42029401	42038238	8837	Spleen	LOC110489902	42037500	42039843	+	-738
NC_048566.1	42062154	42100762	38608	Spleen	LOC110489908	42100290	42141745	+	-472
NC_048579.1	27743099	27790441	47342	Liver	LOC110489916	27705024	27748958	-	5859
NC_048579.1	28278248	28293201	14953	Intestine	LOC110489939	28281872	28316370	+	3624
NC_048579.1	28580555	28590778	10223	Brain	LOC110489944	28580623	28612037	+	68
NC_048566.1	42231480	42259330	27850	Liver	LOC110489963	42251937	42383957	+	-7393
NC_048579.1	29949351	29971427	22076	Muscle	LOC110489974	29963586	29965206	-	-6221
NC_048579.1	31728993	31758168	29175	Liver	LOC110490003	31758726	31792146	+	558
NC_048579.1	35897270	35922019	24749	Liver	LOC110490021	35897274	35988249	+	4
NC_048579.1	39904207	39923649	19442	Liver	LOC110490050	39912442	39929225	+	8235
NC_048566.1	42964691	42975452	10761	Kidney	LOC110490064	42975400	42978004	+	-52
NC_048579.1	42831621	42856088	24467	Brain	LOC110490099	42777467	42849646	-	-6442
NC_048579.1	44383176	44400040	16864	Liver	LOC110490117	44388444	44390892	-	-9148
NC_048579.1	44585286	44607089	21803	Liver	LOC110490120	44480113	44586214	-	928
NC_048579.1	44713859	44738598	24739	Liver	LOC110490127	44735760	44848514	+	-2838
NC_048579.1	45544930	45552568	7638	Muscle	LOC110490142	45518126	45552550	-	-18
NC_048566.1	43270706	43336233	65527	Muscle	LOC110490160	43261166	43264245	-	-6461
NC_048579.1	48391282	48421908	30626	Kidney	LOC110490191	48398418	48413619	-	-8289
NC_048579.1	48572080	48581017	8937	Intestine	LOC110490198	48543196	48581108	-	91
NC_048579.1	49375657	49398823	23166	Liver	LOC110490228	49398275	49410198	+	-548
NC_048579.1	50248322	50301071	52749	Intestine	LOC110490244	50290050	50301082	-	11
NC_048579.1	50413423	50444591	31168	Muscle	LOC110490253	50391258	50444898	-	307
NC_048579.1	51107958	51123631	15673	Muscle	LOC110490260	51095835	51123705	-	74
NC_048579.1	51097387	51135615	38228	Intestine	LOC110490261	51124030	51126635	-	-8980
NC_048579.1	52300337	52348483	48146	Brain	LOC110490283	52348124	52366962	+	-359
NC_048579.1	53008570	53030204	21634	Liver	LOC110490291	53021271	53029431	-	-773
NC_048566.1	43762156	43801982	39826	Intestine	LOC110490292	43698959	43760350	-	-1806
NC_048579.1	53924603	53942173	17570	Spleen	LOC110490318	53940165	53981489	+	-2008
NC_048579.1	53989027	54022303	33276	Liver	LOC110490319	53988931	54066265	+	-96
NC_048579.1	54349396	54391226	41830	Muscle	LOC110490330	54383635	54399428	+	-7591
NC_048579.1	54573310	54599951	26641	Brain	LOC110490331	54597626	54599878	-	-73
NC_048579.1	55182985	55218968	35983	Brain	LOC110490338	55170917	55217377	-	-1591
NC_048579.1	55373260	55384295	11035	Kidney	LOC110490350	55384455	55394138	+	160
NC_048579.1	55589981	55606374	16393	Liver	LOC110490354	55584646	55604469	-	-1905
NC_048579.1	56875097	56907321	32224	Intestine	LOC110490371	56832325	56875598	-	501
NC_048579.1	56921058	56966383	45325	Intestine	LOC110490373	56928957	56938458	+	7899
NC_048579.1	56888659	56948816	60157	Liver	LOC110490374	56942192	56973524	+	-6624
NC_048579.1	57010966	57036977	26011	Intestine	LOC110490376	57030144	57037055	-	78
NC_048579.1	57444088	57456457	12369	Kidney	LOC110490392	57456122	57460952	+	-335
NC_048579.1	57443962	57456715	12753	Brain	LOC110490393	57461647	57463429	+	4932
NC_048579.1	57543791	57561405	17614	Liver	LOC110490399	57533286	57556011	-	-5394
NC_048579.1	57758940	57784153	25213	Kidney	LOC110490406	57788262	57802998	+	4109
NC_048579.1	58171614	58184019	12405	Liver	LOC110490425	58172956	58182616	+	1342
NC_048579.1	58341278	58367354	26076	Brain	LOC110490433	58355292	58358842	-	-8512
NC_048579.1	58673137	58703914	30777	Spleen	LOC110490447	58710084	58715692	+	6170
NC_048579.1	58738345	58772340	33995	Brain	LOC110490454	58762442	58840031	+	-9898
NC_048579.1	60011905	60024881	12976	Kidney	LOC110490480	60025063	60026385	+	182
NC_048579.1	61209336	61231574	22238	Intestine	LOC110490502	61199185	61209954	-	618
NC_048579.1	61174697	61195241	20544	Intestine	LOC110490505	61194531	61198993	+	-710
NC_048579.1	61170209	61195160	24951	Muscle	LOC110490506	61188370	61194416	-	-744
NC_048579.1	61325288	61342107	16819	Kidney	LOC110490511	61314934	61326504	-	1216
NC_048579.1	61367973	61388971	20998	Liver	LOC110490512	61358996	61389047	-	76
NC_048579.1	61675608	61685687	10079	Intestine	LOC110490528	61671643	61676140	-	-9547
NC_048579.1	61695761	61704572	8811	Muscle	LOC110490535	61692661	61704751	-	179
NC_048579.1	61860917	61916619	55702	Spleen	LOC110490541	61914182	61914996	-	-1623
NC_048579.1	61979400	62005624	26224	Spleen	LOC110490553	62004772	62006721	+	-852
NC_048579.1	62133562	62140902	7340	Liver	LOC110490562	62139914	62155425	+	-988
NC_048579.1	62158511	62184651	26140	Intestine	LOC110490565	62158298	62164487	+	-213
NC_048579.1	63112879	63139221	26342	Muscle	LOC110490579	63131350	63136329	-	-2892
NC_048579.1	48390707	48434477	43770	Spleen	LOC110490738	48433758	48441874	+	-719
NC_048579.1	54380511	54402705	22194	Muscle	LOC110490750	54305008	54371525	-	-8986
NC_048579.1	55428736	55434723	5987	Muscle	LOC110490757	55417169	55438953	-	4230
NC_048579.1	58628287	58653080	24793	Spleen	LOC110490770	58627298	58629081	-	794
NC_048579.1	60545335	60572829	27494	Muscle	LOC110490773	60521273	60566602	-	-6227
NC_048579.1	73083234	73142460	59226	Muscle	LOC110490803	72959216	73142970	-	510
NC_048579.1	1791228	1818403	27175	Kidney	LOC110490874	1791013	1842491	+	-215
NC_048579.1	6986154	7008771	22617	Intestine	LOC110490889	7008276	7037759	+	-495
NC_048566.1	49809782	49837146	27364	Brain	LOC110490968	49802029	49837047	-	-99
NC_048580.1	45595744	45629293	33549	Intestine	LOC110491070	45628947	45653136	+	-346
NC_048580.1	53502623	53516788	14165	Muscle	LOC110491100	53505570	53518173	+	2947
NC_048580.1	54070856	54083383	12527	Muscle	LOC110491104	54078267	54098791	+	-5116
NC_048580.1	54556309	54577137	20828	Liver	LOC110491106	54583609	54620206	+	6472
NC_048580.1	60337290	60349357	12067	Liver	LOC110491133	60139129	60343362	-	-5995
NC_048580.1	72342804	72372534	29730	Brain	LOC110491175	72371494	72419360	+	-1040
NC_048580.1	1968298	1979243	10945	Spleen	LOC110491199	1978840	1982341	+	-403
NC_048566.1	51105601	51123821	18220	Spleen	LOC110491269	51114207	51136900	+	-9614
NC_048580.1	6311647	6336263	24616	Spleen	LOC110491274	6312399	6336247	-	-16
NC_048580.1	7124881	7146732	21851	Muscle	LOC110491286	7111505	7115346	-	-9535
NC_048580.1	7158719	7197055	38336	Liver	LOC110491294	7196059	7234383	+	-996
NC_048580.1	7368517	7403468	34951	Brain	LOC110491299	7376123	7380302	+	7606
NC_048580.1	11694377	11726321	31944	Intestine	LOC110491344	11717548	11726644	-	323
NC_048580.1	11713664	11726195	12531	Spleen	LOC110491347	11727101	11729026	+	906
NC_048580.1	12178102	12212377	34275	Brain	LOC110491361	12210203	12222029	-	9652
NC_048580.1	12212146	12244103	31957	Muscle	LOC110491363	12223772	12242897	-	-1206
NC_048580.1	12545549	12557724	12175	Intestine	LOC110491367	12545411	12563327	+	-138
NC_048580.1	13258496	13272624	14128	Liver	LOC110491370	13258391	13267574	+	-105
NC_048580.1	12375955	12402634	26679	Intestine	LOC110491390	12402185	12403794	+	-449
NC_048580.1	13925091	13944137	19046	Liver	LOC110491403	13932022	13936223	-	-7914
NC_048580.1	14077339	14166391	89052	Liver	LOC110491410	14147543	14160863	-	-5528
NC_048580.1	15021817	15041408	19591	Brain	LOC110491419	14995420	15041584	-	176
NC_048580.1	15291897	15304445	12548	Spleen	LOC110491433	15292618	15304489	+	721
NC_048580.1	15334077	15357690	23613	Liver	LOC110491434	15322126	15350844	-	-6846
NC_048580.1	15550339	15581229	30890	Muscle	LOC110491443	15579968	15591060	+	-1261
NC_048580.1	16180141	16203526	23385	Liver	LOC110491447	16181791	16210927	+	1650
NC_048580.1	16702857	16733940	31083	Intestine	LOC110491461	16733423	16924882	+	-517
NC_048580.1	16953962	16970919	16957	Spleen	LOC110491462	16953436	17065518	+	-526
NC_048580.1	17362675	17379662	16987	Liver	LOC110491474	17376457	17380710	-	1048
NC_048580.1	17378682	17406566	27884	Intestine	LOC110491479	17412299	17415385	+	5733
NC_048580.1	17837658	17868619	30961	Spleen	LOC110491482	17713880	17868844	-	225
NC_048580.1	18909033	18930954	21921	Kidney	LOC110491526	18925303	18933672	+	-5651
NC_048580.1	20771872	20810464	38592	Kidney	LOC110491597	20811396	20814817	+	932
NC_048580.1	20771609	20827068	55459	Spleen	LOC110491600	20799849	20817116	-	-9952
NC_048580.1	22283085	22304333	21248	Intestine	LOC110491633	22211392	22283697	-	612
NC_048580.1	22737835	22759433	21598	Muscle	LOC110491645	22707671	22759869	-	436
NC_048580.1	22807376	22828952	21576	Brain	LOC110491647	22835517	22876076	+	6565
NC_048580.1	23151595	23169391	17796	Brain	LOC110491659	23129646	23169424	-	33
NC_048580.1	24102438	24111601	9163	Liver	LOC110491682	24085708	24103303	-	-8298
NC_048580.1	24602156	24613443	11287	Liver	LOC110491696	24611547	24613120	-	-323
NC_048580.1	24817299	24829028	11729	Kidney	LOC110491704	24816787	24819632	-	-9396
NC_048580.1	24818889	24850172	31283	Liver	LOC110491706	24847067	24850602	-	430
NC_048580.1	26349731	26381298	31567	Muscle	LOC110491737	26370197	26381555	-	257
NC_048580.1	28533794	28554873	21079	Kidney	LOC110491788	28478779	28534177	-	383
NC_048566.1	55478237	55515686	37449	Brain	LOC110491849	55478547	55535685	+	310
NC_048580.1	34555652	34591009	35357	Brain	LOC110491852	34454067	34596158	-	5149
NC_048580.1	35241658	35270086	28428	Kidney	LOC110491863	35121838	35270245	-	159
NC_048579.1	74373161	74389329	16168	Spleen	LOC110491891	74374346	74377365	+	1185
NC_048580.1	37875625	37923926	48301	Intestine	LOC110491902	37914783	37923966	-	40
NC_048566.1	56002072	56006438	4366	Intestine	LOC110491905	55935649	56006747	-	309
NC_048580.1	38355088	38398918	43830	Muscle	LOC110491910	38390387	38416472	+	-8531
NC_048580.1	39198630	39226959	28329	Intestine	LOC110491931	39213698	39218182	-	-8777
NC_048580.1	39432784	39478968	46184	Liver	LOC110491936	39432723	39515972	+	-61
NC_048580.1	39990319	40024312	33993	Brain	LOC110491953	39961624	39992363	-	2044
NC_048580.1	40937796	40968145	30349	Kidney	LOC110491978	40937962	40946562	+	166
NC_048580.1	40937662	40970597	32935	Brain	LOC110491979	40946737	40953000	+	9075
NC_048580.1	40937942	40959204	21262	Spleen	LOC110491980	40954862	40983875	+	-4342
NC_048580.1	41239290	41248044	8754	Brain	LOC110491989	41242965	41248039	-	-5
NC_048580.1	41644734	41667498	22764	Kidney	LOC110492004	41666524	41676868	+	-974
NC_048580.1	41879464	41900478	21014	Brain	LOC110492016	41906947	41915037	+	6469
NC_048580.1	41938435	41954134	15699	Muscle	LOC110492021	41953204	41961861	+	-930
NC_048580.1	42137385	42150711	13326	Muscle	LOC110492028	42149345	42150283	-	-428
NC_048580.1	42137503	42160551	23048	Brain	LOC110492029	42151309	42173941	+	-9242
NC_048580.1	42243271	42294249	50978	Intestine	LOC110492033	42244405	42249954	+	1134
NC_048580.1	42455337	42468843	13506	Kidney	LOC110492051	42445773	42468841	-	-2
NC_048566.1	56256573	56270763	14190	Intestine	LOC110492055	56240080	56258432	-	1859
NC_048580.1	43365790	43375228	9438	Muscle	LOC110492067	43356495	43375265	-	37
NC_048580.1	43598408	43616038	17630	Brain	LOC110492071	43578536	43599139	-	731
NC_048566.1	56297089	56317144	20055	Muscle	LOC110492077	56307173	56309253	-	-7891
NC_048580.1	44464410	44507032	42622	Intestine	LOC110492087	44461373	44465741	-	1331
NC_048580.1	44533565	44541040	7475	Muscle	LOC110492088	44538351	44540757	-	-283
NC_048566.1	56427690	56437706	10016	Brain	LOC110492101	56403133	56434238	-	-3468
NC_048580.1	45595446	45606342	10896	Brain	LOC110492108	45605385	45617309	+	-957
NC_048580.1	45605466	45629463	23997	Muscle	LOC110492109	45617125	45627786	-	-1677
NC_048580.1	45662616	45686089	23473	Muscle	LOC110492110	45653195	45658491	-	-4125
NC_048580.1	45733478	45753890	20412	Muscle	LOC110492115	45753648	45758760	+	-242
NC_048580.1	48229561	48241980	12419	Muscle	LOC110492161	48234990	48241496	-	-484
NC_048580.1	48371032	48383203	12171	Muscle	LOC110492169	48383542	48393271	+	339
NC_048580.1	48370918	48404221	33303	Liver	LOC110492174	48407064	48483333	+	2843
NC_048566.1	56603503	56634087	30584	Brain	LOC110492175	56633497	56637636	+	-590
NC_048580.1	48498719	48533141	34422	Muscle	LOC110492176	48525042	48533176	-	35
NC_048580.1	49195724	49202500	6776	Spleen	LOC110492182	49202107	49258034	+	-393
NC_048580.1	49260383	49269918	9535	Kidney	LOC110492183	49260351	49374395	+	-9567
NC_048566.1	56621050	56659654	38604	Liver	LOC110492185	56621439	56633187	+	389
NC_048580.1	49025188	49082653	57465	Muscle	LOC110492190	49076567	49082834	-	181
NC_048580.1	49373616	49401412	27796	Liver	LOC110492193	49394075	49407462	+	-7337
NC_048580.1	49997542	50007847	10305	Liver	LOC110492206	49996722	50015523	+	-820
NC_048580.1	51904773	51925082	20309	Kidney	LOC110492227	51924507	51963750	+	-575
NC_048580.1	52040487	52077309	36822	Liver	LOC110492229	51998558	52069366	-	-7943
NC_048580.1	53016156	53050409	34253	Muscle	LOC110492271	53036097	53043475	-	-6934
NC_048580.1	53042867	53063256	20389	Kidney	LOC110492273	53050108	53070191	+	7241
NC_048580.1	53658558	53681043	22485	Intestine	LOC110492295	53678310	53681048	-	5
NC_048580.1	53775244	53808938	33694	Brain	LOC110492300	53758360	53776201	-	957
NC_048580.1	54098923	54113052	14129	Intestine	LOC110492305	54098942	54119178	+	19
NC_048580.1	55597009	55607270	10261	Intestine	LOC110492337	55595569	55607324	-	54
NC_048580.1	55632399	55654259	21860	Kidney	LOC110492342	55646145	55649415	-	-4844
NC_048580.1	58186412	58209530	23118	Liver	LOC110492405	58186418	58195415	+	6
NC_048580.1	58314613	58323558	8945	Kidney	LOC110492410	58302511	58315644	-	-7914
NC_048580.1	59331708	59355611	23903	Liver	LOC110492429	59359297	59367138	+	3686
NC_048580.1	59695435	59731382	35947	Intestine	LOC110492434	59730615	59745377	+	-767
NC_048580.1	59813272	59825387	12115	Liver	LOC110492439	59823267	59840414	+	-2120
NC_048580.1	60431246	60456597	25351	Muscle	LOC110492466	60431333	60455209	-	-1388
NC_048566.1	57574298	57600760	26462	Liver	LOC110492469	57595950	57601508	-	748
NC_048580.1	60656243	60683512	27269	Intestine	LOC110492474	60682162	60683456	-	-56
NC_048580.1	60866414	60887921	21507	Intestine	LOC110492485	60880406	60914134	+	-7515
NC_048580.1	60960136	60979791	19655	Brain	LOC110492489	60973022	60979513	-	-278
NC_048580.1	62458396	62471960	13564	Brain	LOC110492495	62387428	62459484	-	1088
NC_048580.1	63428358	63440219	11861	Liver	LOC110492521	63438599	63446846	+	-1620
NC_048580.1	64235608	64263353	27745	Liver	LOC110492532	64220384	64236499	-	891
NC_048566.1	57875444	57886875	11431	Spleen	LOC110492538	57797779	57886941	-	66
NC_048580.1	65740084	65751323	11239	Liver	LOC110492562	65715711	65740776	-	692
NC_048580.1	67025090	67035873	10783	Kidney	LOC110492587	67034399	67128826	+	-1474
NC_048580.1	73047328	73060886	13558	Spleen	LOC110492599	73048130	73068867	+	802
NC_048580.1	73145886	73176119	30233	Intestine	LOC110492609	73147296	73167393	-	-8726
NC_048580.1	68386561	68397921	11360	Muscle	LOC110492622	68396762	68405191	+	-1159
NC_048580.1	68904237	68921100	16863	Muscle	LOC110492630	68915576	68917426	-	-3674
NC_048566.1	58253631	58281428	27797	Intestine	LOC110492633	58208496	58248173	-	-5458
NC_048580.1	69096909	69125297	28388	Liver	LOC110492636	69113016	69123466	-	-1831
NC_048580.1	69277831	69313116	35285	Kidney	LOC110492642	69313323	69347555	+	207
NC_048572.1	84436553	84478369	41816	Brain	LOC110492646	84436488	84931644	+	-65
NC_048580.1	70178062	70198782	20720	Spleen	LOC110492650	70198438	70212716	+	-344
NC_048580.1	70064735	70091634	26899	Spleen	LOC110492652	70096449	70111837	+	4815
NC_048580.1	70220583	70258173	37590	Brain	LOC110492660	70216538	70221552	-	969
NC_048580.1	71670612	71693703	23091	Liver	LOC110492670	71700951	71708557	+	7248
NC_048580.1	71776244	71818349	42105	Muscle	LOC110492673	71783009	71837018	+	6765
NC_048580.1	75307643	75327191	19548	Intestine	LOC110492701	75313939	75369314	+	6296
NC_048580.1	78193305	78209585	16280	Intestine	LOC110492727	78201885	78203768	-	-5817
NC_048580.1	46658288	46668519	10231	Kidney	LOC110492767	46657459	46668762	-	243
NC_048580.1	46856491	46903141	46650	Brain	LOC110492775	46857776	46916927	+	1285
NC_048580.1	7327629	7347050	19421	Liver	LOC110492811	7320476	7325587	-	-2042
NC_048580.1	13482812	13531349	48537	Intestine	LOC110492835	13492008	13507399	+	9196
NC_048580.1	17241146	17261231	20085	Brain	LOC110492842	17235828	17302611	+	-5318
NC_048580.1	24017859	24034469	16610	Brain	LOC110492858	23995816	24010108	-	-7751
NC_048566.1	60609958	60627448	17490	Intestine	LOC110492911	60625142	60627473	-	25
NC_048580.1	54958719	54985345	26626	Brain	LOC110492913	54989353	54992349	+	4008
NC_048566.1	60967794	60995267	27473	Muscle	LOC110493150	60999577	61091420	+	4310
NC_048581.1	31448503	31463526	15023	Brain	LOC110493161	31449016	31502058	+	513
NC_048566.1	61282195	61313160	30965	Kidney	LOC110493186	61292087	61303507	-	-9653
NC_048581.1	55729817	55751468	21651	Intestine	LOC110493221	55729786	55784821	+	-31
NC_048581.1	85730597	85792140	61543	Brain	LOC110493284	85730542	85821738	+	-55
NC_048581.1	91787646	91810284	22638	Liver	LOC110493304	91713779	91810291	-	7
NC_048565.1	16976964	17010766	33802	Intestine	LOC110493316	16982509	17136365	+	5545
NC_048581.1	21288454	21294310	5856	Spleen	LOC110493449	21292152	21293951	-	-359
NC_048581.1	23189132	23215066	25934	Liver	LOC110493470	23178814	23185757	-	-3375
NC_048581.1	21977646	21996483	18837	Intestine	LOC110493500	22000631	22021038	+	4148
NC_048566.1	63166338	63224833	58495	Brain	LOC110493507	63146769	63224837	-	4
NC_048581.1	25910254	25939088	28834	Kidney	LOC110493551	25935288	25962553	+	-3800
NC_048581.1	26463892	26507183	43291	Intestine	LOC110493556	26463797	26588410	+	-95
NC_048581.1	27947649	27971097	23448	Muscle	LOC110493599	27965020	27992303	+	-6077
NC_048581.1	28266937	28297799	30862	Liver	LOC110493606	28287931	28328019	+	-9868
NC_048581.1	28413059	28422843	9784	Liver	LOC110493626	28413493	28420000	+	434
NC_048581.1	28601139	28645212	44073	Intestine	LOC110493634	28637012	28645555	-	343
NC_048581.1	28644724	28670723	25999	Muscle	LOC110493636	28674432	28688124	+	3709
NC_048566.1	64167880	64188771	20891	Spleen	LOC110493646	64180281	64188853	-	82
NC_048581.1	29901122	29918977	17855	Intestine	LOC110493671	29900808	29926149	+	-314
NC_048581.1	30105586	30130998	25412	Spleen	LOC110493676	30122965	30140014	+	-8033
NC_048581.1	30259862	30302733	42871	Liver	LOC110493682	30250063	30296940	-	-5793
NC_048581.1	30364682	30421077	56395	Intestine	LOC110493691	30413145	30419210	-	-1867
NC_048581.1	30584183	30620823	36640	Intestine	LOC110493695	30563150	30621042	-	219
NC_048581.1	30578913	30630807	51894	Liver	LOC110493696	30624949	30625863	-	-4944
NC_048581.1	30926708	30944104	17396	Liver	LOC110493701	30943491	31160687	+	-613
NC_048581.1	31711422	31723604	12182	Intestine	LOC110493722	31723035	31743199	+	-569
NC_048581.1	31864099	31883189	19090	Liver	LOC110493726	31873655	31892096	+	-9534
NC_048581.1	31999855	32027022	27167	Intestine	LOC110493731	32018424	32042767	+	-8598
NC_048581.1	32192018	32222392	30374	Muscle	LOC110493736	32179765	32200258	-	8240
NC_048581.1	32199708	32216107	16399	Brain	LOC110493737	32205247	32210501	-	-5606
NC_048581.1	32329498	32369661	40163	Liver	LOC110493741	32330091	32340259	+	593
NC_048581.1	32975117	32988973	13856	Liver	LOC110493756	32974838	32984904	+	-279
NC_048581.1	33925862	33996500	70638	Brain	LOC110493769	33996168	34034123	+	-332
NC_048581.1	34130036	34142944	12908	Spleen	LOC110493771	34133047	34144263	-	1319
NC_048581.1	34290021	34303401	13380	Kidney	LOC110493778	34290017	34317682	+	-4
NC_048581.1	34429394	34458287	28893	Intestine	LOC110493785	34460090	34468487	+	1803
NC_048581.1	34771381	34790978	19597	Liver	LOC110493794	34787290	34802322	+	-3688
NC_048581.1	34991808	35008445	16637	Liver	LOC110493799	34978544	35008618	-	173
NC_048566.1	64847793	64887517	39724	Muscle	LOC110493816	64802877	64848068	-	275
NC_048581.1	39580231	39603858	23627	Kidney	LOC110493882	39554860	39603306	-	-552
NC_048581.1	39887424	39904410	16986	Intestine	LOC110493887	39906273	39917797	+	1863
NC_048581.1	41980310	41998181	17871	Muscle	LOC110493903	41947481	41998203	-	22
NC_048566.1	65738645	65752328	13683	Kidney	LOC110493906	65730731	65752045	-	-283
NC_048581.1	44864960	44867301	2341	Liver	LOC110493941	44834183	44866517	-	-784
NC_048581.1	45144975	45174173	29198	Kidney	LOC110493950	45093058	45180952	-	6779
NC_048581.1	45309079	45328157	19078	Muscle	LOC110493951	45253641	45327464	-	-693
NC_048581.1	45526085	45551613	25528	Intestine	LOC110493956	45518726	45526398	+	-7359
NC_048581.1	46302506	46310612	8106	Intestine	LOC110493972	46302413	46346158	+	-8199
NC_048581.1	46347993	46377043	29050	Intestine	LOC110493975	46376260	46436526	+	-783
NC_048581.1	47939350	47957378	18028	Brain	LOC110493995	47938946	47971144	+	-404
NC_048581.1	47985318	48007001	21683	Liver	LOC110493997	48001270	48026662	+	-5731
NC_048581.1	48368845	48389394	20549	Spleen	LOC110494013	48389093	48424478	+	-301
NC_048581.1	48561837	48579775	17938	Liver	LOC110494017	48556116	48571516	-	-8259
NC_048581.1	48549375	48579762	30387	Intestine	LOC110494018	48579310	48583667	+	-452
NC_048581.1	50809743	50853414	43671	Intestine	LOC110494045	50841345	50852502	-	-912
NC_048581.1	50851349	50875550	24201	Brain	LOC110494046	50862652	50875481	-	-69
NC_048581.1	50894277	50914715	20438	Intestine	LOC110494047	50894903	50897444	+	626
NC_048581.1	51881800	51890344	8544	Spleen	LOC110494057	51874300	51882293	-	-8051
NC_048581.1	52264552	52298589	34037	Intestine	LOC110494061	52274254	52280244	+	9702
NC_048566.1	66138867	66154240	15373	Brain	LOC110494064	66144846	66146269	-	-7971
NC_048581.1	54208581	54226618	18037	Kidney	LOC110494097	54203763	54226885	-	267
NC_048581.1	56088285	56107318	19033	Muscle	LOC110494144	56108382	56112085	+	1064
NC_048581.1	56430767	56447599	16832	Kidney	LOC110494152	56447092	56452377	+	-507
NC_048581.1	56858992	56889916	30924	Muscle	LOC110494176	56886866	56889712	-	-204
NC_048581.1	57052333	57081909	29576	Kidney	LOC110494185	57073921	57105178	+	-7988
NC_048581.1	57232109	57247406	15297	Liver	LOC110494189	57238260	57274001	+	-9146
NC_048581.1	57679062	57695681	16619	Brain	LOC110494205	57694176	57697563	+	-1505
NC_048581.1	57483997	57506331	22334	Liver	LOC110494206	57498305	57545482	+	-8026
NC_048581.1	57867297	57888470	21173	Liver	LOC110494211	57877757	57888639	-	169
NC_048581.1	58407701	58442608	34907	Muscle	LOC110494229	58432093	58435853	-	-6755
NC_048581.1	58695629	58709682	14053	Spleen	LOC110494235	58696691	58707194	+	1062
NC_048581.1	59066204	59088011	21807	Kidney	LOC110494243	59087339	59092481	-	4470
NC_048581.1	60997880	61015565	17685	Kidney	LOC110494274	61014725	61018741	+	-840
NC_048581.1	61014135	61025419	11284	Spleen	LOC110494275	61024708	61037602	+	-711
NC_048581.1	61014015	61032194	18179	Brain	LOC110494276	61039278	61043722	+	7084
NC_048581.1	61709748	61730521	20773	Spleen	LOC110494288	61730137	61734872	+	-384
NC_048581.1	61809578	61839582	30004	Intestine	LOC110494292	61816490	61851025	+	6912
NC_048581.1	63210150	63250418	40268	Liver	LOC110494341	63249564	63265513	+	-854
NC_048581.1	63351503	63360560	9057	Liver	LOC110494343	63271785	63352919	-	-7641
NC_048581.1	63352485	63364100	11615	Kidney	LOC110494344	63356672	63372554	+	-7428
NC_048581.1	63558352	63573836	15484	Spleen	LOC110494350	63559110	63573126	-	-710
NC_048581.1	64066736	64075034	8298	Brain	LOC110494371	64074917	64079438	+	-117
NC_048581.1	64172537	64178722	6185	Brain	LOC110494376	64135614	64178673	-	-49
NC_048566.1	66656379	66685843	29464	Liver	LOC110494385	66677754	66688505	+	-8089
NC_048581.1	64896654	64912280	15626	Intestine	LOC110494394	64896863	64914194	+	209
NC_048581.1	65572365	65620560	48195	Spleen	LOC110494410	65572367	65578944	+	2
NC_048566.1	66752261	66774814	22553	Spleen	LOC110494415	66735181	66774321	-	-493
NC_048581.1	66348742	66375198	26456	Muscle	LOC110494416	66330724	66343028	-	-5714
NC_048581.1	66385126	66401911	16785	Intestine	LOC110494417	66391396	66401187	+	6270
NC_048566.1	66773630	66789945	16315	Kidney	LOC110494421	66775234	66790323	-	378
NC_048581.1	67029557	67073802	44245	Brain	LOC110494437	67029457	67035830	+	-100
NC_048581.1	69171223	69183683	12460	Intestine	LOC110494474	69164588	69183954	-	271
NC_048581.1	72541177	72569202	28025	Intestine	LOC110494510	72547152	72585158	+	5975
NC_048581.1	72620592	72641552	20960	Liver	LOC110494513	72630322	72639097	+	9730
NC_048581.1	73315386	73330483	15097	Kidney	LOC110494534	73320076	73330568	-	85
NC_048581.1	74134464	74151851	17387	Kidney	LOC110494547	74151265	74184733	+	-586
NC_048581.1	74172921	74198715	25794	Liver	LOC110494548	74188736	74189950	-	-8765
NC_048566.1	67524525	67534194	9669	Muscle	LOC110494554	67524410	67536975	+	-9784
NC_048581.1	74673559	74699270	25711	Muscle	LOC110494559	74657421	74674678	-	1119
NC_048581.1	74673771	74695966	22195	Liver	LOC110494562	74675490	74681473	+	1719
NC_048581.1	75512328	75543809	31481	Spleen	LOC110494583	75495673	75513887	-	1559
NC_048581.1	78597296	78604117	6821	Spleen	LOC110494629	78597140	78640882	+	-6977
NC_048581.1	79320354	79330463	10109	Spleen	LOC110494647	79323224	79329499	-	-964
NC_048581.1	80881798	80904149	22351	Muscle	LOC110494672	80868129	80882244	-	446
NC_048581.1	80841198	80867712	26514	Liver	LOC110494674	80783735	80842201	-	1003
NC_048581.1	80881752	80889071	7319	Spleen	LOC110494680	80882453	80884866	-	-4205
NC_048581.1	81818891	81842339	23448	Liver	LOC110494698	81828571	81847540	+	9680
NC_048581.1	82039005	82056836	17831	Brain	LOC110494705	82056299	82063859	+	-537
NC_048581.1	82133030	82169759	36729	Intestine	LOC110494709	82156033	82163096	-	-6663
NC_048581.1	82276788	82303551	26763	Muscle	LOC110494715	82277350	82353407	+	562
NC_048581.1	82627655	82662079	34424	Muscle	LOC110494719	82668822	82717448	+	6743
NC_048581.1	83262762	83293455	30693	Intestine	LOC110494727	83269647	83311364	+	6885
NC_048581.1	83370444	83393197	22753	Intestine	LOC110494732	83385666	83387331	-	-5866
NC_048581.1	83850340	83880813	30473	Spleen	LOC110494750	83890323	83892616	+	9510
NC_048581.1	84032271	84046435	14164	Intestine	LOC110494754	84032365	84046538	-	103
NC_048581.1	84732727	84773563	40836	Liver	LOC110494760	84726510	84730729	-	-1998
NC_048581.1	84730372	84754656	24284	Intestine	LOC110494762	84732235	84765940	+	1863
NC_048581.1	85702820	85712832	10012	Liver	LOC110494776	85710201	85713130	-	298
NC_048581.1	88064658	88090201	25543	Muscle	LOC110494816	88089634	88143474	+	-567
NC_048581.1	93973804	93997970	24166	Brain	LOC110494842	93973703	94252002	+	-101
NC_048566.1	69367937	69389645	21708	Kidney	LOC110494854	69353662	69389693	-	48
NC_048581.1	50580148	50607381	27233	Muscle	LOC110494979	50559272	50577517	-	-2631
NC_048581.1	50358121	50383037	24916	Muscle	LOC110494986	50382072	50386942	+	-965
NC_048565.1	17518473	17527988	9515	Muscle	LOC110495007	17516667	17518593	-	-9395
NC_048566.1	70209228	70220255	11027	Spleen	LOC110495034	70182496	70210312	-	-9943
NC_048581.1	16908213	16933683	25470	Spleen	LOC110495067	16860390	16933566	-	-117
NC_048566.1	70206471	70220411	13940	Muscle	LOC110495070	70219253	70236746	+	-1158
NC_048581.1	28267572	28277620	10048	Intestine	LOC110495126	28255049	28286798	-	9178
NC_048581.1	28670169	28706081	35912	Spleen	LOC110495131	28696866	28732308	+	-9215
NC_048582.1	14567306	14590274	22968	Brain	LOC110495476	14588651	14643860	+	-1623
NC_048582.1	13874328	13943617	69289	Muscle	LOC110495488	13865384	13874562	-	234
NC_048566.1	72041834	72060068	18234	Spleen	LOC110495580	72012258	72050185	-	-9883
NC_048566.1	72038370	72060353	21983	Muscle	LOC110495604	72059856	72065199	+	-497
NC_048582.1	15840518	15853506	12988	Intestine	LOC110495649	15852644	15865039	+	-862
NC_048582.1	15840577	15853442	12865	Liver	LOC110495652	15843210	15848190	-	-5252
NC_048582.1	16114798	16126218	11420	Spleen	LOC110495663	16118101	16126127	-	-91
NC_048566.1	73040450	73056690	16240	Muscle	LOC110495666	73056128	73069598	+	-562
NC_048582.1	18176816	18193764	16948	Spleen	LOC110495700	18160955	18167363	-	-9453
NC_048571.1	15582493	15593667	11174	Muscle	LOC110495705	15583137	15588369	-	-5298
NC_048582.1	18241991	18310654	68663	Muscle	LOC110495706	18309981	18432516	+	-673
NC_048582.1	18157423	18192703	35280	Brain	LOC110495710	18156850	18158501	+	-573
NC_048582.1	18530596	18550770	20174	Spleen	LOC110495712	18540907	18541731	-	-9039
NC_048571.1	15902520	15944734	42214	Spleen	LOC110495715	15941177	15941975	-	-2759
NC_048582.1	18951923	18972513	20590	Spleen	LOC110495744	18978802	18982514	+	6289
NC_048582.1	18951908	18960473	8565	Kidney	LOC110495746	18959384	18978475	+	-1089
NC_048582.1	19750866	19793318	42452	Muscle	LOC110495768	19762474	19793454	-	136
NC_048582.1	19908859	19953897	45038	Liver	LOC110495772	19908603	19954099	+	-256
NC_048582.1	20123953	20160041	36088	Intestine	LOC110495779	20162785	20164464	+	2744
NC_048566.1	73292424	73306033	13609	Kidney	LOC110495782	73299580	73316950	+	-6453
NC_048582.1	20487250	20526257	39007	Liver	LOC110495794	20527679	20552117	+	1422
NC_048582.1	20946880	20988944	42064	Brain	LOC110495811	20980049	21013013	+	-8895
NC_048582.1	21020411	21041518	21107	Kidney	LOC110495812	21018546	21028291	-	7880
NC_048582.1	22473944	22486751	12807	Spleen	LOC110495824	22464196	22475758	-	1814
NC_048582.1	22509875	22522014	12139	Muscle	LOC110495825	22513221	22522015	-	1
NC_048582.1	23151477	23168389	16912	Liver	LOC110495841	23008547	23168444	-	55
NC_048582.1	23151539	23187397	35858	Intestine	LOC110495844	23181819	23186607	-	-790
NC_048582.1	23734241	23756263	22022	Liver	LOC110495859	23669154	23750347	-	-5916
NC_048582.1	23748700	23774157	25457	Muscle	LOC110495861	23769548	23779632	+	-4609
NC_048582.1	23879200	23918043	38843	Liver	LOC110495865	23911979	23918645	+	-6064
NC_048582.1	24175493	24182177	6684	Spleen	LOC110495882	24167580	24175983	-	-6194
NC_048582.1	24211001	24231876	20875	Liver	LOC110495884	24222829	24263106	+	-9047
NC_048582.1	25302568	25343411	40843	Brain	LOC110495905	25283955	25343499	-	88
NC_048582.1	25396486	25407599	11113	Liver	LOC110495909	25405613	25407437	+	9127
NC_048582.1	25463979	25474581	10602	Kidney	LOC110495910	25453741	25474749	-	168
NC_048582.1	25705275	25717710	12435	Liver	LOC110495914	25634825	25717780	-	70
NC_048582.1	25758712	25770457	11745	Spleen	LOC110495917	25744373	25770731	-	274
NC_048582.1	27394958	27414700	19742	Intestine	LOC110495939	27395518	27457227	+	560
NC_048582.1	27395510	27414736	19226	Kidney	LOC110495941	27388709	27395340	-	-170
NC_048566.1	73891228	73915746	24518	Intestine	LOC110495946	73883551	73984737	+	-7677
NC_048582.1	27798664	27832367	33703	Liver	LOC110495948	27754358	27798978	-	314
NC_048582.1	27973700	27995330	21630	Spleen	LOC110495959	27985466	27995296	-	-34
NC_048582.1	28521689	28544789	23100	Muscle	LOC110495966	28521480	28595208	+	-209
NC_048582.1	30454416	30471520	17104	Liver	LOC110495980	30456866	30476059	-	4539
NC_048582.1	31510732	31535254	24522	Brain	LOC110496005	31530404	31535376	-	122
NC_048582.1	31568908	31597927	29019	Intestine	LOC110496006	31568626	31571449	+	-282
NC_048566.1	74112207	74126999	14792	Spleen	LOC110496007	74122283	74126209	-	-790
NC_048582.1	31753570	31784873	31303	Muscle	LOC110496014	31779264	31784592	-	-281
NC_048566.1	74111918	74166853	54935	Intestine	LOC110496015	74157073	74167350	-	497
NC_048582.1	31807381	31814943	7562	Spleen	LOC110496018	31813905	31858017	+	-1038
NC_048582.1	33509130	33541382	32252	Brain	LOC110496042	33526141	33533687	-	-7695
NC_050572.1	41299123	41308569	9446	Liver	LOC110496092	41308763	41315673	+	194
NC_048582.1	35877014	35903312	26298	Intestine	LOC110496100	35871685	35882464	-	5450
NC_048582.1	37003659	37016001	12342	Intestine	LOC110496127	37015760	37018672	+	-241
NC_048582.1	37981016	38010244	29228	Muscle	LOC110496147	38008948	38020224	+	-1296
NC_048582.1	38150441	38193604	43163	Kidney	LOC110496158	38193174	38204538	+	-430
NC_048582.1	38754053	38792232	38179	Liver	LOC110496178	38754065	38773708	+	12
NC_048582.1	38774875	38783610	8735	Muscle	LOC110496179	38776248	38787830	+	-7362
NC_048582.1	39286689	39300945	14256	Spleen	LOC110496200	39269584	39295941	-	-5004
NC_048582.1	39318782	39327158	8376	Spleen	LOC110496203	39308819	39327038	-	-120
NC_048582.1	39402429	39413424	10995	Liver	LOC110496205	39389215	39413466	-	42
NC_048582.1	39706402	39723538	17136	Liver	LOC110496209	39697624	39723536	-	-2
NC_048582.1	39999466	40034456	34990	Intestine	LOC110496213	40029650	40034564	-	108
NC_048582.1	40122292	40131522	9230	Intestine	LOC110496222	40111013	40122871	-	-8651
NC_048582.1	40122392	40130946	8554	Spleen	LOC110496223	40129460	40142425	+	-1486
NC_048582.1	40151413	40159653	8240	Kidney	LOC110496224	40164141	40199663	+	4488
NC_048582.1	40297213	40298549	1336	Liver	LOC110496233	40297053	40309566	+	-1496
NC_048582.1	40689600	40719135	29535	Intestine	LOC110496241	40689209	40697487	+	-391
NC_048582.1	40795340	40807783	12443	Muscle	LOC110496253	40786827	40807771	-	-12
NC_048582.1	40899215	40923622	24407	Liver	LOC110496256	40922491	40955904	+	-1131
NC_048582.1	40957689	40978544	20855	Intestine	LOC110496257	40956627	40995087	+	-1062
NC_048582.1	41117001	41126876	9875	Intestine	LOC110496261	41116908	41165409	+	-9968
NC_048582.1	41510830	41521375	10545	Kidney	LOC110496268	41513156	41519992	+	2326
NC_048582.1	41661196	41679122	17926	Brain	LOC110496277	41668260	41671516	-	-7606
NC_048582.1	42485836	42502067	16231	Spleen	LOC110496305	42501407	42506570	+	-660
NC_048582.1	42977112	42997513	20401	Spleen	LOC110496326	42995451	43005501	-	7988
NC_048582.1	43058123	43068957	10834	Brain	LOC110496329	43058037	43085386	+	-86
NC_048582.1	44209095	44227493	18398	Intestine	LOC110496345	44213704	44228552	+	4609
NC_048582.1	44423734	44436445	12711	Spleen	LOC110496349	44429205	44433224	+	5471
NC_048582.1	45548793	45561826	13033	Spleen	LOC110496365	45475935	45562167	-	341
NC_048582.1	45717417	45736566	19149	Liver	LOC110496366	45717228	45763985	+	-189
NC_048582.1	46633900	46673951	40051	Brain	LOC110496382	46577458	46640870	-	6970
NC_048582.1	47140390	47185581	45191	Liver	LOC110496388	47177068	47192549	+	-8513
NC_048582.1	47385267	47406172	20905	Brain	LOC110496395	47405537	47517686	+	-635
NC_048582.1	47800934	47821952	21018	Brain	LOC110496400	47800813	47826805	+	-121
NC_048582.1	47999323	48022112	22789	Brain	LOC110496402	48001886	48022110	-	-2
NC_048582.1	48850229	48880032	29803	Muscle	LOC110496409	48837413	48851235	-	1006
NC_048582.1	48927745	48949962	22217	Muscle	LOC110496412	48934218	48940502	+	6473
NC_048582.1	49059432	49115642	56210	Brain	LOC110496413	49062731	49117216	-	1574
NC_048582.1	49924030	49947970	23940	Liver	LOC110496430	49931164	49967267	+	7134
NC_048582.1	50997285	51012505	15220	Muscle	LOC110496448	50997523	51012139	-	-366
NC_048582.1	51113588	51115429	1841	Muscle	LOC110496457	51101879	51114958	-	-471
NC_048582.1	51659156	51708128	48972	Brain	LOC110496473	51667438	51789464	+	8282
NC_048582.1	52330643	52351363	20720	Intestine	LOC110496489	52331974	52351917	-	554
NC_048582.1	52425339	52436143	10804	Kidney	LOC110496493	52398658	52428130	-	-8013
NC_048582.1	53274688	53287857	13169	Liver	LOC110496519	53277785	53307126	+	3097
NC_048582.1	54715462	54740759	25297	Kidney	LOC110496551	54738253	54817359	+	-2506
NC_048582.1	57419817	57442630	22813	Intestine	LOC110496582	57441377	57476399	+	-1253
NC_048582.1	57893989	57905024	11035	Intestine	LOC110496592	57893854	57935297	+	-135
NC_048582.1	58608913	58627711	18798	Liver	LOC110496603	58589095	58609677	-	764
NC_048582.1	58851800	58877546	25746	Muscle	LOC110496616	58873695	58876891	-	-655
NC_048582.1	61535888	61610429	74541	Liver	LOC110496658	61535878	61545698	+	-10
NC_048582.1	61588084	61605505	17421	Intestine	LOC110496659	61545659	61587847	-	-237
NC_048582.1	61624295	61652337	28042	Muscle	LOC110496663	61623992	61688217	+	-303
NC_048582.1	64827523	64848106	20583	Muscle	LOC110496692	64843908	64935741	+	-4198
NC_048582.1	65093206	65115941	22735	Muscle	LOC110496698	65056656	65121056	-	5115
NC_048582.1	41745107	41762485	17378	Spleen	LOC110496820	41761842	41774862	+	-643
NC_048582.1	47907137	47927518	20381	Muscle	LOC110496837	47890580	47927015	-	-503
NC_048566.1	78177998	78217578	39580	Muscle	LOC110496855	78151133	78218616	-	1038
NC_048582.1	53983671	53995539	11868	Spleen	LOC110496857	53983637	54008038	+	-34
NC_048582.1	15255532	15279307	23775	Muscle	LOC110496998	15276573	15332387	+	-2734
NC_048566.1	78524951	78577013	52062	Intestine	LOC110497055	78578149	78580190	+	1136
NC_048582.1	16009755	16025160	15405	Intestine	LOC110497061	15996966	16015860	-	-9300
NC_048582.1	19563836	19573928	10092	Brain	LOC110497085	19562014	19570695	-	-3233
NC_048582.1	19630124	19656225	26101	Brain	LOC110497086	19584834	19648751	-	-7474
NC_048582.1	24175510	24193128	17618	Liver	LOC110497103	24199574	24201614	+	6446
NC_048566.1	80960108	80989279	29171	Brain	LOC110497237	80990978	80994869	+	1699
NC_048583.1	10857442	10864905	7463	Kidney	LOC110497363	10832619	10864983	-	78
NC_048583.1	11195220	11225658	30438	Muscle	LOC110497369	11225326	11227282	+	-332
NC_048583.1	13206010	13230474	24464	Spleen	LOC110497386	13219067	13221750	-	-8724
NC_048583.1	13422099	13452470	30371	Liver	LOC110497391	13422278	13452522	-	52
NC_048583.1	17902783	17934816	32033	Liver	LOC110497454	17937002	17941545	+	2186
NC_048583.1	18067743	18090799	23056	Muscle	LOC110497456	18007657	18094529	-	3730
NC_048583.1	19310099	19339891	29792	Intestine	LOC110497473	19347903	19358450	+	8012
NC_048583.1	23759555	23787120	27565	Brain	LOC110497479	23759522	23804586	+	-33
NC_048583.1	23167908	23181889	13981	Intestine	LOC110497481	23174516	23221212	+	-7373
NC_048583.1	22058161	22090793	32632	Muscle	LOC110497507	22091491	22095427	+	698
NC_048583.1	19997290	20004064	6774	Spleen	LOC110497520	19997107	20033197	+	-6957
NC_048583.1	19723044	19746370	23326	Liver	LOC110497529	19731448	19736673	-	-9697
NC_048583.1	26660661	26690962	30301	Muscle	LOC110497567	26655013	26661730	-	1069
NC_048566.1	81573141	81584986	11845	Brain	LOC110497573	81567914	81580865	-	-4121
NC_048583.1	26730490	26753821	23331	Liver	LOC110497575	26738990	26763007	+	8500
NC_048566.1	82347048	82353848	6800	Brain	LOC110497629	82340624	82353376	-	-472
NC_048583.1	28941206	28957681	16475	Spleen	LOC110497632	28935079	28957730	-	49
NC_048583.1	29576842	29614693	37851	Brain	LOC110497636	29613781	29663200	+	-912
NC_048566.1	82670494	82690005	19511	Kidney	LOC110497706	82647383	82690189	-	184
NC_048583.1	33987803	34015707	27904	Muscle	LOC110497711	34015424	34020874	+	-283
NC_048566.1	82689492	82740859	51367	Muscle	LOC110497717	82739598	82755517	+	-1261
NC_048583.1	34209165	34239519	30354	Intestine	LOC110497720	34238897	34243656	+	-622
NC_048583.1	35376660	35413558	36898	Spleen	LOC110497725	35361013	35377653	-	993
NC_048583.1	35376718	35404793	28075	Intestine	LOC110497728	35396830	35434230	+	-7963
NC_048583.1	35431043	35441832	10789	Intestine	LOC110497729	35439126	35441887	-	55
NC_048583.1	35431162	35447782	16620	Spleen	LOC110497731	35457503	35460058	+	9721
NC_048583.1	35661164	35663572	2408	Brain	LOC110497737	35647704	35661845	-	-1727
NC_048583.1	38206244	38221010	14766	Intestine	LOC110497769	38206236	38209869	+	-8
NC_048583.1	38646101	38665428	19327	Spleen	LOC110497783	38654186	38674247	-	8819
NC_048583.1	38917226	38940624	23398	Intestine	LOC110497792	38942178	38952149	+	1554
NC_048583.1	39598269	39616083	17814	Spleen	LOC110497818	39615310	39656681	+	-773
NC_048583.1	39820333	39833877	13544	Muscle	LOC110497825	39820210	39846242	+	-123
NC_048583.1	40215280	40235688	20408	Muscle	LOC110497830	40201756	40235731	-	43
NC_048583.1	40292102	40312395	20293	Liver	LOC110497831	40294567	40312562	-	167
NC_048583.1	40407933	40415855	7922	Spleen	LOC110497835	40382584	40416025	-	170
NC_048583.1	40465696	40484972	19276	Muscle	LOC110497839	40430220	40465948	-	252
NC_048583.1	40828448	40857670	29222	Intestine	LOC110497850	40811439	40857717	-	47
NC_048583.1	41006841	41033680	26839	Liver	LOC110497862	41040101	41047897	+	6421
NC_048583.1	41069430	41080293	10863	Muscle	LOC110497863	41052866	41080347	-	54
NC_048583.1	41203168	41212441	9273	Liver	LOC110497873	41204234	41211621	-	-820
NC_048583.1	42341364	42354087	12723	Brain	LOC110497897	42319096	42339822	-	-1542
NC_048566.1	83433183	83439071	5888	Brain	LOC110497903	83433218	83471783	+	-5853
NC_048583.1	42636499	42657502	21003	Intestine	LOC110497918	42636445	42666725	+	-54
NC_048565.1	18377124	18394387	17263	Liver	LOC110497920	18383368	18391532	+	6244
NC_048583.1	44154397	44164467	10070	Liver	LOC110497951	44135771	44160265	-	-4202
NC_048583.1	45166959	45184654	17695	Muscle	LOC110497967	45166900	45174085	+	-59
NC_048583.1	45166929	45175030	8101	Liver	LOC110497969	45174289	45198342	+	-741
NC_048583.1	45903282	45928619	25337	Muscle	LOC110497997	45929326	45960325	+	707
NC_048583.1	45970882	45980929	10047	Intestine	LOC110498000	45963081	45972152	-	-8777
NC_048583.1	46415204	46458966	43762	Spleen	LOC110498006	46420728	46449566	-	-9400
NC_048583.1	48008130	48039029	30899	Muscle	LOC110498040	48008094	48111647	+	-36
NC_048583.1	47861483	47898904	37421	Muscle	LOC110498042	47861863	47937951	+	380
NC_048583.1	48667916	48683204	15288	Spleen	LOC110498047	48680179	48683751	-	547
NC_048583.1	49515021	49523246	8225	Muscle	LOC110498061	49475673	49523365	-	119
NC_048583.1	52724542	52734487	9945	Intestine	LOC110498101	52663563	52734555	-	68
NC_048583.1	52840081	52850698	10617	Liver	LOC110498103	52836104	52849167	-	-1531
NC_048583.1	52863290	52875884	12594	Liver	LOC110498106	52865745	52873380	-	-2504
NC_048583.1	53035722	53068525	32803	Intestine	LOC110498110	53066817	53097965	+	-1708
NC_048583.1	53342467	53365960	23493	Muscle	LOC110498117	53342473	53444115	+	6
NC_048583.1	55455038	55476343	21305	Muscle	LOC110498147	55473083	55482568	+	-3260
NC_048583.1	55835749	55871188	35439	Liver	LOC110498152	55788913	55861520	-	-9668
NC_048583.1	56444622	56463438	18816	Spleen	LOC110498155	56444523	56584678	+	-99
NC_048583.1	56827267	56852068	24801	Muscle	LOC110498162	56850905	56862683	+	-1163
NC_048583.1	57181273	57222100	40827	Intestine	LOC110498167	57215239	57274602	+	-6861
NC_048583.1	58251708	58293502	41794	Brain	LOC110498189	58293310	58298259	+	-192
NC_048583.1	58981041	59016628	35587	Kidney	LOC110498208	59015463	59022319	+	-1165
NC_048583.1	29278123	29298158	20035	Kidney	LOC110498325	29278048	29396192	+	-75
NC_048566.1	86113821	86125194	11373	Muscle	LOC110498357	86124758	86131467	+	-436
NC_048583.1	57362451	57401008	38557	Intestine	LOC110498390	57304724	57400864	-	-144
NC_048565.1	18449730	18480660	30930	Intestine	LOC110498532	18479099	18494177	+	-1561
NC_048583.1	17042862	17060606	17744	Muscle	LOC110498663	17043171	17083684	+	309
NC_048583.1	17645183	17668783	23600	Muscle	LOC110498668	17645109	17681920	+	-74
NC_048583.1	20078995	20080752	1757	Brain	LOC110498678	20079713	20193507	+	-1039
NC_048584.1	9329066	9353709	24643	Liver	LOC110498735	9363482	9398815	+	9773
NC_048584.1	10823543	10824980	1437	Liver	LOC110498740	10805103	10825427	-	447
NC_048584.1	11415688	11436043	20355	Brain	LOC110498742	11417415	11435826	-	-217
NC_048584.1	662684	670084	7400	Brain	LOC110498792	662693	712981	+	-7391
NC_048584.1	778492	806548	28056	Brain	LOC110498794	742811	806226	-	-322
NC_048584.1	939231	949153	9922	Brain	LOC110498796	927421	946869	-	-2284
NC_048584.1	5349221	5384648	35427	Muscle	LOC110498837	5228922	5393101	-	8453
NC_048584.1	5852990	5873608	20618	Spleen	LOC110498841	5853218	5859461	+	228
NC_048584.1	6434332	6458339	24007	Liver	LOC110498860	6457578	6459009	+	-761
NC_048584.1	6536104	6542519	6415	Spleen	LOC110498862	6524480	6534807	-	-7712
NC_048584.1	6778115	6795153	17038	Muscle	LOC110498870	6777999	6781615	+	-116
NC_048584.1	7182427	7195369	12942	Muscle	LOC110498883	7201876	7212181	+	6507
NC_048566.1	87873253	87900401	27148	Muscle	LOC110498926	87859357	87900425	-	24
NC_048584.1	10823633	10825113	1480	Brain	LOC110498938	10826764	10828429	+	1651
NC_048584.1	10823570	10824901	1331	Spleen	LOC110498939	10829218	10837113	+	4317
NC_048584.1	11157088	11170338	13250	Muscle	LOC110498951	11152531	11170466	-	128
NC_048584.1	11326539	11340947	14408	Brain	LOC110498959	11300788	11334588	-	-6359
NC_048584.1	12346850	12373818	26968	Intestine	LOC110498977	12178492	12347526	-	676
NC_048584.1	12459416	12469182	9766	Intestine	LOC110498982	12459388	12475798	+	-9794
NC_048584.1	12937837	12960347	22510	Kidney	LOC110499002	12959881	12975696	+	-466
NC_048584.1	13246046	13269050	23004	Liver	LOC110499012	13273252	13297836	+	4202
NC_048584.1	14218283	14242852	24569	Liver	LOC110499017	14222149	14224562	+	3866
NC_048584.1	14454439	14467640	13201	Liver	LOC110499023	14462397	14468271	-	631
NC_048584.1	14492767	14506659	13892	Intestine	LOC110499024	14492995	14520103	+	228
NC_048584.1	14544197	14572875	28678	Liver	LOC110499032	14572562	14590050	+	-313
NC_048584.1	14621696	14647483	25787	Brain	LOC110499033	14616546	14647860	-	377
NC_048584.1	15607162	15616622	9460	Liver	LOC110499047	15596147	15607535	-	-9087
NC_048584.1	16349758	16360198	10440	Intestine	LOC110499059	16349976	16448699	+	218
NC_048584.1	16813068	16846624	33556	Liver	LOC110499071	16847450	16849896	+	826
NC_048566.1	88644368	88662323	17955	Spleen	LOC110499075	88630479	88656952	-	-5371
NC_048584.1	21573167	21585522	12355	Muscle	LOC110499095	21594881	21614231	+	9359
NC_048584.1	21234359	21263956	29597	Spleen	LOC110499104	21234211	21277617	+	-148
NC_048584.1	21192721	21214071	21350	Liver	LOC110499105	21191611	21214252	-	181
NC_048584.1	19638510	19640413	1903	Spleen	LOC110499139	19614542	19640508	-	95
NC_048584.1	19388931	19422993	34062	Muscle	LOC110499142	19401489	19422945	-	-48
NC_048584.1	19267276	19277772	10496	Kidney	LOC110499148	19262991	19277123	-	-649
NC_048566.1	88964461	88972808	8347	Brain	LOC110499152	88959372	88971921	-	-887
NC_048584.1	22554902	22562176	7274	Spleen	LOC110499167	22571727	22572592	+	9551
NC_048584.1	22731546	22758130	26584	Muscle	LOC110499175	22749079	22757699	-	-431
NC_048584.1	22902147	22939534	37387	Intestine	LOC110499183	22928129	22930446	-	-9088
NC_048584.1	22913640	22919740	6100	Liver	LOC110499187	22910233	22914017	-	-5723
NC_048584.1	23203816	23253451	49635	Intestine	LOC110499192	23252800	23269058	+	-651
NC_048584.1	23726762	23745082	18320	Spleen	LOC110499204	23656425	23735950	-	-9132
NC_048584.1	23726775	23769347	42572	Liver	LOC110499205	23768770	23800554	+	-577
NC_048584.1	23876016	23897129	21113	Liver	LOC110499214	23887264	23895702	-	-1427
NC_048584.1	23961768	23973380	11612	Brain	LOC110499218	23972492	23977455	+	-888
NC_048584.1	23493675	23510111	16436	Intestine	LOC110499221	23508330	23509747	-	-364
NC_048584.1	26753570	26769067	15497	Kidney	LOC110499261	26739772	26769099	-	32
NC_048584.1	27676351	27689099	12748	Kidney	LOC110499284	27683823	27690953	-	1854
NC_048584.1	27797597	27812515	14918	Muscle	LOC110499286	27805869	27812533	-	18
NC_048584.1	29271621	29287289	15668	Liver	LOC110499310	29285885	29356101	+	-1404
NC_048584.1	32689217	32716603	27386	Liver	LOC110499337	32676370	32688426	-	-791
NC_048584.1	32689217	32715801	26584	Intestine	LOC110499339	32690087	32702525	+	870
NC_048584.1	32849954	32865215	15261	Liver	LOC110499344	32849697	32863389	+	-257
NC_048584.1	34606052	34649010	42958	Intestine	LOC110499390	34656043	34671430	+	7033
NC_048584.1	35289466	35310854	21388	Muscle	LOC110499393	35312611	35323282	+	1757
NC_048584.1	35465704	35474231	8527	Spleen	LOC110499404	35473620	35479099	+	-611
NC_048584.1	35465761	35501814	36053	Intestine	LOC110499406	35500779	35508659	+	-1035
NC_048584.1	35645278	35682342	37064	Liver	LOC110499412	35651667	35662421	+	6389
NC_048584.1	35789019	35837906	48887	Liver	LOC110499417	35837323	35866849	+	-583
NC_048584.1	36207427	36239351	31924	Liver	LOC110499432	36207378	36247512	+	-49
NC_048584.1	36386634	36434756	48122	Muscle	LOC110499434	36437205	36540905	+	2449
NC_048584.1	36543109	36554225	11116	Muscle	LOC110499435	36553879	36564830	+	-346
NC_048584.1	39124190	39132474	8284	Spleen	LOC110499465	39124078	39196200	+	-8396
NC_048566.1	90298253	90321727	23474	Kidney	LOC110499482	90300546	90321779	-	52
NC_048584.1	43586179	43610009	23830	Spleen	LOC110499507	43558407	43586489	-	310
NC_048565.1	18841579	18862488	20909	Liver	LOC110499562	18859952	18878917	+	-2536
NC_048585.1	18365725	18406544	40819	Muscle	LOC110499881	18366267	18374630	+	542
NC_048585.1	18261736	18293919	32183	Liver	LOC110499882	18270787	18290199	+	9051
NC_048585.1	18740247	18746823	6576	Muscle	LOC110499901	18740386	18754645	+	-6437
NC_048585.1	19279537	19320634	41097	Muscle	LOC110499911	19310298	19320883	-	249
NC_048585.1	19293380	19333605	40225	Intestine	LOC110499913	19331964	19337651	+	-1641
NC_048585.1	19870730	19879870	9140	Kidney	LOC110499940	19861154	19885723	+	-9576
NC_048585.1	19939522	19953317	13795	Intestine	LOC110499946	19952514	19956800	+	-803
NC_048585.1	20109152	20121555	12403	Spleen	LOC110499954	20125598	20176686	+	4043
NC_048585.1	20352133	20361252	9119	Spleen	LOC110499961	20335194	20360136	-	-1116
NC_048585.1	20387346	20440230	52884	Intestine	LOC110499965	20439852	20456984	+	-378
NC_048585.1	20457051	20500697	43646	Intestine	LOC110499967	20502117	20536425	+	1420
NC_048566.1	93089487	93102578	13091	Liver	LOC110499968	93087261	93090465	-	978
NC_048585.1	20957416	20991706	34290	Muscle	LOC110499980	20954576	21004439	+	-2840
NC_048585.1	21017835	21031335	13500	Liver	LOC110499981	21005118	21012097	-	-5738
NC_048585.1	21424662	21466553	41891	Muscle	LOC110499988	21412972	21423875	-	-787
NC_048585.1	22519423	22533105	13682	Intestine	LOC110500007	22453763	22533903	-	798
NC_048585.1	23328537	23353029	24492	Liver	LOC110500053	23352595	23355101	-	2072
NC_048585.1	23709869	23729774	19905	Kidney	LOC110500079	23733010	23791307	+	3236
NC_048585.1	24230513	24262981	32468	Brain	LOC110500094	24191659	24267164	-	4183
NC_048585.1	24385133	24392769	7636	Kidney	LOC110500103	24389312	24401010	+	-3457
NC_048585.1	24488873	24539785	50912	Intestine	LOC110500107	24521804	24534750	-	-5035
NC_048585.1	26266136	26293329	27193	Brain	LOC110500147	26266142	26301475	+	6
NC_048585.1	26292979	26353894	60915	Spleen	LOC110500150	26333834	26353841	-	-53
NC_048585.1	29172918	29194597	21679	Muscle	LOC110500200	29189035	29194796	+	-5562
NC_048585.1	29227814	29259977	32163	Liver	LOC110500201	29258447	29260524	-	547
NC_048585.1	29976008	30002076	26068	Kidney	LOC110500210	30002404	30009586	+	328
NC_048585.1	30135704	30150621	14917	Liver	LOC110500212	30139073	30166652	+	3369
NC_048585.1	30256237	30312428	56191	Brain	LOC110500216	30264099	30410281	+	7862
NC_048585.1	30834991	30926567	91576	Intestine	LOC110500222	30825936	30837886	-	2895
NC_048585.1	30837606	30926560	88954	Liver	LOC110500223	30841525	30851119	+	3919
NC_048585.1	30860205	30898376	38171	Spleen	LOC110500231	30896004	30940496	+	-2372
NC_048585.1	30985219	31009159	23940	Intestine	LOC110500234	30998435	31009201	-	42
NC_048585.1	31493813	31543883	50070	Brain	LOC110500240	31493462	31497830	+	-351
NC_048585.1	31711319	31737120	25801	Kidney	LOC110500247	31745773	31800121	+	8653
NC_048585.1	31940358	31948848	8490	Brain	LOC110500248	31823691	31948782	-	-66
NC_048585.1	32228480	32262606	34126	Liver	LOC110500257	32254870	32257292	-	-5314
NC_048585.1	32560608	32592724	32116	Intestine	LOC110500267	32560550	32568416	+	-58
NC_048585.1	32552933	32574761	21828	Kidney	LOC110500268	32570744	32585663	+	-4017
NC_048566.1	94721348	94734445	13097	Spleen	LOC110500292	94715153	94770734	+	-6195
NC_048585.1	35029344	35041388	12044	Muscle	LOC110500295	35029259	35033416	+	-85
NC_048566.1	94747619	94777540	29921	Kidney	LOC110500303	94775940	94813234	+	-1600
NC_048585.1	39179334	39227214	47880	Brain	LOC110500362	39228648	39237917	+	1434
NC_048585.1	39953388	39973748	20360	Brain	LOC110500393	39972319	39997941	+	-1429
NC_048585.1	40102534	40119908	17374	Muscle	LOC110500397	40118291	40131867	+	-1617
NC_048585.1	40315939	40323500	7561	Muscle	LOC110500405	40322170	40352889	+	-1330
NC_048585.1	40399424	40407082	7658	Intestine	LOC110500408	40392986	40401405	-	-5677
NC_048585.1	41079415	41108952	29537	Spleen	LOC110500425	41108446	41125934	+	-506
NC_048585.1	41677076	41703762	26686	Spleen	LOC110500437	41699920	41704159	-	397
NC_048585.1	43002885	43023747	20862	Spleen	LOC110500480	43002686	43034963	+	-199
NC_048566.1	95715478	95750481	35003	Kidney	LOC110500485	95750879	95763143	+	398
NC_048585.1	43156866	43204396	47530	Liver	LOC110500496	43203539	43219682	+	-857
NC_048585.1	43266547	43288033	21486	Intestine	LOC110500501	43287190	43299305	+	-843
NC_048585.1	45678039	45709695	31656	Kidney	LOC110500572	45677661	45686049	+	-378
NC_048585.1	45647459	45687007	39548	Liver	LOC110500573	45688450	45702662	+	1443
NC_048585.1	45945888	45952400	6512	Kidney	LOC110500587	45928815	45940039	-	-5849
NC_048585.1	45937822	45952371	14549	Spleen	LOC110500588	45942157	45944870	+	4335
NC_048585.1	46094709	46125361	30652	Muscle	LOC110500592	46042237	46125028	-	-333
NC_048585.1	48625749	48661649	35900	Brain	LOC110500612	48420635	48653464	-	-8185
NC_048566.1	97867154	97914105	46951	Liver	LOC110500615	97904868	98015152	+	-9237
NC_048585.1	49680816	49693206	12390	Muscle	LOC110500628	49680668	49772757	+	-148
NC_048585.1	50053965	50091516	37551	Muscle	LOC110500632	50053888	50056399	+	-77
NC_048585.1	50245605	50288169	42564	Intestine	LOC110500641	50297060	50355717	+	8891
NC_048585.1	50446392	50490333	43941	Brain	LOC110500644	50476029	50482772	-	-7561
NC_048585.1	50471435	50490455	19020	Spleen	LOC110500647	50489128	50494517	+	-1327
NC_048585.1	50471423	50503805	32382	Intestine	LOC110500651	50505238	50508101	+	1433
NC_048585.1	50517464	50563726	46262	Liver	LOC110500656	50562901	50578867	+	-825
NC_048585.1	51133299	51145888	12589	Spleen	LOC110500675	51145280	51153770	+	-608
NC_048585.1	51164586	51172829	8243	Muscle	LOC110500676	51155075	51164892	-	-7937
NC_048585.1	51187294	51202743	15449	Muscle	LOC110500680	51202043	51216929	+	-700
NC_048585.1	51298329	51332607	34278	Muscle	LOC110500684	51274377	51298543	-	214
NC_048585.1	51298213	51300661	2448	Spleen	LOC110500685	51298879	51301196	+	-1782
NC_048585.1	51316294	51357576	41282	Liver	LOC110500687	51351313	51361534	+	-6263
NC_048585.1	51316498	51351530	35032	Intestine	LOC110500688	51342562	51350825	-	-705
NC_048585.1	52931146	52954080	22934	Kidney	LOC110500698	52888820	52954174	-	94
NC_048585.1	53243413	53252302	8889	Brain	LOC110500722	53251413	53256660	+	-889
NC_048585.1	55061120	55094948	33828	Intestine	LOC110500747	55071555	55086712	-	-8236
NC_048585.1	55110445	55133087	22642	Kidney	LOC110500752	55142224	55148988	+	9137
NC_048566.1	98608153	98614801	6648	Muscle	LOC110500756	98613750	98633108	+	-1051
NC_048585.1	59339774	59351780	12006	Intestine	LOC110500773	59343608	59348145	+	3834
NC_048585.1	44828159	44850392	22233	Muscle	LOC110500856	44822009	44850475	-	83
NC_048585.1	53267513	53280851	13338	Muscle	LOC110500887	53268513	53330654	+	1000
NC_048585.1	19198252	19221092	22840	Intestine	LOC110501016	19174093	19221344	-	252
NC_048585.1	19273482	19306570	33088	Intestine	LOC110501019	19294271	19302251	-	-4319
NC_048585.1	21453256	21462826	9570	Kidney	LOC110501025	21455845	21485720	+	-6981
NC_048585.1	23183025	23208138	25113	Brain	LOC110501032	23179727	23212378	-	4240
NC_048585.1	28073911	28102966	29055	Liver	LOC110501045	28002248	28100963	-	-2003
NC_048585.1	30163702	30185013	21311	Brain	LOC110501060	30169479	30218776	+	5777
NC_048586.1	4724701	4757128	32427	Kidney	LOC110501269	4675515	4756261	-	-867
NC_048586.1	4725364	4756149	30785	Muscle	LOC110501273	4763021	4775898	+	6872
NC_048586.1	7377384	7426044	48660	Brain	LOC110501291	7421304	7423921	-	-2123
NC_048586.1	7393818	7436835	43017	Muscle	LOC110501292	7429727	7436795	-	-40
NC_048586.1	7453048	7481238	28190	Brain	LOC110501295	7480701	7488300	+	-537
NC_048586.1	8785250	8807726	22476	Muscle	LOC110501333	8811465	8821345	+	3739
NC_048586.1	8831889	8851791	19902	Brain	LOC110501335	8827735	8851748	-	-43
NC_048566.1	103140383	103178517	38134	Intestine	LOC110501401	103134340	103141737	-	1354
NC_048586.1	12303802	12322809	19007	Brain	LOC110501402	12287829	12296285	-	-7517
NC_048586.1	12618951	12668070	49119	Intestine	LOC110501410	12607309	12620201	-	1250
NC_048586.1	16118352	16164631	46279	Liver	LOC110501495	16118186	16151990	+	-166
NC_048586.1	16672953	16681431	8478	Spleen	LOC110501504	16668491	16733286	+	-4462
NC_048586.1	17252782	17270305	17523	Brain	LOC110501517	17241708	17253527	-	745
NC_048565.1	19298203	19366384	68181	Intestine	LOC110501592	19359411	19368957	+	-6973
NC_048586.1	24405210	24418316	13106	Brain	LOC110501605	24406950	24423067	+	1740
NC_048586.1	25386507	25444566	58059	Liver	LOC110501622	25425372	25444103	-	-463
NC_048586.1	25882253	25908187	25934	Intestine	LOC110501636	25897760	25904394	-	-3793
NC_048586.1	26453574	26480549	26975	Muscle	LOC110501646	26388417	26447220	-	-6354
NC_048586.1	26459578	26480926	21348	Spleen	LOC110501647	26465197	26498036	+	5619
NC_048586.1	27467743	27487058	19315	Kidney	LOC110501669	27486482	27493019	+	-576
NC_048586.1	27549330	27569027	19697	Kidney	LOC110501677	27549374	27558150	+	44
NC_048586.1	27543385	27559123	15738	Muscle	LOC110501678	27558303	27577147	+	-820
NC_048586.1	30901336	30914675	13339	Intestine	LOC110501739	30913631	30943931	+	-1044
NC_048586.1	30901090	30914690	13600	Muscle	LOC110501740	30908672	30913576	-	-1114
NC_048586.1	30999458	31022807	23349	Kidney	LOC110501746	31004699	31022949	-	142
NC_048586.1	32364982	32394273	29291	Muscle	LOC110501768	32385412	32420120	+	-8861
NC_048586.1	37558083	37607388	49305	Brain	LOC110501819	37545726	37559802	-	1719
NC_048586.1	37992630	38023539	30909	Liver	LOC110501835	37972212	37995938	-	3308
NC_048566.1	73440028	73449622	9594	Muscle	LOC110501876	73456669	73578180	+	7047
NC_048566.1	74416689	74433197	16508	Brain	LOC110501892	74241237	74433222	-	25
NC_048586.1	42746999	42748630	1631	Spleen	LOC110501897	42740619	42748577	-	-53
NC_048586.1	44935198	44955840	20642	Muscle	LOC110501928	44954300	44956065	-	225
NC_048586.1	47947414	47982287	34873	Brain	LOC110501952	47981470	48042867	+	-817
NC_048586.1	47634655	47664288	29633	Spleen	LOC110501958	47663819	47672617	+	-469
NC_048586.1	47634640	47648908	14268	Brain	LOC110501960	47647925	47651062	+	-983
NC_048586.1	23443265	23464776	21511	Brain	LOC110501997	23368423	23460589	-	-4187
NC_048586.1	23335099	23383634	48535	Spleen	LOC110502001	23298314	23327132	-	-7967
NC_048586.1	23739038	23792807	53769	Intestine	LOC110502012	23791644	23799947	+	-1163
NC_048586.1	24118597	24147612	29015	Kidney	LOC110502019	24138664	24141597	-	-6015
NC_048586.1	36299190	36318377	19187	Brain	LOC110502097	36248076	36318385	-	8
NC_048566.1	79250281	79284382	34101	Intestine	LOC110502122	79243612	79276976	-	-7406
NC_048587.1	10205799	10220683	14884	Muscle	LOC110502265	10209501	10216489	-	-4194
NC_048587.1	12623889	12651340	27451	Liver	LOC110502275	12585310	12651383	-	43
NC_048587.1	13140635	13174062	33427	Intestine	LOC110502288	13148827	13167879	-	-6183
NC_048587.1	13814299	13824009	9710	Spleen	LOC110502305	13759653	13824191	-	182
NC_048587.1	13961904	13970514	8610	Spleen	LOC110502308	13967514	13979770	-	9256
NC_048587.1	15670699	15695996	25297	Liver	LOC110502329	15680169	15694030	+	9470
NC_048587.1	15860125	15869301	9176	Muscle	LOC110502333	15865071	15869051	-	-250
NC_048587.1	16044036	16090529	46493	Muscle	LOC110502337	16053930	16057613	+	9894
NC_048587.1	16648513	16659439	10926	Liver	LOC110502342	16656558	16659868	+	-2881
NC_048587.1	17425477	17452781	27304	Spleen	LOC110502354	17444474	17453469	-	688
NC_048587.1	18253742	18279853	26111	Liver	LOC110502378	18242698	18255850	-	2108
NC_048587.1	18422908	18434088	11180	Muscle	LOC110502384	18373928	18434140	-	52
NC_048587.1	18774701	18787672	12971	Muscle	LOC110502390	18777758	18787759	-	87
NC_048587.1	20795090	20832904	37814	Brain	LOC110502435	20780780	20795640	-	550
NC_048587.1	20794969	20841197	46228	Intestine	LOC110502440	20832501	20849619	-	8422
NC_048587.1	21857430	21881141	23711	Brain	LOC110502453	21857563	21908057	+	133
NC_048587.1	22843640	22869326	25686	Spleen	LOC110502455	22816257	22870825	-	1499
NC_048566.1	95465198	95485336	20138	Brain	LOC110502472	95482323	95605825	+	-3013
NC_048587.1	25965213	26007373	42160	Liver	LOC110502498	25965470	26003516	+	257
NC_048587.1	26515240	26538347	23107	Muscle	LOC110502507	26515116	26545433	+	-124
NC_048587.1	28186072	28227109	41037	Muscle	LOC110502534	28203944	28227097	-	-12
NC_048587.1	28412699	28424153	11454	Brain	LOC110502535	28228538	28413165	-	466
NC_048587.1	31158269	31189514	31245	Muscle	LOC110502572	31189350	31192215	+	-164
NC_048587.1	31929641	31970696	41055	Brain	LOC110502597	31969957	31976036	+	-739
NC_048587.1	37691151	37739903	48752	Intestine	LOC110502689	37682673	37692196	-	1045
NC_048587.1	38410006	38451389	41383	Brain	LOC110502709	38438999	38451320	-	-69
NC_048587.1	39383413	39385440	2027	Muscle	LOC110502716	39384848	39394458	+	-592
NC_048587.1	39445896	39494473	48577	Intestine	LOC110502722	39493501	39514121	+	-972
NC_048587.1	39474403	39476554	2151	Liver	LOC110502723	39474877	39479836	+	-1677
NC_048587.1	39946897	39959384	12487	Intestine	LOC110502741	39959165	39979754	+	-219
NC_048587.1	39949608	39971450	21842	Liver	LOC110502743	39947484	39958097	-	8489
NC_048587.1	40513159	40530244	17085	Liver	LOC110502763	40533249	40539300	+	3005
NC_048587.1	42145220	42191361	46141	Intestine	LOC110502783	42197175	42354506	+	5814
NC_048587.1	42494398	42515727	21329	Spleen	LOC110502786	42477414	42495665	-	1267
NC_048587.1	43867679	43902616	34937	Muscle	LOC110502811	43877678	43902553	-	-63
NC_048587.1	44680261	44703246	22985	Kidney	LOC110502821	44656958	44687275	-	7014
NC_048587.1	44707703	44814057	106354	Intestine	LOC110502826	44806316	44810370	-	-3687
NC_048587.1	47244103	47253071	8968	Liver	LOC110502880	47232147	47254435	-	1364
NC_048587.1	48809467	48838633	29166	Liver	LOC110502911	48729606	48838648	-	15
NC_048587.1	50392137	50412113	19976	Liver	LOC110502946	50359283	50410527	-	-1586
NC_048587.1	53901883	53912960	11077	Intestine	LOC110502975	53902441	54027929	+	558
NC_048587.1	54593318	54623451	30133	Kidney	LOC110502983	54593361	54610361	+	43
NC_048587.1	57421387	57429561	8174	Spleen	LOC110503011	57389610	57433456	-	3895
NC_048587.1	57494873	57517678	22805	Kidney	LOC110503012	57499694	57540368	+	4821
NC_048587.1	59847043	59861429	14386	Intestine	LOC110503015	59847111	59866775	+	68
NC_048587.1	59947387	59963444	16057	Intestine	LOC110503042	59962215	59972534	+	-1229
NC_048587.1	59425931	59459245	33314	Muscle	LOC110503043	59355807	59454278	-	-4967
NC_048587.1	18492060	18503397	11337	Muscle	LOC110503086	18434552	18502963	-	-434
NC_048587.1	22949853	22957384	7531	Brain	LOC110503091	22879787	22950292	-	-7092
NC_048587.1	49163958	49188232	24274	Intestine	LOC110503137	49164002	49217265	+	44
NC_048587.1	49847720	49856018	8298	Liver	LOC110503141	49732121	49855083	-	-935
NC_048588.1	28531411	28542215	10804	Intestine	LOC110503153	28541800	28545796	+	-415
NC_048588.1	32068584	32115738	47154	Intestine	LOC110503167	32050391	32107033	-	-8705
NC_048588.1	32076924	32107015	30091	Brain	LOC110503168	32114996	32117555	+	7981
NC_048588.1	32095384	32123073	27689	Kidney	LOC110503169	32118829	32129748	-	6675
NC_048588.1	39999333	40021818	22485	Kidney	LOC110503195	39984918	40001660	-	2327
NC_048565.1	19619544	19637315	17771	Kidney	LOC110503198	19636713	19641888	+	-602
NC_048588.1	39759511	39796759	37248	Spleen	LOC110503199	39800737	39809748	+	3978
NC_048588.1	33294742	33320553	25811	Muscle	LOC110503207	33319360	33325455	+	-1193
NC_048588.1	40803049	40830036	26987	Muscle	LOC110503211	40810178	40837501	+	7129
NC_048588.1	35441527	35467238	25711	Intestine	LOC110503240	35385791	35467235	-	-3
NC_048588.1	14584475	14622713	38238	Liver	LOC110503344	14622139	14655275	+	-574
NC_048588.1	19699198	19718006	18808	Liver	LOC110503363	19709339	19860123	+	-8667
NC_048588.1	28406881	28447490	40609	Brain	LOC110503384	27959164	28447338	-	-152
NC_048588.1	39759512	39796764	37252	Kidney	LOC110503404	39668896	39797087	-	323
NC_048588.1	34095320	34105888	10568	Intestine	LOC110503414	34080464	34104962	-	-926
NC_048588.1	3790474	3811464	20990	Kidney	LOC110503497	3810169	3914848	+	-1295
NC_048588.1	3790409	3821252	30843	Intestine	LOC110503498	3790339	3804669	+	-70
NC_048588.1	3699844	3711217	11373	Muscle	LOC110503500	3710482	3721301	+	-735
NC_048588.1	3686525	3695055	8530	Brain	LOC110503502	3676671	3687418	-	-7637
NC_048588.1	3319998	3365807	45809	Muscle	LOC110503507	3310277	3365892	-	85
NC_048588.1	3255426	3281421	25995	Spleen	LOC110503509	3278291	3281058	-	-363
NC_048588.1	2304349	2328464	24115	Intestine	LOC110503541	2304148	2338593	+	-201
NC_048588.1	2656901	2727216	70315	Liver	LOC110503553	2726693	2729565	+	-523
NC_048588.1	4764099	4819918	55819	Brain	LOC110503572	4797194	4820061	-	143
NC_048588.1	6062470	6075005	12535	Kidney	LOC110503583	6073587	6076625	+	-1418
NC_048588.1	6457860	6485547	27687	Liver	LOC110503594	6477199	6484541	-	-1006
NC_048588.1	6545272	6555636	10364	Liver	LOC110503597	6537798	6544812	-	-460
NC_048588.1	6571604	6588994	17390	Liver	LOC110503598	6584749	6589001	-	7
NC_048588.1	6671401	6686749	15348	Brain	LOC110503601	6623545	6686837	-	88
NC_048588.1	7113758	7123755	9997	Intestine	LOC110503623	7120646	7123814	-	59
NC_048588.1	7596145	7604089	7944	Intestine	LOC110503647	7600297	7659377	+	-3792
NC_048588.1	7870819	7926744	55925	Liver	LOC110503658	7875714	7901513	+	4895
NC_048588.1	7954081	7980860	26779	Muscle	LOC110503660	7953859	7988456	+	-222
NC_048588.1	8068980	8085229	16249	Liver	LOC110503665	8090555	8196891	+	5326
NC_048588.1	9482584	9496855	14271	Brain	LOC110503677	9496010	9519139	+	-845
NC_048588.1	10318176	10351706	33530	Muscle	LOC110503707	10303042	10351767	-	61
NC_048588.1	10410819	10413143	2324	Muscle	LOC110503712	10410751	10427770	+	-2392
NC_048588.1	10436772	10466648	29876	Intestine	LOC110503714	10439268	10466799	-	151
NC_048588.1	10516226	10545246	29020	Kidney	LOC110503716	10543581	10560319	+	-1665
NC_048588.1	10519326	10544924	25598	Spleen	LOC110503717	10523008	10545646	-	722
NC_048588.1	10538522	10572885	34363	Muscle	LOC110503719	10571371	10579935	+	-1514
NC_048588.1	10603449	10643959	40510	Muscle	LOC110503721	10596575	10605378	-	1929
NC_048588.1	10718960	10756082	37122	Brain	LOC110503727	10711334	10720111	-	1151
NC_048588.1	11018806	11027702	8896	Kidney	LOC110503739	11026931	11029263	+	-771
NC_048588.1	11428837	11452710	23873	Intestine	LOC110503746	11433455	11436687	+	4618
NC_048588.1	12358668	12422869	64201	Intestine	LOC110503767	12422455	12423605	+	-414
NC_048588.1	12774834	12795355	20521	Spleen	LOC110503780	12794931	12824809	+	-424
NC_048567.1	15790143	15831507	41364	Liver	LOC110503786	15824078	15830026	-	-1481
NC_048588.1	14584806	14638963	54157	Muscle	LOC110503814	14567016	14585375	-	569
NC_048588.1	14714973	14734597	19624	Brain	LOC110503827	14728963	14734638	-	41
NC_048588.1	16649026	16676558	27532	Liver	LOC110503872	16675447	16762064	+	-1111
NC_048588.1	16770554	16831036	60482	Brain	LOC110503873	16763694	16798239	+	-6860
NC_048588.1	16801100	16824636	23536	Spleen	LOC110503874	16799736	16831554	+	-1364
NC_048567.1	21309720	21331406	21686	Brain	LOC110503878	21320192	21331512	-	106
NC_048588.1	17472335	17496475	24140	Brain	LOC110503891	17470450	17526926	+	-1885
NC_048588.1	17719741	17728305	8564	Brain	LOC110503899	17700305	17716362	-	-3379
NC_048588.1	17745984	17814548	68564	Brain	LOC110503901	17739188	17814508	-	-40
NC_048588.1	18112522	18162367	49845	Brain	LOC110503912	18113266	18165308	+	744
NC_048588.1	18354676	18409661	54985	Liver	LOC110503920	18311939	18355479	-	803
NC_048588.1	18354747	18383074	28327	Intestine	LOC110503921	18363095	18383190	-	116
NC_048567.1	26390910	26422557	31647	Liver	LOC110503977	26408484	26424365	-	1808
NC_048588.1	20904423	20918656	14233	Spleen	LOC110503981	20918141	20921696	+	-515
NC_048588.1	21533533	21544294	10761	Intestine	LOC110504006	21526228	21535878	-	-8416
NC_048588.1	21532749	21544209	11460	Spleen	LOC110504008	21543309	21557646	+	-900
NC_048588.1	23331854	23358152	26298	Spleen	LOC110504042	23352112	23358660	-	508
NC_048588.1	23854405	23877561	23156	Muscle	LOC110504048	23855143	23888178	+	738
NC_048588.1	24501635	24514306	12671	Spleen	LOC110504051	24501595	24514156	-	-150
NC_048588.1	24909678	24931126	21448	Kidney	LOC110504055	24908768	24923010	-	-8116
NC_048588.1	24975816	24999502	23686	Muscle	LOC110504057	24925126	24983766	-	7950
NC_048588.1	25079086	25102420	23334	Muscle	LOC110504060	25081702	25102142	-	-278
NC_048588.1	25824354	25838911	14557	Spleen	LOC110504071	25760075	25839142	-	231
NC_048588.1	26442912	26462166	19254	Intestine	LOC110504088	26404705	26457138	-	-5028
NC_048588.1	26923348	26947221	23873	Brain	LOC110504099	26936333	26938461	-	-8760
NC_048588.1	27845979	27867615	21636	Muscle	LOC110504118	27862743	27892538	+	-4872
NC_048588.1	28856906	28884326	27420	Spleen	LOC110504131	28892998	28913906	+	8672
NC_048588.1	28856903	28880500	23597	Kidney	LOC110504132	28876435	28884570	-	4070
NC_048588.1	28856943	28869958	13015	Liver	LOC110504134	28869196	28875151	+	-762
NC_048567.1	46334676	46339717	5041	Brain	LOC110504150	46078061	46335208	-	-4509
NC_048589.1	6722023	6743102	21079	Muscle	LOC110504181	6750224	6768093	+	7122
NC_048589.1	10551119	10552990	1871	Muscle	LOC110504187	10551895	10578291	+	-1095
NC_048589.1	14542634	14564759	22125	Liver	LOC110504195	14531456	14536239	-	-6395
NC_048589.1	36446346	36465585	19239	Kidney	LOC110504238	36449259	36631052	+	2913
NC_048583.1	62421152	62467671	46519	Kidney	LOC110504280	62466254	62485447	+	-1417
NC_048589.1	42722981	42751391	28410	Spleen	LOC110504284	42750509	42767350	+	-882
NC_048567.1	55432163	55457615	25452	Liver	LOC110504295	55430193	55496588	+	-1970
NC_048589.1	2188189	2224333	36144	Muscle	LOC110504312	2173829	2179712	-	-8477
NC_050571.1	595077	615837	20760	Muscle	LOC110504351	539183	615843	-	6
NC_048578.1	29263054	29306087	43033	Brain	LOC110504380	29263649	29521311	+	595
NC_048567.1	62594991	62605921	10930	Spleen	LOC110504388	62598677	62612475	+	-7244
NC_050571.1	20561859	20588028	26169	Spleen	LOC110504399	20587740	20876250	+	-288
NC_050571.1	27988013	28024006	35993	Kidney	LOC110504437	28011845	28024269	-	263
NC_050571.1	28913110	28929276	16166	Spleen	LOC110504441	28890183	28919876	-	-9400
NC_050571.1	2058275	2092036	33761	Intestine	LOC110504458	2091313	2108629	+	-723
NC_050571.1	7180660	7201228	20568	Spleen	LOC110504506	7127869	7201500	-	272
NC_050571.1	9195861	9212643	16782	Spleen	LOC110504529	9211817	9221226	+	-826
NC_048567.1	68058175	68107591	49416	Brain	LOC110504531	68058115	68114677	+	-60
NC_050571.1	9195781	9224406	28625	Liver	LOC110504533	9224032	9248966	+	-374
NC_050571.1	9554826	9583998	29172	Brain	LOC110504542	9560101	9586391	-	2393
NC_050571.1	14020822	14042370	21548	Muscle	LOC110504613	14012445	14021403	-	581
NC_050571.1	14230106	14242683	12577	Liver	LOC110504630	14229946	14242895	+	-160
NC_050571.1	14257589	14285759	28170	Intestine	LOC110504632	14257524	14287775	+	-65
NC_050571.1	16098146	16129235	31089	Liver	LOC110504648	16103461	16129396	-	161
NC_050571.1	16540496	16562963	22467	Intestine	LOC110504662	16561860	16571897	+	-1103
NC_050571.1	17048068	17064924	16856	Brain	LOC110504684	17055003	17061580	-	-3344
NC_050571.1	16458726	16460511	1785	Spleen	LOC110504686	16459827	16463697	+	-684
NC_048567.1	74028387	74041215	12828	Kidney	LOC110504735	74031194	74104010	+	2807
NC_050571.1	18923463	19000529	77066	Intestine	LOC110504740	18995036	18997689	-	-2840
NC_050571.1	19172084	19190377	18293	Kidney	LOC110504746	19182662	19200820	+	-7715
NC_050571.1	19172083	19190403	18320	Liver	LOC110504747	19175878	19184320	-	-6083
NC_048567.1	74680424	74695356	14932	Spleen	LOC110504760	74683002	74778935	+	2578
NC_050571.1	20991690	21010901	19211	Muscle	LOC110504765	21010125	21015991	+	-776
NC_050571.1	21690588	21723103	32515	Muscle	LOC110504769	21713484	21723126	-	23
NC_050571.1	21880204	21891103	10899	Spleen	LOC110504774	21880757	21894472	+	553
NC_050571.1	21932900	21934312	1412	Spleen	LOC110504775	21907924	21933970	-	-342
NC_050571.1	21958728	21995412	36684	Muscle	LOC110504777	21954414	21959164	-	436
NC_050571.1	21958658	21993895	35237	Spleen	LOC110504784	21984645	21998579	+	-9250
NC_048567.1	75956670	75998146	41476	Liver	LOC110504803	75965606	76046935	+	8936
NC_050571.1	24276952	24302443	25491	Intestine	LOC110504813	24264136	24302453	-	10
NC_050571.1	24342602	24359179	16577	Muscle	LOC110504814	24334697	24357789	-	-1390
NC_048567.1	77112210	77137053	24843	Kidney	LOC110504825	77084253	77102688	-	-9522
NC_050571.1	25310962	25325176	14214	Kidney	LOC110504833	25313281	25321647	-	-3529
NC_050571.1	25607460	25666256	58796	Muscle	LOC110504848	25665730	25670755	+	-526
NC_050571.1	27861019	27880861	19842	Brain	LOC110504905	27868893	27872648	-	-8213
NC_050571.1	27928818	27961476	32658	Brain	LOC110504912	27958738	27961819	+	-2738
NC_050571.1	28057413	28066311	8898	Muscle	LOC110504919	28057412	28065727	+	-1
NC_050571.1	29047841	29053779	5938	Brain	LOC110504947	29049103	29054070	-	291
NC_050571.1	29131637	29147505	15868	Brain	LOC110504948	29111340	29145991	-	-1514
NC_050571.1	29565492	29609100	43608	Liver	LOC110504953	29536330	29609223	-	123
NC_050571.1	29831078	29836617	5539	Brain	LOC110504959	29838862	29847848	+	2245
NC_050571.1	30211255	30288481	77226	Intestine	LOC110504972	30269989	30279397	-	-9084
NC_050571.1	30408031	30416139	8108	Brain	LOC110504977	30409122	30415313	-	-826
NC_050571.1	30566217	30600597	34380	Liver	LOC110504989	30579004	30592073	-	-8524
NC_050571.1	31151370	31166887	15517	Spleen	LOC110505003	31151728	31176718	+	358
NC_050571.1	31151953	31187102	35149	Liver	LOC110505008	31183225	31186186	-	-916
NC_050571.1	31224168	31239614	15446	Liver	LOC110505011	31238912	31246185	+	-702
NC_050571.1	31575695	31605333	29638	Liver	LOC110505015	31604683	31611393	+	-650
NC_050571.1	32883716	32933913	50197	Intestine	LOC110505032	32930841	32941664	+	-3072
NC_050571.1	33084055	33110231	26176	Kidney	LOC110505041	33100350	33104850	-	-5381
NC_050571.1	33907032	33941165	34133	Brain	LOC110505070	33907013	33952613	+	-19
NC_050571.1	34130087	34147974	17887	Spleen	LOC110505072	34131207	34138567	-	-9407
NC_050571.1	34531590	34596396	64806	Muscle	LOC110505082	34531345	34569203	+	-245
NC_050571.1	36103733	36123795	20062	Muscle	LOC110505109	36120894	36123990	-	195
NC_050571.1	36109592	36156012	46420	Intestine	LOC110505110	36131042	36155688	-	-324
NC_050571.1	37758471	37816200	57729	Brain	LOC110505121	37811348	37815994	-	-206
NC_050571.1	38073190	38095688	22498	Liver	LOC110505124	38094562	38099366	+	-1126
NC_050571.1	39620915	39637441	16526	Liver	LOC110505143	39621116	39654712	+	201
NC_050571.1	39807414	39827422	20008	Intestine	LOC110505147	39807054	39808293	+	-360
NC_050571.1	41083007	41096942	13935	Spleen	LOC110505171	41096589	41099550	+	-353
NC_050571.1	41142359	41167440	25081	Intestine	LOC110505176	41158585	41165769	-	-1671
NC_050571.1	41279299	41289278	9979	Spleen	LOC110505186	41285430	41289716	-	438
NC_050571.1	42968767	42988397	19630	Liver	LOC110505192	42339904	42987947	-	-450
NC_048589.1	7518209	7551951	33742	Muscle	LOC110505283	7523775	7605647	+	5566
NC_048589.1	8558617	8578082	19465	Intestine	LOC110505310	8475934	8574859	-	-3223
NC_048589.1	13413923	13441030	27107	Intestine	LOC110505382	13350758	13440730	-	-300
NC_048589.1	14624562	14643415	18853	Liver	LOC110505399	14542027	14643437	-	22
NC_048589.1	15106567	15120279	13712	Brain	LOC110505403	14995218	15098621	-	-7946
NC_048589.1	15227054	15268354	41300	Liver	LOC110505405	15171629	15227679	-	625
NC_048589.1	15131843	15166147	34304	Muscle	LOC110505406	15155674	15164176	-	-1971
NC_048589.1	16628253	16660020	31767	Muscle	LOC110505442	16628366	16683040	+	113
NC_048589.1	17215228	17254151	38923	Intestine	LOC110505455	17185242	17223836	-	8608
NC_048589.1	17365934	17386794	20860	Brain	LOC110505465	17367714	17371636	+	1780
NC_048589.1	17867127	17871835	4708	Muscle	LOC110505490	17862962	17871919	-	84
NC_048589.1	18761838	18801272	39434	Intestine	LOC110505505	18760546	18763777	+	-1292
NC_048566.1	5811624	5840946	29322	Liver	LOC110505528	5841517	5854174	+	571
NC_048589.1	19910830	19926513	15683	Liver	LOC110505539	19917594	19926699	-	186
NC_048589.1	20425949	20441611	15662	Liver	LOC110505559	20441219	20500439	+	-392
NC_048589.1	21170272	21185413	15141	Kidney	LOC110505580	21182878	21185563	-	150
NC_048589.1	21632831	21647767	14936	Muscle	LOC110505588	21632006	21652848	+	-825
NC_048589.1	21821853	21839276	17423	Brain	LOC110505603	21838453	21886964	+	-823
NC_048566.1	5946486	5955802	9316	Liver	LOC110505637	5953981	5955445	+	7495
NC_048589.1	23532160	23549062	16902	Intestine	LOC110505649	23531467	23549311	-	249
NC_048589.1	24309306	24322166	12860	Intestine	LOC110505678	24313474	24355303	+	-8692
NC_048589.1	24534527	24560691	26164	Intestine	LOC110505685	24507994	24560052	-	-639
NC_048589.1	24559225	24584275	25050	Muscle	LOC110505686	24561274	24588455	-	4180
NC_048589.1	24574017	24595739	21722	Muscle	LOC110505689	24595586	24617110	+	-153
NC_048589.1	25200406	25217647	17241	Intestine	LOC110505701	25221998	25329784	+	4351
NC_048566.1	5971136	6004386	33250	Liver	LOC110505711	5994583	5998794	-	-5592
NC_048589.1	28006511	28014310	7799	Intestine	LOC110505736	28011861	28014313	-	3
NC_048589.1	29339404	29366188	26784	Muscle	LOC110505758	29342451	29377849	+	3047
NC_048589.1	29921443	29934994	13551	Muscle	LOC110505769	29918281	29937851	-	2857
NC_048589.1	29999993	30038680	38687	Liver	LOC110505773	30007361	30077294	+	7368
NC_048589.1	30866808	30912737	45929	Muscle	LOC110505781	30908975	30912793	-	56
NC_048589.1	31288837	31295950	7113	Muscle	LOC110505791	31287902	31290986	+	-935
NC_048589.1	31577315	31610824	33509	Intestine	LOC110505796	31576483	31587632	+	-832
NC_048589.1	34717641	34751663	34022	Spleen	LOC110505824	34750884	34771020	+	-779
NC_048589.1	34999192	35021992	22800	Muscle	LOC110505830	35012695	35056944	+	-9297
NC_048589.1	35133171	35174591	41420	Liver	LOC110505832	35167148	35240181	+	-7443
NC_048589.1	35376853	35402405	25552	Liver	LOC110505834	35399388	35402421	-	16
NC_048589.1	36222725	36247673	24948	Brain	LOC110505844	36222621	36282138	+	-104
NC_048589.1	39865158	39890357	25199	Brain	LOC110505907	39889646	39966453	+	-711
NC_048566.1	6320908	6354743	33835	Brain	LOC110505916	6349068	6359780	-	5037
NC_048589.1	40341750	40356395	14645	Spleen	LOC110505920	40356100	40364169	+	-295
NC_048589.1	41463622	41485845	22223	Muscle	LOC110505966	41448397	41485857	-	12
NC_048589.1	42095133	42162851	67718	Brain	LOC110505971	42095077	42101228	+	-56
NC_048590.1	18368060	18389386	21326	Brain	LOC110506088	18332630	18388978	-	-408
NC_048570.1	78733044	78762183	29139	Muscle	LOC110506124	78763607	78909337	+	1424
NC_048590.1	39346478	39383854	37376	Brain	LOC110506127	39375242	39598772	+	-8612
NC_048590.1	29013241	29040145	26904	Spleen	LOC110506235	29040905	29047797	+	760
NC_048566.1	5573080	5576040	2960	Liver	LOC110506279	5575366	5592253	+	-674
NC_048590.1	15730170	15751779	21609	Liver	LOC110506284	15734525	15800073	+	4355
NC_048590.1	16662122	16698902	36780	Brain	LOC110506300	16662126	16745398	+	4
NC_048590.1	17160131	17166747	6616	Muscle	LOC110506308	17119958	17162230	-	-4517
NC_048590.1	17233595	17255363	21768	Liver	LOC110506314	17226532	17255604	-	241
NC_048590.1	17595720	17627026	31306	Liver	LOC110506319	17478926	17622214	-	-4812
NC_048590.1	17765964	17779381	13417	Liver	LOC110506323	17767693	17772129	-	-7252
NC_048590.1	17719024	17742092	23068	Spleen	LOC110506324	17741394	17754079	+	-698
NC_048590.1	18317255	18331420	14165	Kidney	LOC110506350	18328556	18331483	-	63
NC_048590.1	19824156	19841003	16847	Liver	LOC110506362	19840371	19847007	+	-632
NC_048590.1	19825120	19846907	21787	Kidney	LOC110506364	19850431	19888739	+	3524
NC_048590.1	22055764	22082985	27221	Intestine	LOC110506391	22077245	22085872	+	-5740
NC_048590.1	22391594	22434132	42538	Intestine	LOC110506405	22425893	22441484	+	-8239
NC_048590.1	22547570	22572278	24708	Kidney	LOC110506407	22483436	22563180	-	-9098
NC_048590.1	22654894	22662652	7758	Spleen	LOC110506413	22606405	22663238	-	586
NC_048590.1	22599306	22632654	33348	Muscle	LOC110506415	22599119	22600708	+	-187
NC_048590.1	22861193	22890959	29766	Kidney	LOC110506419	22855141	22861393	-	200
NC_048590.1	22860833	22875931	15098	Spleen	LOC110506421	22863671	23012433	+	2838
NC_048590.1	23083908	23115406	31498	Liver	LOC110506425	23081788	23084753	-	845
NC_048590.1	24570506	24606460	35954	Intestine	LOC110506455	24486973	24599682	-	-6778
NC_048590.1	24794201	24806028	11827	Liver	LOC110506462	24793936	24796864	+	-265
NC_048590.1	25437601	25461212	23611	Spleen	LOC110506481	25451544	25460954	-	-258
NC_048590.1	25998358	26011647	13289	Brain	LOC110506482	25991642	26009745	-	-1902
NC_048590.1	25363723	25389129	25406	Spleen	LOC110506495	25364026	25369342	+	303
NC_048590.1	26150075	26180031	29956	Intestine	LOC110506498	26142212	26150532	-	457
NC_048590.1	26176248	26200284	24036	Liver	LOC110506499	26155997	26200337	-	53
NC_048590.1	27107884	27126515	18631	Kidney	LOC110506519	26933838	27127646	-	1131
NC_048590.1	27584533	27629275	44742	Intestine	LOC110506526	27600225	27628845	-	-430
NC_048590.1	27871439	27893744	22305	Intestine	LOC110506536	27844816	27868733	-	-2706
NC_048590.1	28088161	28121437	33276	Liver	LOC110506537	28083745	28098030	-	9869
NC_048590.1	28755937	28801968	46031	Intestine	LOC110506562	28791015	28802011	-	43
NC_048590.1	29038983	29048337	9354	Spleen	LOC110506585	29057330	29069490	+	8993
NC_048590.1	29084702	29104203	19501	Spleen	LOC110506586	29084258	29193252	+	-444
NC_048590.1	29316345	29330926	14581	Brain	LOC110506588	29306331	29322668	-	-8258
NC_048590.1	29577217	29612019	34802	Liver	LOC110506599	29615707	29621775	+	3688
NC_048590.1	32146331	32157156	10825	Muscle	LOC110506639	32146180	32165255	+	-151
NC_048590.1	32317340	32327734	10394	Brain	LOC110506648	32323127	32337305	-	9571
NC_048590.1	32336892	32355303	18411	Kidney	LOC110506650	32363834	32402339	+	8531
NC_048590.1	32419141	32432391	13250	Liver	LOC110506651	32405119	32432461	-	70
NC_048590.1	32667598	32680977	13379	Liver	LOC110506661	32689122	32698696	+	8145
NC_048590.1	32702584	32721876	19292	Brain	LOC110506662	32702746	32819040	+	162
NC_048590.1	32821574	32852266	30692	Brain	LOC110506663	32825663	32829844	+	4089
NC_048590.1	33355824	33370156	14332	Liver	LOC110506675	33354728	33556537	+	-1096
NC_048590.1	33927568	33944763	17195	Spleen	LOC110506681	33944018	33997723	+	-745
NC_048590.1	34572735	34637473	64738	Intestine	LOC110506700	34642734	34674418	+	5261
NC_048590.1	35676849	35702109	25260	Muscle	LOC110506730	35700790	35733777	+	-1319
NC_048590.1	35736627	35769607	32980	Spleen	LOC110506731	35736475	35812918	+	-152
NC_048590.1	36899547	36923098	23551	Spleen	LOC110506741	36914774	36923482	-	384
NC_048590.1	39093449	39112619	19170	Muscle	LOC110506769	39113816	39230439	+	1197
NC_048570.1	79543112	79554925	11813	Muscle	LOC110506774	79543079	79570938	+	-33
NC_048591.1	7467250	7489345	22095	Brain	LOC110507060	7470133	7483382	-	-5963
NC_048591.1	9187798	9201427	13629	Muscle	LOC110507063	9209754	9212063	+	8327
NC_048591.1	10226204	10251250	25046	Liver	LOC110507067	10251889	10282214	+	639
NC_048591.1	13386385	13388161	1776	Kidney	LOC110507076	13386049	13404009	+	-2112
NC_048576.1	94123325	94140407	17082	Spleen	LOC110507112	94135129	94138662	-	-1745
NC_048591.1	14846257	14854395	8138	Brain	LOC110507171	14848805	14853324	+	2548
NC_048591.1	14819854	14854134	34280	Liver	LOC110507180	14827070	14841123	+	7216
NC_048591.1	14743033	14755124	12091	Liver	LOC110507181	14743063	14775758	+	30
NC_048591.1	31502399	31522030	19631	Spleen	LOC110507192	31502572	31587662	+	173
NC_048591.1	34783140	34819600	36460	Muscle	LOC110507199	34821621	34827171	+	2021
NC_048591.1	36422930	36454607	31677	Muscle	LOC110507218	36453761	36546497	+	-846
NC_048591.1	4626082	4665247	39165	Brain	LOC110507259	4670439	4674088	+	5192
NC_048591.1	16070600	16126580	55980	Muscle	LOC110507263	16133567	16135743	+	6987
NC_048591.1	461557	470543	8986	Muscle	LOC110507294	456052	470573	-	30
NC_048591.1	3383401	3395468	12067	Intestine	LOC110507352	3395998	3397797	+	530
NC_048591.1	3686672	3718282	31610	Spleen	LOC110507356	3539029	3718487	-	205
NC_048591.1	6028206	6041614	13408	Brain	LOC110507405	6028163	6065070	+	-43
NC_048591.1	6367396	6419603	52207	Liver	LOC110507413	6367043	6419712	-	109
NC_048591.1	6326369	6352684	26315	Liver	LOC110507420	6349144	6351899	-	-785
NC_048591.1	7080229	7090476	10247	Spleen	LOC110507436	7088048	7101257	+	-2428
NC_048591.1	7077028	7108592	31564	Intestine	LOC110507437	7107965	7133262	+	-627
NC_048565.1	21148152	21174339	26187	Liver	LOC110507450	21148112	21191181	+	-40
NC_048591.1	8210268	8258823	48555	Kidney	LOC110507451	8198961	8213314	-	3046
NC_048591.1	8212828	8220263	7435	Intestine	LOC110507452	8219844	8222436	+	-419
NC_048591.1	8237598	8264584	26986	Liver	LOC110507453	8260500	8264130	-	-454
NC_048591.1	9140851	9154171	13320	Spleen	LOC110507472	9138723	9154127	-	-44
NC_048591.1	9244622	9272443	27821	Liver	LOC110507478	9259881	9264630	-	-7813
NC_048591.1	9244671	9272378	27707	Intestine	LOC110507479	9271841	9273709	+	-537
NC_048591.1	9334602	9348527	13925	Brain	LOC110507480	9281106	9340008	-	-8519
NC_048591.1	9770443	9807180	36737	Liver	LOC110507500	9770369	9779260	+	-74
NC_048566.1	10627424	10666309	38885	Spleen	LOC110507508	10626586	10710360	+	-838
NC_048591.1	10079942	10115471	35529	Muscle	LOC110507512	10121941	10125425	+	6470
NC_048591.1	10226365	10236811	10446	Spleen	LOC110507519	10236369	10250613	+	-442
NC_048591.1	10309926	10328476	18550	Muscle	LOC110507521	10305825	10384673	+	-4101
NC_048591.1	10678148	10710928	32780	Kidney	LOC110507538	10657020	10670801	-	-7347
NC_048591.1	10678105	10694195	16090	Spleen	LOC110507539	10677850	10714953	+	-255
NC_048591.1	10788541	10812015	23474	Intestine	LOC110507544	10814920	10913222	+	2905
NC_048591.1	12261424	12286198	24774	Intestine	LOC110507553	12282318	12303781	+	-3880
NC_048591.1	12619709	12668272	48563	Brain	LOC110507564	12606898	12668902	-	630
NC_048591.1	12934261	12954906	20645	Spleen	LOC110507580	12940769	12949215	-	-5691
NC_048591.1	12934329	12954856	20527	Liver	LOC110507583	12949380	12954863	-	7
NC_048591.1	13154739	13164006	9267	Spleen	LOC110507588	13113797	13164071	-	65
NC_048591.1	13352855	13432160	79305	Liver	LOC110507601	13431473	13439015	+	-687
NC_048591.1	13514736	13531434	16698	Kidney	LOC110507606	13474581	13527504	-	-3930
NC_048591.1	13917051	13942787	25736	Spleen	LOC110507608	13941188	13985609	+	-1599
NC_048591.1	13908013	13917813	9800	Kidney	LOC110507620	13917001	13936788	+	-812
NC_048591.1	14257978	14288683	30705	Brain	LOC110507624	14262055	14344492	+	4077
NC_048591.1	17206163	17220009	13846	Spleen	LOC110507653	17219488	17227085	+	-521
NC_048591.1	17408126	17434336	26210	Brain	LOC110507660	17382038	17399975	-	-8151
NC_048565.1	21361967	21381905	19938	Spleen	LOC110507674	21357735	21362790	-	823
NC_048591.1	19251275	19280018	28743	Spleen	LOC110507695	19270010	19279664	-	-354
NC_048591.1	19440079	19467291	27212	Intestine	LOC110507703	19440020	19502535	+	-59
NC_048591.1	19520803	19542687	21884	Brain	LOC110507705	19541813	19571142	+	-874
NC_048591.1	19641275	19667402	26127	Brain	LOC110507706	19571623	19641866	-	591
NC_048591.1	19589742	19613693	23951	Liver	LOC110507707	19589780	19591282	+	38
NC_048591.1	20033404	20051455	18051	Liver	LOC110507719	20040304	20042432	-	-9023
NC_048565.1	21563187	21582653	19466	Muscle	LOC110507736	21535882	21565723	-	2536
NC_048591.1	20816921	20837572	20651	Intestine	LOC110507750	20836622	20839521	+	-950
NC_048591.1	22446273	22457973	11700	Kidney	LOC110507784	22454409	22456418	-	-1555
NC_048591.1	22446195	22458302	12107	Spleen	LOC110507785	22457265	22479200	+	-1037
NC_048565.1	21604275	21624592	20317	Brain	LOC110507802	21605024	21631294	+	749
NC_048591.1	24257347	24263155	5808	Spleen	LOC110507831	24262684	24280342	+	-471
NC_048591.1	24257365	24263688	6323	Brain	LOC110507834	24251118	24257866	-	-5822
NC_048591.1	24474495	24490103	15608	Spleen	LOC110507842	24457954	24488151	-	-1952
NC_048591.1	25883277	25892527	9250	Liver	LOC110507861	25831654	25890906	-	-1621
NC_048591.1	25890224	25911751	21527	Liver	LOC110507863	25910768	25920363	+	-983
NC_048591.1	25950996	25974940	23944	Intestine	LOC110507867	25960989	25984724	+	9993
NC_048591.1	26366058	26389685	23627	Muscle	LOC110507874	26379392	26389798	-	113
NC_048591.1	26919710	26936723	17013	Intestine	LOC110507878	26925936	26931832	-	-4891
NC_048591.1	26923947	26953926	29979	Liver	LOC110507881	26938800	26953641	-	-285
NC_048591.1	27085876	27097550	11674	Brain	LOC110507882	26955611	27086578	-	702
NC_048591.1	27272721	27297209	24488	Brain	LOC110507883	27126545	27297205	-	-4
NC_048591.1	28612025	28682536	70511	Liver	LOC110507905	28679367	28682617	-	81
NC_048591.1	28757899	28800627	42728	Brain	LOC110507909	28757836	28856028	+	-63
NC_048591.1	28862137	28872947	10810	Kidney	LOC110507910	28856049	28862570	-	433
NC_048591.1	29143950	29169245	25295	Intestine	LOC110507915	29107795	29166562	-	-2683
NC_048591.1	31683627	31714483	30856	Kidney	LOC110507953	31715386	31739414	+	903
NC_048591.1	32985341	33012014	26673	Intestine	LOC110507988	32982666	32986158	-	817
NC_048591.1	33151286	33185253	33967	Muscle	LOC110507999	33184578	33195813	+	-675
NC_048591.1	40232361	40251311	18950	Kidney	LOC110508035	40223863	40251715	-	404
NC_048591.1	42574274	42600249	25975	Brain	LOC110508058	42561570	42564580	-	-9694
NC_048592.1	24012699	24045421	32722	Intestine	LOC110508187	23787854	24045482	-	61
NC_048592.1	31559886	31596247	36361	Brain	LOC110508221	31594783	31643462	+	-1464
NC_048567.1	6852848	6914039	61191	Brain	LOC110508277	6901478	6905286	-	-8753
NC_048592.1	8470668	8478173	7505	Muscle	LOC110508298	8486132	8487148	+	7959
NC_048592.1	1844248	1889783	45535	Muscle	LOC110508334	1848515	1918387	+	4267
NC_048592.1	2497975	2572822	74847	Intestine	LOC110508338	2483313	2498771	-	796
NC_048592.1	2523267	2564921	41654	Spleen	LOC110508342	2522834	2628565	+	-433
NC_048592.1	5392001	5410154	18153	Muscle	LOC110508385	5392397	5496496	+	396
NC_048592.1	7134611	7149772	15161	Muscle	LOC110508413	7140153	7200444	+	-9619
NC_048592.1	7324419	7338711	14292	Brain	LOC110508414	7327605	7369379	+	3186
NC_048592.1	7696962	7706223	9261	Muscle	LOC110508432	7688645	7705872	-	-351
NC_048592.1	7935266	7980270	45004	Brain	LOC110508438	7883892	7980218	-	-52
NC_048592.1	7974316	7992388	18072	Muscle	LOC110508442	7988636	7992523	-	135
NC_048592.1	9008518	9031210	22692	Intestine	LOC110508457	9008953	9056383	+	435
NC_048592.1	9593855	9616365	22510	Brain	LOC110508470	9579250	9599623	-	5768
NC_048592.1	10300268	10327006	26738	Muscle	LOC110508493	10326728	10348191	+	-278
NC_048592.1	10467409	10479975	12566	Kidney	LOC110508499	10467328	10487029	+	-81
NC_048592.1	10883953	10911460	27507	Spleen	LOC110508523	10905527	10911512	-	52
NC_048565.1	21779436	21800228	20792	Spleen	LOC110508526	21792456	21802903	+	-7772
NC_048592.1	11153761	11166034	12273	Liver	LOC110508532	11153632	11175930	+	-129
NC_048592.1	11358994	11378729	19735	Muscle	LOC110508536	11358924	11378730	+	-70
NC_048592.1	11528646	11535785	7139	Liver	LOC110508546	11528149	11546135	+	-7636
NC_048592.1	11771648	11792082	20434	Kidney	LOC110508552	11754075	11786100	-	-5982
NC_048592.1	11948029	11966059	18030	Muscle	LOC110508558	11950703	11957556	+	2674
NC_048592.1	13060659	13067591	6932	Kidney	LOC110508579	13060580	13065707	+	-79
NC_048592.1	13080840	13102207	21367	Intestine	LOC110508581	13080598	13102331	+	-242
NC_048592.1	14139481	14140492	1011	Muscle	LOC110508600	14123020	14138016	-	-2476
NC_048592.1	14606637	14621965	15328	Brain	LOC110508608	14615917	14625901	-	3936
NC_048592.1	14639302	14652546	13244	Intestine	LOC110508612	14629535	14652591	-	45
NC_048592.1	15639202	15700447	61245	Intestine	LOC110508626	15621664	15700456	-	9
NC_048592.1	16073719	16107633	33914	Muscle	LOC110508635	16073550	16132563	+	-169
NC_048592.1	16150752	16170383	19631	Intestine	LOC110508638	16170026	16193127	+	-357
NC_048592.1	17497844	17521888	24044	Muscle	LOC110508652	17497781	17553987	+	-63
NC_048592.1	18154254	18175563	21309	Muscle	LOC110508658	18102546	18175572	-	9
NC_048592.1	19196508	19206647	10139	Intestine	LOC110508679	19205372	19209070	+	-1275
NC_048592.1	19702361	19727757	25396	Muscle	LOC110508698	19672331	19724429	-	-3328
NC_048592.1	20786055	20840412	54357	Muscle	LOC110508720	20815693	20840194	-	-218
NC_048592.1	21262940	21286836	23896	Kidney	LOC110508726	21261123	21348624	+	-1817
NC_048592.1	23102506	23126030	23524	Liver	LOC110508760	23104071	23118323	-	-7707
NC_048592.1	23102455	23155269	52814	Intestine	LOC110508762	23144219	23154829	-	-440
NC_048592.1	23253360	23273944	20584	Spleen	LOC110508768	23262870	23286417	+	9510
NC_048592.1	23399516	23415114	15598	Spleen	LOC110508769	23356313	23407721	-	-7393
NC_048592.1	23604903	23639466	34563	Muscle	LOC110508771	23590037	23639543	-	77
NC_048592.1	24190212	24203679	13467	Brain	LOC110508777	24191290	24230123	+	1078
NC_048592.1	24342287	24350292	8005	Brain	LOC110508778	24336167	24343111	-	-7181
NC_048592.1	24666451	24677346	10895	Kidney	LOC110508783	24664869	24677152	-	-194
NC_048592.1	24657500	24687673	30173	Spleen	LOC110508784	24687485	24915445	+	-188
NC_048592.1	27501044	27517805	16761	Liver	LOC110508824	27512201	27517367	-	-438
NC_048592.1	27577933	27603773	25840	Liver	LOC110508825	27591771	27595809	-	-7964
NC_048592.1	27730464	27738015	7551	Liver	LOC110508828	27730318	27745041	+	-7697
NC_048567.1	10128114	10180715	52601	Muscle	LOC110508830	10180438	10226836	+	-277
NC_048592.1	27886398	27915874	29476	Intestine	LOC110508834	27909214	27924382	-	8508
NC_048592.1	27929615	27964324	34709	Brain	LOC110508839	27937837	27944746	+	8222
NC_048592.1	28078724	28091158	12434	Muscle	LOC110508846	28090839	28103910	+	-319
NC_048592.1	28639642	28664474	24832	Liver	LOC110508853	28640138	28649444	+	496
NC_048592.1	28766009	28786765	20756	Muscle	LOC110508859	28774345	28807732	+	8336
NC_048592.1	29095931	29116054	20123	Spleen	LOC110508870	29096684	29105769	+	753
NC_048592.1	29142558	29173364	30806	Muscle	LOC110508872	29176760	29178897	+	3396
NC_048567.1	10267052	10283676	16624	Muscle	LOC110508875	10278141	10287089	+	-5535
NC_048592.1	29263459	29278249	14790	Liver	LOC110508879	29264829	29269523	-	-8726
NC_048592.1	29978541	29989785	11244	Kidney	LOC110508901	29981103	29984528	-	-5257
NC_048592.1	29966812	29990380	23568	Muscle	LOC110508902	29988640	29991589	+	-1740
NC_048592.1	29976569	29998847	22278	Spleen	LOC110508903	29991593	29998944	-	97
NC_048592.1	30165123	30187247	22124	Muscle	LOC110508907	30144035	30187260	-	13
NC_048592.1	30271926	30284318	12392	Spleen	LOC110508910	30273893	30279240	-	-5078
NC_048592.1	30346889	30384950	38061	Intestine	LOC110508913	30347408	30353668	+	519
NC_048592.1	30346981	30375570	28589	Kidney	LOC110508915	30374871	30395912	+	-699
NC_048592.1	30595638	30630967	35329	Intestine	LOC110508922	30595929	30608022	+	291
NC_048567.1	10340384	10347541	7157	Muscle	LOC110508924	10340929	10363673	+	-6612
NC_048592.1	30789098	30818241	29143	Liver	LOC110508931	30788979	30866066	+	-119
NC_048592.1	31106045	31136049	30004	Intestine	LOC110508940	31084315	31136167	-	118
NC_048592.1	31191722	31220854	29132	Kidney	LOC110508942	31173927	31214079	-	-6775
NC_048592.1	31306130	31308139	2009	Liver	LOC110508945	31285146	31305211	-	-2928
NC_048567.1	10846583	10851067	4484	Muscle	LOC110508947	10831566	10847242	-	-3825
NC_048592.1	31398501	31419277	20776	Spleen	LOC110508956	31421371	31431243	+	2094
NC_048592.1	31857576	31880787	23211	Intestine	LOC110508972	31880157	31920948	+	-630
NC_048567.1	10889661	10896503	6842	Spleen	LOC110508973	10878709	10895912	-	-591
NC_048592.1	31969499	31980905	11406	Muscle	LOC110508977	31960501	31967067	-	-2432
NC_048592.1	31996743	32028487	31744	Muscle	LOC110508981	32029589	32032860	+	1102
NC_048592.1	32129252	32165478	36226	Brain	LOC110508991	32119973	32129371	-	119
NC_048592.1	32642053	32655413	13360	Muscle	LOC110509006	32628300	32655443	-	30
NC_048592.1	32873051	32919356	46305	Kidney	LOC110509019	32875439	32919614	-	258
NC_048592.1	33570784	33600459	29675	Muscle	LOC110509037	33555017	33562140	-	-8644
NC_048592.1	33949669	33972664	22995	Liver	LOC110509043	33953697	33972737	-	73
NC_048567.1	11167015	11191092	24077	Kidney	LOC110509082	11188958	11216832	+	-2134
NC_048592.1	35819112	35852887	33775	Spleen	LOC110509092	35852550	35864073	+	-337
NC_048592.1	1125918	1155345	29427	Intestine	LOC110509188	1125824	1160925	+	-94
NC_048593.1	1931011	1938991	7980	Spleen	LOC110509306	1935275	1935940	-	-3051
NC_048593.1	31672488	31702421	29933	Intestine	LOC110509421	31701698	31723025	+	-723
[truncated: 2,122 more rows]

## Sheet: Sheet1
Category	GO Term	Gene Count	FDR
BP	GO:0009058~biosynthetic process	207	0.0020391
BP	GO:0008152~metabolic process	422	0.00231477
BP	GO:0044237~cellular metabolic process	371	0.00411546
BP	GO:0006351~transcription, DNA-templated	68	0.00411546
MF	GO:0043167~ion binding	470	0.000315084
MF	GO:0003824~catalytic activity	511	0.000315084
MF	GO:0043565~sequence-specific DNA binding	50	0.00142173
MF	GO:0046872~metal ion binding	273	0.00942355
