# Supplementary material for: Functional annotation of regulatory elements in rainbow trout uncovers roles of the epigenome in genetic selection and genome evolution
Source: Gigascience. 2024 Dec 4;13:giae092. doi: 10.1093/gigascience/giae092 (PMC11629980; doi:10.1093/gigascience/giae092)
Supplement: giae092_Supplementary_Files [file giae092_supplementary_files.zip › Additional File 5.xlsx]

## Sheet: QTL_W_St_Mid_Genic_Enh
Enhancers overlapped with QTL
Chr.	QTL Start	QTL End	QTL	QTL Length	State Start	State End	Enhancer	Overlap	State Length
NC_048565.1	602382	617192	Muscle_QTL	14810	602800	603000	Str.Enh	200	200
NC_048565.1	1192888	1300034	Muscle_QTL	107146	1203800	1204000	Str.Enh	200	200
NC_048565.1	1313980	1316414	Muscle_QTL	2434	1314600	1314800	Str.Enh	200	200
NC_048565.1	1313980	1316414	Muscle_QTL	2434	1316400	1318000	Str.Enh	14	1600
NC_048565.1	1970197	1973040	Muscle_QTL	2843	1972400	1972600	Str.Enh	200	200
NC_048565.1	1984594	2098394	Muscle_QTL	113800	1985200	1985600	Str.Enh	400	400
NC_048565.1	1984594	2098394	Muscle_QTL	113800	2020800	2021600	Str.Enh	800	800
NC_048565.1	1984594	2098394	Muscle_QTL	113800	2023000	2025200	Str.Enh	2200	2200
NC_048565.1	1984594	2098394	Muscle_QTL	113800	2033400	2033800	Str.Enh	400	400
NC_048565.1	1984594	2098394	Muscle_QTL	113800	2037400	2038000	Str.Enh	600	600
NC_048565.1	1984594	2098394	Muscle_QTL	113800	2042600	2044800	Str.Enh	2200	2200
NC_048565.1	1984594	2098394	Muscle_QTL	113800	2061600	2061800	Str.Enh	200	200
NC_048565.1	1984594	2098394	Muscle_QTL	113800	2062600	2063200	Str.Enh	600	600
NC_048565.1	1984594	2098394	Muscle_QTL	113800	2067600	2069200	Str.Enh	1600	1600
NC_048565.1	1984594	2098394	Muscle_QTL	113800	2085600	2087400	Str.Enh	1800	1800
NC_048565.1	1984594	2098394	Muscle_QTL	113800	2088800	2089200	Str.Enh	400	400
NC_048565.1	1984594	2098394	Muscle_QTL	113800	2090800	2091400	Str.Enh	600	600
NC_048565.1	2100784	2130653	Muscle_QTL	29869	2110800	2111200	Str.Enh	400	400
NC_048565.1	2100784	2130653	Muscle_QTL	29869	2119000	2120400	Str.Enh	1400	1400
NC_048565.1	2100784	2130653	Muscle_QTL	29869	2125000	2129200	Str.Enh	4200	4200
NC_048565.1	2100784	2130653	Muscle_QTL	29869	2129400	2129800	Str.Enh	400	400
NC_048565.1	2100784	2130653	Muscle_QTL	29869	2112400	2115600	Str.Enh	3200	3200
NC_048565.1	2176950	2192421	Muscle_QTL	15471	2176800	2178200	Str.Enh	1250	1400
NC_048565.1	2176950	2192421	Muscle_QTL	15471	2179200	2180000	Str.Enh	800	800
NC_048565.1	2176950	2192421	Muscle_QTL	15471	2185200	2185600	Str.Enh	400	400
NC_048565.1	2176950	2192421	Muscle_QTL	15471	2186800	2187000	Str.Enh	200	200
NC_048565.1	2176950	2192421	Muscle_QTL	15471	2187600	2188000	Str.Enh	400	400
NC_048565.1	2263274	2387118	Muscle_QTL	123844	2278400	2279000	Str.Enh	600	600
NC_048565.1	2263274	2387118	Muscle_QTL	123844	2317600	2317800	Str.Enh	200	200
NC_048565.1	2263274	2387118	Muscle_QTL	123844	2350200	2350400	Str.Enh	200	200
NC_048565.1	2263274	2387118	Muscle_QTL	123844	2368000	2368600	Str.Enh	600	600
NC_048565.1	4949326	4956746	Muscle_QTL	7420	4952200	4955400	Str.Enh	3200	3200
NC_048565.1	4949326	4956746	Muscle_QTL	7420	4947400	4949400	Str.Enh	74	2000
NC_048565.1	4964267	4987153	Muscle_QTL	22886	4986200	4986400	Str.Enh	200	200
NC_048565.1	5664834	5765834	Muscle_QTL	101000	5665600	5666600	Str.Enh	1000	1000
NC_048565.1	5664834	5765834	Muscle_QTL	101000	5669000	5670000	Str.Enh	1000	1000
NC_048565.1	5664834	5765834	Muscle_QTL	101000	5699600	5700800	Str.Enh	1200	1200
NC_048565.1	5664834	5765834	Muscle_QTL	101000	5716000	5716200	Str.Enh	200	200
NC_048565.1	5664834	5765834	Muscle_QTL	101000	5725200	5726200	Str.Enh	1000	1000
NC_048565.1	29074591	29083714	Muscle_QTL	9123	29076800	29077400	Str.Enh	600	600
NC_048565.1	29074591	29083714	Muscle_QTL	9123	29078400	29080400	Str.Enh	2000	2000
NC_048565.1	29229339	29313049	Muscle_QTL	83710	29239400	29239800	Str.Enh	400	400
NC_048565.1	29229339	29313049	Muscle_QTL	83710	29241800	29242600	Str.Enh	800	800
NC_048565.1	29229339	29313049	Muscle_QTL	83710	29243400	29243800	Str.Enh	400	400
NC_048565.1	29229339	29313049	Muscle_QTL	83710	29249800	29254000	Str.Enh	4200	4200
NC_048565.1	29229339	29313049	Muscle_QTL	83710	29258400	29261400	Str.Enh	3000	3000
NC_048565.1	29229339	29313049	Muscle_QTL	83710	29267200	29267600	Str.Enh	400	400
NC_048565.1	29229339	29313049	Muscle_QTL	83710	29270800	29273400	Str.Enh	2600	2600
NC_048565.1	29229339	29313049	Muscle_QTL	83710	29275600	29276800	Str.Enh	1200	1200
NC_048565.1	29229339	29313049	Muscle_QTL	83710	29309000	29309400	Str.Enh	400	400
NC_048565.1	29229339	29313049	Muscle_QTL	83710	29312000	29315400	Str.Enh	1049	3400
NC_048565.1	29229339	29313049	Muscle_QTL	83710	29261600	29262000	Str.Enh	400	400
NC_048565.1	30305371	30328060	Muscle_QTL	22689	30312800	30314400	Str.Enh	1600	1600
NC_048565.1	30305371	30328060	Muscle_QTL	22689	30323600	30328000	Str.Enh	4400	4400
NC_048565.1	30518354	30549095	Muscle_QTL	30741	30547000	30547600	Str.Enh	600	600
NC_048565.1	30720036	30981555	Muscle_QTL	261519	30731400	30732600	Str.Enh	1200	1200
NC_048565.1	30720036	30981555	Muscle_QTL	261519	30733000	30733600	Str.Enh	600	600
NC_048565.1	30720036	30981555	Muscle_QTL	261519	30734600	30734800	Str.Enh	200	200
NC_048565.1	30720036	30981555	Muscle_QTL	261519	30735000	30735400	Str.Enh	400	400
NC_048565.1	30720036	30981555	Muscle_QTL	261519	30746000	30747000	Str.Enh	1000	1000
NC_048565.1	30720036	30981555	Muscle_QTL	261519	30756600	30758600	Str.Enh	2000	2000
NC_048565.1	30720036	30981555	Muscle_QTL	261519	30765000	30765600	Str.Enh	600	600
NC_048565.1	30720036	30981555	Muscle_QTL	261519	30774800	30775400	Str.Enh	600	600
NC_048565.1	30720036	30981555	Muscle_QTL	261519	30788800	30789800	Str.Enh	1000	1000
NC_048565.1	30720036	30981555	Muscle_QTL	261519	30798000	30800000	Str.Enh	2000	2000
NC_048565.1	30720036	30981555	Muscle_QTL	261519	30803200	30809200	Str.Enh	6000	6000
NC_048565.1	30720036	30981555	Muscle_QTL	261519	30821400	30822600	Str.Enh	1200	1200
NC_048565.1	30720036	30981555	Muscle_QTL	261519	30831400	30833000	Str.Enh	1600	1600
NC_048565.1	30720036	30981555	Muscle_QTL	261519	30846200	30847400	Str.Enh	1200	1200
NC_048565.1	30720036	30981555	Muscle_QTL	261519	30973400	30974600	Str.Enh	1200	1200
NC_048565.1	30720036	30981555	Muscle_QTL	261519	30752000	30755600	Str.Enh	3600	3600
NC_048565.1	30720036	30981555	Muscle_QTL	261519	30801200	30802600	Str.Enh	1400	1400
NC_048565.1	31210950	31290009	Muscle_QTL	79059	31213400	31213800	Str.Enh	400	400
NC_048565.1	31210950	31290009	Muscle_QTL	79059	31223000	31223400	Str.Enh	400	400
NC_048565.1	31210950	31290009	Muscle_QTL	79059	31224000	31225600	Str.Enh	1600	1600
NC_048565.1	31210950	31290009	Muscle_QTL	79059	31230000	31230800	Str.Enh	800	800
NC_048565.1	31210950	31290009	Muscle_QTL	79059	31239200	31241400	Str.Enh	2200	2200
NC_048565.1	31210950	31290009	Muscle_QTL	79059	31279600	31284200	Str.Enh	4600	4600
NC_048565.1	31323139	31341418	Muscle_QTL	18279	31323800	31324000	Str.Enh	200	200
NC_048565.1	31323139	31341418	Muscle_QTL	18279	31324600	31326000	Str.Enh	1400	1400
NC_048565.1	31323139	31341418	Muscle_QTL	18279	31326400	31329800	Str.Enh	3400	3400
NC_048565.1	31323139	31341418	Muscle_QTL	18279	31331600	31332400	Str.Enh	800	800
NC_048565.1	31553547	31562839	Muscle_QTL	9292	31553400	31554800	Str.Enh	1253	1400
NC_048565.1	31553547	31562839	Muscle_QTL	9292	31559200	31560200	Str.Enh	1000	1000
NC_048565.1	31553547	31562839	Muscle_QTL	9292	31555000	31556800	Str.Enh	1800	1800
NC_048565.1	31567218	31582225	Muscle_QTL	15007	31581400	31581600	Str.Enh	200	200
NC_048565.1	31614860	31637865	Muscle_QTL	23005	31617000	31619400	Str.Enh	2400	2400
NC_048565.1	31614860	31637865	Muscle_QTL	23005	31622400	31622600	Str.Enh	200	200
NC_048565.1	31614860	31637865	Muscle_QTL	23005	31623200	31623800	Str.Enh	600	600
NC_048565.1	31614860	31637865	Muscle_QTL	23005	31627200	31630000	Str.Enh	2800	2800
NC_048565.1	31614860	31637865	Muscle_QTL	23005	31633400	31634400	Str.Enh	1000	1000
NC_048566.1	33210257	33224395	Muscle_QTL	14138	33214600	33222600	Str.Enh	8000	8000
NC_048566.1	41750191	41822815	Muscle_QTL	72624	41759000	41760000	Str.Enh	1000	1000
NC_048566.1	41750191	41822815	Muscle_QTL	72624	41765000	41767200	Str.Enh	2200	2200
NC_048566.1	41750191	41822815	Muscle_QTL	72624	41770800	41772000	Str.Enh	1200	1200
NC_048566.1	41750191	41822815	Muscle_QTL	72624	41772400	41773200	Str.Enh	800	800
NC_048566.1	41750191	41822815	Muscle_QTL	72624	41780600	41781000	Str.Enh	400	400
NC_048566.1	41750191	41822815	Muscle_QTL	72624	41799600	41802200	Str.Enh	2600	2600
NC_048566.1	41750191	41822815	Muscle_QTL	72624	41814400	41815400	Str.Enh	1000	1000
NC_048566.1	41750191	41822815	Muscle_QTL	72624	41816400	41816800	Str.Enh	400	400
NC_048566.1	89937534	90024409	Muscle_QTL	86875	89946000	89948000	Str.Enh	2000	2000
NC_048566.1	89937534	90024409	Muscle_QTL	86875	89960400	89960600	Str.Enh	200	200
NC_048566.1	89937534	90024409	Muscle_QTL	86875	89961000	89961400	Str.Enh	400	400
NC_048566.1	89937534	90024409	Muscle_QTL	86875	89961800	89962200	Str.Enh	400	400
NC_048566.1	89937534	90024409	Muscle_QTL	86875	89987200	89988800	Str.Enh	1600	1600
NC_048566.1	89937534	90024409	Muscle_QTL	86875	90011800	90012000	Str.Enh	200	200
NC_048566.1	89937534	90024409	Muscle_QTL	86875	90012200	90012600	Str.Enh	400	400
NC_048566.1	89937534	90024409	Muscle_QTL	86875	90021200	90023400	Str.Enh	2200	2200
NC_048566.1	90301413	90321692	Muscle_QTL	20279	90305600	90306600	Str.Enh	1000	1000
NC_048566.1	90301413	90321692	Muscle_QTL	20279	90315600	90317200	Str.Enh	1600	1600
NC_048566.1	90301413	90321692	Muscle_QTL	20279	90320000	90321000	Str.Enh	1000	1000
NC_048566.1	90301413	90321692	Muscle_QTL	20279	90307000	90313800	Str.Enh	6800	6800
NC_048566.1	90455608	90463139	Muscle_QTL	7531	90456200	90457800	Str.Enh	1600	1600
NC_048566.1	90455608	90463139	Muscle_QTL	7531	90460800	90461000	Str.Enh	200	200
NC_048566.1	90455608	90463139	Muscle_QTL	7531	90461400	90462000	Str.Enh	600	600
NC_048566.1	90455608	90463139	Muscle_QTL	7531	90462800	90464000	Str.Enh	339	1200
NC_048566.1	91241205	91252812	Muscle_QTL	11607	91249800	91251800	Str.Enh	2000	2000
NC_048566.1	91756974	91778833	Muscle_QTL	21859	91756400	91757200	Str.Enh	226	800
NC_048566.1	91854297	91933237	Muscle_QTL	78940	91855400	91856200	Str.Enh	800	800
NC_048566.1	91854297	91933237	Muscle_QTL	78940	91857800	91859400	Str.Enh	1600	1600
NC_048566.1	91854297	91933237	Muscle_QTL	78940	91875000	91875400	Str.Enh	400	400
NC_048566.1	91854297	91933237	Muscle_QTL	78940	91865000	91865800	Str.Enh	800	800
NC_048566.1	92711271	92798598	Muscle_QTL	87327	92737200	92738200	Str.Enh	1000	1000
NC_048566.1	92711271	92798598	Muscle_QTL	87327	92739400	92739800	Str.Enh	400	400
NC_048566.1	92711271	92798598	Muscle_QTL	87327	92748800	92749400	Str.Enh	600	600
NC_048566.1	92711271	92798598	Muscle_QTL	87327	92752400	92752800	Str.Enh	400	400
NC_048567.1	24818028	24819105	Muscle_QTL	1077	24818800	24819800	Str.Enh	305	1000
NC_048567.1	32302133	32459857	Muscle_QTL	157724	32346000	32351000	Str.Enh	5000	5000
NC_048567.1	32302133	32459857	Muscle_QTL	157724	32351800	32357800	Str.Enh	6000	6000
NC_048567.1	32302133	32459857	Muscle_QTL	157724	32361400	32362000	Str.Enh	600	600
NC_048567.1	32302133	32459857	Muscle_QTL	157724	32362400	32362800	Str.Enh	400	400
NC_048567.1	32302133	32459857	Muscle_QTL	157724	32363200	32363800	Str.Enh	600	600
NC_048567.1	32302133	32459857	Muscle_QTL	157724	32364800	32370200	Str.Enh	5400	5400
NC_048567.1	32302133	32459857	Muscle_QTL	157724	32377800	32380400	Str.Enh	2600	2600
NC_048567.1	32302133	32459857	Muscle_QTL	157724	32381200	32385800	Str.Enh	4600	4600
NC_048567.1	32302133	32459857	Muscle_QTL	157724	32392200	32392800	Str.Enh	600	600
NC_048567.1	32302133	32459857	Muscle_QTL	157724	32394000	32400200	Str.Enh	6200	6200
NC_048567.1	32302133	32459857	Muscle_QTL	157724	32412200	32414400	Str.Enh	2200	2200
NC_048567.1	32302133	32459857	Muscle_QTL	157724	32415400	32416400	Str.Enh	1000	1000
NC_048567.1	32302133	32459857	Muscle_QTL	157724	32416600	32416800	Str.Enh	200	200
NC_048567.1	32302133	32459857	Muscle_QTL	157724	32417600	32422800	Str.Enh	5200	5200
NC_048567.1	32302133	32459857	Muscle_QTL	157724	32445000	32445600	Str.Enh	600	600
NC_048567.1	32302133	32459857	Muscle_QTL	157724	32445800	32446400	Str.Enh	600	600
NC_048567.1	32302133	32459857	Muscle_QTL	157724	32448400	32448800	Str.Enh	400	400
NC_048567.1	32302133	32459857	Muscle_QTL	157724	32449800	32451000	Str.Enh	1200	1200
NC_048567.1	32302133	32459857	Muscle_QTL	157724	32452600	32452800	Str.Enh	200	200
NC_048567.1	32302133	32459857	Muscle_QTL	157724	32457600	32458000	Str.Enh	400	400
NC_048567.1	32302133	32459857	Muscle_QTL	157724	32459600	32460000	Str.Enh	257	400
NC_048567.1	32302133	32459857	Muscle_QTL	157724	32387800	32391400	Str.Enh	3600	3600
NC_048567.1	32302133	32459857	Muscle_QTL	157724	32402600	32409000	Str.Enh	6400	6400
NC_048567.1	32302133	32459857	Muscle_QTL	157724	32374200	32375400	Str.Enh	1200	1200
NC_048567.1	32596875	32638056	Muscle_QTL	41181	32603200	32603400	Str.Enh	200	200
NC_048567.1	32596875	32638056	Muscle_QTL	41181	32604800	32605400	Str.Enh	600	600
NC_048567.1	32596875	32638056	Muscle_QTL	41181	32611600	32613400	Str.Enh	1800	1800
NC_048567.1	32596875	32638056	Muscle_QTL	41181	32615200	32615600	Str.Enh	400	400
NC_048567.1	32596875	32638056	Muscle_QTL	41181	32616000	32619400	Str.Enh	3400	3400
NC_048567.1	33025703	33034716	Muscle_QTL	9013	33021400	33026600	Str.Enh	897	5200
NC_048567.1	33025703	33034716	Muscle_QTL	9013	33030600	33034600	Str.Enh	4000	4000
NC_048567.1	33302095	33335282	Muscle_QTL	33187	33312000	33312600	Str.Enh	600	600
NC_048567.1	33451287	33505331	Muscle_QTL	54044	33469200	33469600	Str.Enh	400	400
NC_048567.1	33451287	33505331	Muscle_QTL	54044	33470600	33471400	Str.Enh	800	800
NC_048567.1	33451287	33505331	Muscle_QTL	54044	33492800	33494000	Str.Enh	1200	1200
NC_048567.1	33451287	33505331	Muscle_QTL	54044	33502600	33503200	Str.Enh	600	600
NC_048567.1	33532888	33652836	Muscle_QTL	119948	33532200	33533800	Str.Enh	912	1600
NC_048567.1	33532888	33652836	Muscle_QTL	119948	33534800	33535400	Str.Enh	600	600
NC_048567.1	33532888	33652836	Muscle_QTL	119948	33561600	33563400	Str.Enh	1800	1800
NC_048567.1	33532888	33652836	Muscle_QTL	119948	33566400	33567200	Str.Enh	800	800
NC_048567.1	33532888	33652836	Muscle_QTL	119948	33571400	33572400	Str.Enh	1000	1000
NC_048567.1	33532888	33652836	Muscle_QTL	119948	33575200	33575600	Str.Enh	400	400
NC_048567.1	33532888	33652836	Muscle_QTL	119948	33581400	33582000	Str.Enh	600	600
NC_048567.1	33532888	33652836	Muscle_QTL	119948	33596800	33600400	Str.Enh	3600	3600
NC_048567.1	33532888	33652836	Muscle_QTL	119948	33601200	33601600	Str.Enh	400	400
NC_048567.1	33532888	33652836	Muscle_QTL	119948	33602000	33602200	Str.Enh	200	200
NC_048567.1	33532888	33652836	Muscle_QTL	119948	33648800	33650400	Str.Enh	1600	1600
NC_048567.1	34357445	34358589	Muscle_QTL	1144	34356000	34359400	Str.Enh	1144	3400
NC_048567.1	53865914	53868871	BCWD_QTL	2957	53864800	53866000	Str.Enh	86	1200
NC_048567.1	53873413	53883433	BCWD_QTL	10020	53874400	53877200	Str.Enh	2800	2800
NC_048567.1	53873413	53883433	BCWD_QTL	10020	53878600	53880400	Str.Enh	1800	1800
NC_048567.1	53873413	53883433	BCWD_QTL	10020	53882200	53882400	Str.Enh	200	200
NC_048567.1	53873413	53883433	BCWD_QTL	10020	53882800	53888000	Str.Enh	633	5200
NC_048567.1	53885353	53893738	BCWD_QTL	8385	53888200	53888400	Str.Enh	200	200
NC_048567.1	53885353	53893738	BCWD_QTL	8385	53888800	53889000	Str.Enh	200	200
NC_048567.1	53885353	53893738	BCWD_QTL	8385	53889200	53892200	Str.Enh	3000	3000
NC_048567.1	53885353	53893738	BCWD_QTL	8385	53882800	53888000	Str.Enh	2647	5200
NC_048567.1	53904589	53989651	BCWD_QTL	85062	53964800	53965000	Str.Enh	200	200
NC_048567.1	53904589	53989651	BCWD_QTL	85062	53973600	53973800	Str.Enh	200	200
NC_048567.1	54184244	54186588	BCWD_QTL	2344	54186400	54187800	Str.Enh	188	1400
NC_048567.1	54208887	54315519	BCWD_QTL	106632	54208600	54209000	Str.Enh	113	400
NC_048567.1	54208887	54315519	BCWD_QTL	106632	54212000	54212600	Str.Enh	600	600
NC_048567.1	54208887	54315519	BCWD_QTL	106632	54213400	54213600	Str.Enh	200	200
NC_048567.1	54208887	54315519	BCWD_QTL	106632	54213800	54214200	Str.Enh	400	400
NC_048567.1	54208887	54315519	BCWD_QTL	106632	54215800	54216200	Str.Enh	400	400
NC_048567.1	54208887	54315519	BCWD_QTL	106632	54235000	54239600	Str.Enh	4600	4600
NC_048567.1	54208887	54315519	BCWD_QTL	106632	54245200	54246600	Str.Enh	1400	1400
NC_048567.1	54208887	54315519	BCWD_QTL	106632	54257800	54261800	Str.Enh	4000	4000
NC_048567.1	54208887	54315519	BCWD_QTL	106632	54268400	54272200	Str.Enh	3800	3800
NC_048567.1	54208887	54315519	BCWD_QTL	106632	54272600	54273400	Str.Enh	800	800
NC_048567.1	54208887	54315519	BCWD_QTL	106632	54285600	54289200	Str.Enh	3600	3600
NC_048567.1	54208887	54315519	BCWD_QTL	106632	54214400	54215200	Str.Enh	800	800
NC_048567.1	54319799	54363309	BCWD_QTL	43510	54323400	54324800	Str.Enh	1400	1400
NC_048567.1	54319799	54363309	BCWD_QTL	43510	54327000	54328600	Str.Enh	1600	1600
NC_048567.1	54319799	54363309	BCWD_QTL	43510	54346000	54348200	Str.Enh	2200	2200
NC_048567.1	54319799	54363309	BCWD_QTL	43510	54351000	54354800	Str.Enh	3800	3800
NC_048567.1	54319799	54363309	BCWD_QTL	43510	54357200	54358000	Str.Enh	800	800
NC_048567.1	54319799	54363309	BCWD_QTL	43510	54358200	54358400	Str.Enh	200	200
NC_048567.1	54366466	54435167	BCWD_QTL	68701	54367000	54367200	Str.Enh	200	200
NC_048567.1	54366466	54435167	BCWD_QTL	68701	54430200	54435000	Str.Enh	4800	4800
NC_048567.1	54505763	54587708	BCWD_QTL	81945	54502800	54509000	Str.Enh	3237	6200
NC_048567.1	54505763	54587708	BCWD_QTL	81945	54511800	54514200	Str.Enh	2400	2400
NC_048567.1	54505763	54587708	BCWD_QTL	81945	54529600	54530400	Str.Enh	800	800
NC_048567.1	54505763	54587708	BCWD_QTL	81945	54538600	54539200	Str.Enh	600	600
NC_048567.1	54505763	54587708	BCWD_QTL	81945	54544400	54550200	Str.Enh	5800	5800
NC_048567.1	54505763	54587708	BCWD_QTL	81945	54577800	54578200	Str.Enh	400	400
NC_048567.1	54505763	54587708	BCWD_QTL	81945	54585600	54588800	Str.Enh	2108	3200
NC_048567.1	54617872	54621873	BCWD_QTL	4001	54620000	54622200	Str.Enh	1873	2200
NC_048567.1	54639503	54645623	BCWD_QTL	6120	54643200	54644600	Str.Enh	1400	1400
NC_048567.1	54639503	54645623	BCWD_QTL	6120	54645000	54646400	Str.Enh	623	1400
NC_048567.1	54651475	54656212	BCWD_QTL	4737	54648000	54651600	Str.Enh	125	3600
NC_048567.1	54651475	54656212	BCWD_QTL	4737	54653600	54656400	Str.Enh	2612	2800
NC_048567.1	54668935	54671818	BCWD_QTL	2883	54670800	54671800	Str.Enh	1000	1000
NC_048567.1	54673276	54689101	BCWD_QTL	15825	54675400	54676200	Str.Enh	800	800
NC_048567.1	54673276	54689101	BCWD_QTL	15825	54680000	54680600	Str.Enh	600	600
NC_048567.1	54673276	54689101	BCWD_QTL	15825	54682000	54682600	Str.Enh	600	600
NC_048567.1	54673276	54689101	BCWD_QTL	15825	54673200	54674600	Str.Enh	1324	1400
NC_048568.1	7695120	7744960	Muscle_QTL	49840	7712800	7713200	Str.Enh	400	400
NC_048568.1	7695120	7744960	Muscle_QTL	49840	7721200	7722000	Str.Enh	800	800
NC_048568.1	34627475	34629243	Muscle_QTL	1768	34628600	34629600	Str.Enh	643	1000
NC_048568.1	34732639	34784291	Muscle_QTL	51652	34746000	34749800	Str.Enh	3800	3800
NC_048568.1	35772877	35797375	Muscle_QTL	24498	35777200	35778600	Str.Enh	1400	1400
NC_048568.1	35772877	35797375	Muscle_QTL	24498	35785200	35785400	Str.Enh	200	200
NC_048568.1	35772877	35797375	Muscle_QTL	24498	35789600	35792000	Str.Enh	2400	2400
NC_048568.1	35772877	35797375	Muscle_QTL	24498	35795000	35796000	Str.Enh	1000	1000
NC_048568.1	35886095	35895616	Muscle_QTL	9521	35884200	35886200	Str.Enh	105	2000
NC_048568.1	36139186	36154480	Muscle_QTL	15294	36140400	36141000	Str.Enh	600	600
NC_048568.1	36139186	36154480	Muscle_QTL	15294	36147200	36148400	Str.Enh	1200	1200
NC_048568.1	37153140	37166303	Muscle_QTL	13163	37153800	37154000	Str.Enh	200	200
NC_048568.1	37285102	37395830	Muscle_QTL	110728	37299000	37299200	Str.Enh	200	200
NC_048568.1	37285102	37395830	Muscle_QTL	110728	37299400	37299800	Str.Enh	400	400
NC_048568.1	37285102	37395830	Muscle_QTL	110728	37301600	37302400	Str.Enh	800	800
NC_048568.1	37285102	37395830	Muscle_QTL	110728	37303800	37304200	Str.Enh	400	400
NC_048568.1	37285102	37395830	Muscle_QTL	110728	37310200	37310600	Str.Enh	400	400
NC_048568.1	37285102	37395830	Muscle_QTL	110728	37348600	37349200	Str.Enh	600	600
NC_048568.1	37285102	37395830	Muscle_QTL	110728	37350000	37350600	Str.Enh	600	600
NC_048568.1	37285102	37395830	Muscle_QTL	110728	37351600	37354000	Str.Enh	2400	2400
NC_048568.1	37285102	37395830	Muscle_QTL	110728	37364800	37365000	Str.Enh	200	200
NC_048568.1	37285102	37395830	Muscle_QTL	110728	37375400	37375600	Str.Enh	200	200
NC_048568.1	37821351	37848913	Muscle_QTL	27562	37847000	37848000	Str.Enh	1000	1000
NC_048568.1	37969794	38234095	Muscle_QTL	264301	37975200	37976400	Str.Enh	1200	1200
NC_048568.1	37969794	38234095	Muscle_QTL	264301	38001200	38001800	Str.Enh	600	600
NC_048568.1	37969794	38234095	Muscle_QTL	264301	38002400	38005000	Str.Enh	2600	2600
NC_048568.1	37969794	38234095	Muscle_QTL	264301	38007200	38007800	Str.Enh	600	600
NC_048568.1	37969794	38234095	Muscle_QTL	264301	38014800	38015400	Str.Enh	600	600
NC_048568.1	37969794	38234095	Muscle_QTL	264301	38028000	38029000	Str.Enh	1000	1000
NC_048568.1	37969794	38234095	Muscle_QTL	264301	38033000	38036400	Str.Enh	3400	3400
NC_048568.1	37969794	38234095	Muscle_QTL	264301	38098200	38098400	Str.Enh	200	200
NC_048568.1	37969794	38234095	Muscle_QTL	264301	38098600	38099400	Str.Enh	800	800
NC_048568.1	37969794	38234095	Muscle_QTL	264301	38104200	38106800	Str.Enh	2600	2600
NC_048569.1	3158149	3183226	Muscle_QTL	25077	3169200	3169400	Str.Enh	200	200
NC_048569.1	3158149	3183226	Muscle_QTL	25077	3182000	3184600	Str.Enh	1226	2600
NC_048569.1	3259578	3328369	Muscle_QTL	68791	3261800	3262000	Str.Enh	200	200
NC_048569.1	3259578	3328369	Muscle_QTL	68791	3262200	3262400	Str.Enh	200	200
NC_048569.1	3259578	3328369	Muscle_QTL	68791	3321000	3321400	Str.Enh	400	400
NC_048569.1	4617691	4637933	Muscle_QTL	20242	4632600	4633800	Str.Enh	1200	1200
NC_048569.1	4617691	4637933	Muscle_QTL	20242	4636800	4637400	Str.Enh	600	600
NC_048569.1	4639394	4647820	Muscle_QTL	8426	4639200	4639400	Str.Enh	6	200
NC_048569.1	4639394	4647820	Muscle_QTL	8426	4645800	4646800	Str.Enh	1000	1000
NC_048569.1	4639394	4647820	Muscle_QTL	8426	4647800	4648200	Str.Enh	20	400
NC_048569.1	4654301	4670150	Muscle_QTL	15849	4655200	4655400	Str.Enh	200	200
NC_048569.1	4654301	4670150	Muscle_QTL	15849	4655800	4656000	Str.Enh	200	200
NC_048569.1	4654301	4670150	Muscle_QTL	15849	4669800	4670400	Str.Enh	350	600
NC_048569.1	4910276	5329799	Muscle_QTL	419523	4911200	4911400	Str.Enh	200	200
NC_048569.1	4910276	5329799	Muscle_QTL	419523	4914200	4915000	Str.Enh	800	800
NC_048569.1	4910276	5329799	Muscle_QTL	419523	4917800	4919400	Str.Enh	1600	1600
NC_048569.1	4910276	5329799	Muscle_QTL	419523	4926000	4926600	Str.Enh	600	600
NC_048569.1	4910276	5329799	Muscle_QTL	419523	4933800	4934200	Str.Enh	400	400
NC_048569.1	4910276	5329799	Muscle_QTL	419523	4944200	4944600	Str.Enh	400	400
NC_048569.1	4910276	5329799	Muscle_QTL	419523	4952800	4954000	Str.Enh	1200	1200
NC_048569.1	4910276	5329799	Muscle_QTL	419523	4957200	4958600	Str.Enh	1400	1400
NC_048569.1	4910276	5329799	Muscle_QTL	419523	4969400	4969600	Str.Enh	200	200
NC_048569.1	4910276	5329799	Muscle_QTL	419523	4974000	4974600	Str.Enh	600	600
NC_048569.1	4910276	5329799	Muscle_QTL	419523	4975200	4975600	Str.Enh	400	400
NC_048569.1	4910276	5329799	Muscle_QTL	419523	4976600	4976800	Str.Enh	200	200
NC_048569.1	4910276	5329799	Muscle_QTL	419523	4977400	4979600	Str.Enh	2200	2200
NC_048569.1	4910276	5329799	Muscle_QTL	419523	4982200	4983600	Str.Enh	1400	1400
NC_048569.1	4910276	5329799	Muscle_QTL	419523	5031800	5032800	Str.Enh	1000	1000
NC_048569.1	4910276	5329799	Muscle_QTL	419523	5033400	5038400	Str.Enh	5000	5000
NC_048569.1	4910276	5329799	Muscle_QTL	419523	5040600	5041600	Str.Enh	1000	1000
NC_048569.1	4910276	5329799	Muscle_QTL	419523	5058400	5059000	Str.Enh	600	600
NC_048569.1	4910276	5329799	Muscle_QTL	419523	5066400	5067000	Str.Enh	600	600
NC_048569.1	4910276	5329799	Muscle_QTL	419523	5067200	5067800	Str.Enh	600	600
NC_048569.1	4910276	5329799	Muscle_QTL	419523	5070000	5070600	Str.Enh	600	600
NC_048569.1	4910276	5329799	Muscle_QTL	419523	5071400	5072000	Str.Enh	600	600
NC_048569.1	4910276	5329799	Muscle_QTL	419523	5075400	5077200	Str.Enh	1800	1800
NC_048569.1	4910276	5329799	Muscle_QTL	419523	5077400	5077800	Str.Enh	400	400
NC_048569.1	4910276	5329799	Muscle_QTL	419523	5079200	5079400	Str.Enh	200	200
NC_048569.1	4910276	5329799	Muscle_QTL	419523	5079600	5080000	Str.Enh	400	400
NC_048569.1	4910276	5329799	Muscle_QTL	419523	5084200	5086200	Str.Enh	2000	2000
NC_048569.1	4910276	5329799	Muscle_QTL	419523	5087000	5089200	Str.Enh	2200	2200
NC_048569.1	4910276	5329799	Muscle_QTL	419523	5098800	5099400	Str.Enh	600	600
NC_048569.1	4910276	5329799	Muscle_QTL	419523	5100600	5101200	Str.Enh	600	600
NC_048569.1	4910276	5329799	Muscle_QTL	419523	5101400	5102000	Str.Enh	600	600
NC_048569.1	4910276	5329799	Muscle_QTL	419523	5113400	5115200	Str.Enh	1800	1800
NC_048569.1	4910276	5329799	Muscle_QTL	419523	5115600	5116400	Str.Enh	800	800
NC_048569.1	4910276	5329799	Muscle_QTL	419523	5126800	5127000	Str.Enh	200	200
NC_048569.1	4910276	5329799	Muscle_QTL	419523	5134200	5137200	Str.Enh	3000	3000
NC_048569.1	4910276	5329799	Muscle_QTL	419523	5139400	5140000	Str.Enh	600	600
NC_048569.1	4910276	5329799	Muscle_QTL	419523	5163200	5163400	Str.Enh	200	200
NC_048569.1	4910276	5329799	Muscle_QTL	419523	5174600	5175000	Str.Enh	400	400
NC_048569.1	4910276	5329799	Muscle_QTL	419523	5178000	5178400	Str.Enh	400	400
NC_048569.1	4910276	5329799	Muscle_QTL	419523	5190800	5191800	Str.Enh	1000	1000
NC_048569.1	4910276	5329799	Muscle_QTL	419523	5192200	5192800	Str.Enh	600	600
NC_048569.1	4910276	5329799	Muscle_QTL	419523	5193800	5200000	Str.Enh	6200	6200
NC_048569.1	4910276	5329799	Muscle_QTL	419523	5202800	5204200	Str.Enh	1400	1400
NC_048569.1	4910276	5329799	Muscle_QTL	419523	5205000	5207000	Str.Enh	2000	2000
NC_048569.1	4910276	5329799	Muscle_QTL	419523	5211400	5211800	Str.Enh	400	400
NC_048569.1	4910276	5329799	Muscle_QTL	419523	5212600	5213000	Str.Enh	400	400
NC_048569.1	4910276	5329799	Muscle_QTL	419523	5213800	5214600	Str.Enh	800	800
NC_048569.1	4910276	5329799	Muscle_QTL	419523	5215800	5216200	Str.Enh	400	400
NC_048569.1	4910276	5329799	Muscle_QTL	419523	5229800	5231600	Str.Enh	1800	1800
NC_048569.1	4910276	5329799	Muscle_QTL	419523	5233000	5234000	Str.Enh	1000	1000
NC_048569.1	4910276	5329799	Muscle_QTL	419523	5254200	5255000	Str.Enh	800	800
NC_048569.1	4910276	5329799	Muscle_QTL	419523	5261800	5262600	Str.Enh	800	800
NC_048569.1	4910276	5329799	Muscle_QTL	419523	5269400	5269600	Str.Enh	200	200
NC_048569.1	4910276	5329799	Muscle_QTL	419523	5270000	5271400	Str.Enh	1400	1400
NC_048569.1	4910276	5329799	Muscle_QTL	419523	5274400	5275000	Str.Enh	600	600
NC_048569.1	4910276	5329799	Muscle_QTL	419523	5292400	5293600	Str.Enh	1200	1200
NC_048569.1	4910276	5329799	Muscle_QTL	419523	5300400	5302800	Str.Enh	2400	2400
NC_048569.1	4910276	5329799	Muscle_QTL	419523	5304200	5305400	Str.Enh	1200	1200
NC_048569.1	4910276	5329799	Muscle_QTL	419523	4947400	4948200	Str.Enh	800	800
NC_048569.1	4910276	5329799	Muscle_QTL	419523	5026400	5031000	Str.Enh	4600	4600
NC_048569.1	4910276	5329799	Muscle_QTL	419523	5060600	5065000	Str.Enh	4400	4400
NC_048569.1	4910276	5329799	Muscle_QTL	419523	5209800	5211000	Str.Enh	1200	1200
NC_048569.1	4910276	5329799	Muscle_QTL	419523	5308400	5310200	Str.Enh	1800	1800
NC_048569.1	6439047	6467693	Muscle_QTL	28646	6458200	6459200	Str.Enh	1000	1000
NC_048569.1	6439047	6467693	Muscle_QTL	28646	6467200	6468800	Str.Enh	493	1600
NC_048569.1	6506328	6509081	Muscle_QTL	2753	6505600	6508400	Str.Enh	2072	2800
NC_048569.1	6506328	6509081	Muscle_QTL	2753	6508600	6509200	Str.Enh	481	600
NC_048569.1	6519809	6554571	Muscle_QTL	34762	6519200	6520400	Str.Enh	591	1200
NC_048569.1	6519809	6554571	Muscle_QTL	34762	6521600	6522000	Str.Enh	400	400
NC_048569.1	6519809	6554571	Muscle_QTL	34762	6528600	6528800	Str.Enh	200	200
NC_048569.1	6519809	6554571	Muscle_QTL	34762	6533200	6535200	Str.Enh	2000	2000
NC_048569.1	62220857	62248551	Muscle_QTL	27694	62234600	62235600	Str.Enh	1000	1000
NC_048569.1	62220857	62248551	Muscle_QTL	27694	62236400	62239800	Str.Enh	3400	3400
NC_048569.1	62220857	62248551	Muscle_QTL	27694	62240200	62241400	Str.Enh	1200	1200
NC_048569.1	62220857	62248551	Muscle_QTL	27694	62243000	62246000	Str.Enh	3000	3000
NC_048569.1	62220857	62248551	Muscle_QTL	27694	62247200	62250200	Str.Enh	1351	3000
NC_048569.1	62220857	62248551	Muscle_QTL	27694	62219800	62229800	Str.Enh	8943	10000
NC_048569.1	62277975	62281592	Muscle_QTL	3617	62280600	62281000	Str.Enh	400	400
NC_048569.1	62277975	62281592	Muscle_QTL	3617	62274400	62278600	Str.Enh	625	4200
NC_048569.1	62331077	62440153	Muscle_QTL	109076	62329400	62331400	Str.Enh	323	2000
NC_048569.1	62331077	62440153	Muscle_QTL	109076	62343800	62344200	Str.Enh	400	400
NC_048569.1	62331077	62440153	Muscle_QTL	109076	62348400	62350000	Str.Enh	1600	1600
NC_048569.1	62477101	62489403	Muscle_QTL	12302	62478400	62478600	Str.Enh	200	200
NC_048569.1	62477101	62489403	Muscle_QTL	12302	62480200	62486000	Str.Enh	5800	5800
NC_048569.1	62477101	62489403	Muscle_QTL	12302	62487600	62488000	Str.Enh	400	400
NC_048569.1	72178299	72207782	Muscle_QTL	29483	72182000	72183000	Str.Enh	1000	1000
NC_048569.1	72178299	72207782	Muscle_QTL	29483	72186800	72189200	Str.Enh	2400	2400
NC_048569.1	72875729	72916372	Muscle_QTL	40643	72877400	72878200	Str.Enh	800	800
NC_048569.1	72875729	72916372	Muscle_QTL	40643	72879200	72879400	Str.Enh	200	200
NC_048569.1	72875729	72916372	Muscle_QTL	40643	72886600	72887000	Str.Enh	400	400
NC_048569.1	72875729	72916372	Muscle_QTL	40643	72887600	72888200	Str.Enh	600	600
NC_048569.1	72875729	72916372	Muscle_QTL	40643	72890000	72890200	Str.Enh	200	200
NC_048569.1	72875729	72916372	Muscle_QTL	40643	72893000	72893400	Str.Enh	400	400
NC_048569.1	92008025	92040054	Muscle_QTL	32029	92006800	92008600	Str.Enh	575	1800
NC_048569.1	92008025	92040054	Muscle_QTL	32029	92013600	92013800	Str.Enh	200	200
NC_048569.1	92008025	92040054	Muscle_QTL	32029	92024200	92026200	Str.Enh	2000	2000
NC_048569.1	92008025	92040054	Muscle_QTL	32029	92031200	92031800	Str.Enh	600	600
NC_048569.1	92008025	92040054	Muscle_QTL	32029	92033600	92037800	Str.Enh	4200	4200
NC_048569.1	92008025	92040054	Muscle_QTL	32029	92038800	92040600	Str.Enh	1254	1800
NC_048569.1	92080193	92088615	Muscle_QTL	8422	92083400	92084200	Str.Enh	800	800
NC_048569.1	92301620	92595707	Muscle_QTL	294087	92302000	92303400	Str.Enh	1400	1400
NC_048569.1	92301620	92595707	Muscle_QTL	294087	92305000	92306000	Str.Enh	1000	1000
NC_048569.1	92301620	92595707	Muscle_QTL	294087	92312000	92312800	Str.Enh	800	800
NC_048569.1	92301620	92595707	Muscle_QTL	294087	92321400	92321600	Str.Enh	200	200
NC_048569.1	92301620	92595707	Muscle_QTL	294087	92335800	92336000	Str.Enh	200	200
NC_048569.1	92301620	92595707	Muscle_QTL	294087	92351800	92352800	Str.Enh	1000	1000
NC_048569.1	92301620	92595707	Muscle_QTL	294087	92353200	92354600	Str.Enh	1400	1400
NC_048569.1	92301620	92595707	Muscle_QTL	294087	92370000	92370600	Str.Enh	600	600
NC_048569.1	92301620	92595707	Muscle_QTL	294087	92371600	92372600	Str.Enh	1000	1000
NC_048569.1	92301620	92595707	Muscle_QTL	294087	92380000	92382200	Str.Enh	2200	2200
NC_048569.1	92301620	92595707	Muscle_QTL	294087	92397000	92397800	Str.Enh	800	800
NC_048569.1	92301620	92595707	Muscle_QTL	294087	92398000	92398600	Str.Enh	600	600
NC_048569.1	92301620	92595707	Muscle_QTL	294087	92400200	92401000	Str.Enh	800	800
NC_048569.1	92301620	92595707	Muscle_QTL	294087	92406800	92410400	Str.Enh	3600	3600
NC_048569.1	92301620	92595707	Muscle_QTL	294087	92411000	92412400	Str.Enh	1400	1400
NC_048569.1	92301620	92595707	Muscle_QTL	294087	92412800	92421600	Str.Enh	8800	8800
NC_048569.1	92301620	92595707	Muscle_QTL	294087	92422800	92427600	Str.Enh	4800	4800
NC_048569.1	92301620	92595707	Muscle_QTL	294087	92434200	92436000	Str.Enh	1800	1800
NC_048569.1	92301620	92595707	Muscle_QTL	294087	92442200	92446600	Str.Enh	4400	4400
NC_048569.1	92301620	92595707	Muscle_QTL	294087	92450000	92454400	Str.Enh	4400	4400
NC_048569.1	92301620	92595707	Muscle_QTL	294087	92460800	92462600	Str.Enh	1800	1800
NC_048569.1	92301620	92595707	Muscle_QTL	294087	92465400	92467600	Str.Enh	2200	2200
NC_048569.1	92301620	92595707	Muscle_QTL	294087	92469600	92470600	Str.Enh	1000	1000
NC_048569.1	92301620	92595707	Muscle_QTL	294087	92480400	92481000	Str.Enh	600	600
NC_048569.1	92301620	92595707	Muscle_QTL	294087	92481200	92481400	Str.Enh	200	200
NC_048569.1	92301620	92595707	Muscle_QTL	294087	92482000	92483800	Str.Enh	1800	1800
NC_048569.1	92301620	92595707	Muscle_QTL	294087	92486600	92487600	Str.Enh	1000	1000
NC_048569.1	92301620	92595707	Muscle_QTL	294087	92488800	92489600	Str.Enh	800	800
NC_048569.1	92301620	92595707	Muscle_QTL	294087	92489800	92490000	Str.Enh	200	200
NC_048569.1	92301620	92595707	Muscle_QTL	294087	92491800	92494400	Str.Enh	2600	2600
NC_048569.1	92301620	92595707	Muscle_QTL	294087	92504400	92506600	Str.Enh	2200	2200
NC_048569.1	92301620	92595707	Muscle_QTL	294087	92506800	92507000	Str.Enh	200	200
NC_048569.1	92301620	92595707	Muscle_QTL	294087	92512200	92512600	Str.Enh	400	400
NC_048569.1	92301620	92595707	Muscle_QTL	294087	92513200	92513800	Str.Enh	600	600
NC_048569.1	92301620	92595707	Muscle_QTL	294087	92514200	92517800	Str.Enh	3600	3600
NC_048569.1	92301620	92595707	Muscle_QTL	294087	92524000	92531200	Str.Enh	7200	7200
NC_048569.1	92301620	92595707	Muscle_QTL	294087	92542200	92543000	Str.Enh	800	800
NC_048569.1	92301620	92595707	Muscle_QTL	294087	92545000	92545600	Str.Enh	600	600
NC_048569.1	92301620	92595707	Muscle_QTL	294087	92547200	92547600	Str.Enh	400	400
NC_048569.1	92301620	92595707	Muscle_QTL	294087	92551400	92552400	Str.Enh	1000	1000
NC_048569.1	92301620	92595707	Muscle_QTL	294087	92554400	92555800	Str.Enh	1400	1400
NC_048569.1	92301620	92595707	Muscle_QTL	294087	92559600	92560400	Str.Enh	800	800
NC_048569.1	92301620	92595707	Muscle_QTL	294087	92562400	92565000	Str.Enh	2600	2600
NC_048569.1	92301620	92595707	Muscle_QTL	294087	92566000	92568400	Str.Enh	2400	2400
NC_048569.1	92301620	92595707	Muscle_QTL	294087	92574000	92575600	Str.Enh	1600	1600
NC_048569.1	92301620	92595707	Muscle_QTL	294087	92576600	92577600	Str.Enh	1000	1000
NC_048569.1	92301620	92595707	Muscle_QTL	294087	92582600	92583000	Str.Enh	400	400
NC_048569.1	92301620	92595707	Muscle_QTL	294087	92586800	92588200	Str.Enh	1400	1400
NC_048569.1	92301620	92595707	Muscle_QTL	294087	92594600	92597800	Str.Enh	1107	3200
NC_048569.1	92301620	92595707	Muscle_QTL	294087	92355200	92357000	Str.Enh	1800	1800
NC_048569.1	92301620	92595707	Muscle_QTL	294087	92389200	92390000	Str.Enh	800	800
NC_048569.1	92301620	92595707	Muscle_QTL	294087	92518800	92520800	Str.Enh	2000	2000
NC_048569.1	92301620	92595707	Muscle_QTL	294087	92569000	92570400	Str.Enh	1400	1400
NC_048569.1	92301620	92595707	Muscle_QTL	294087	92531600	92540600	Str.Enh	9000	9000
NC_048569.1	92606915	92626754	Muscle_QTL	19839	92606000	92607200	Str.Enh	285	1200
NC_048569.1	92606915	92626754	Muscle_QTL	19839	92609200	92609600	Str.Enh	400	400
NC_048569.1	92606915	92626754	Muscle_QTL	19839	92609800	92611800	Str.Enh	2000	2000
NC_048569.1	92606915	92626754	Muscle_QTL	19839	92612800	92613800	Str.Enh	1000	1000
NC_048569.1	92606915	92626754	Muscle_QTL	19839	92620800	92621000	Str.Enh	200	200
NC_048569.1	92606915	92626754	Muscle_QTL	19839	92623600	92624600	Str.Enh	1000	1000
NC_048569.1	92606915	92626754	Muscle_QTL	19839	92625000	92625800	Str.Enh	800	800
NC_048569.1	92606915	92626754	Muscle_QTL	19839	92626200	92630200	Str.Enh	554	4000
NC_048569.1	92676821	92858107	Muscle_QTL	181286	92676200	92677800	Str.Enh	979	1600
NC_048569.1	92927207	92931090	Muscle_QTL	3883	92928600	92930200	Str.Enh	1600	1600
NC_048570.1	64700845	64714658	Muscle_QTL	13813	64706400	64708000	Str.Enh	1600	1600
NC_048570.1	64882315	64883895	Muscle_QTL	1580	64882000	64882400	Str.Enh	85	400
NC_048570.1	64882315	64883895	Muscle_QTL	1580	64882600	64883600	Str.Enh	1000	1000
NC_048570.1	65103406	65106010	Muscle_QTL	2604	65102600	65108800	Str.Enh	2604	6200
NC_048570.1	65106919	65113015	Muscle_QTL	6096	65102600	65108800	Str.Enh	1881	6200
NC_048570.1	65106919	65113015	Muscle_QTL	6096	65110200	65114400	Str.Enh	2815	4200
NC_048570.1	65114382	65131432	Muscle_QTL	17050	65110200	65114400	Str.Enh	18	4200
NC_048570.1	65114382	65131432	Muscle_QTL	17050	65114800	65115600	Str.Enh	800	800
NC_048570.1	65114382	65131432	Muscle_QTL	17050	65118000	65119200	Str.Enh	1200	1200
NC_048570.1	65114382	65131432	Muscle_QTL	17050	65120600	65124600	Str.Enh	4000	4000
NC_048570.1	65114382	65131432	Muscle_QTL	17050	65127000	65129400	Str.Enh	2400	2400
NC_048570.1	65114382	65131432	Muscle_QTL	17050	65130400	65130600	Str.Enh	200	200
NC_048570.1	65114382	65131432	Muscle_QTL	17050	65131000	65133200	Str.Enh	432	2200
NC_048570.1	65141870	65159298	Muscle_QTL	17428	65141200	65142000	Str.Enh	130	800
NC_048570.1	65601446	65765211	Muscle_QTL	163765	65603000	65605400	Str.Enh	2400	2400
NC_048570.1	65601446	65765211	Muscle_QTL	163765	65609800	65610800	Str.Enh	1000	1000
NC_048570.1	65601446	65765211	Muscle_QTL	163765	65617200	65617600	Str.Enh	400	400
NC_048570.1	65601446	65765211	Muscle_QTL	163765	65629600	65631600	Str.Enh	2000	2000
NC_048570.1	65601446	65765211	Muscle_QTL	163765	65633400	65633600	Str.Enh	200	200
NC_048570.1	65601446	65765211	Muscle_QTL	163765	65634600	65636800	Str.Enh	2200	2200
NC_048570.1	65601446	65765211	Muscle_QTL	163765	65641400	65642800	Str.Enh	1400	1400
NC_048570.1	65601446	65765211	Muscle_QTL	163765	65643600	65644400	Str.Enh	800	800
NC_048570.1	65601446	65765211	Muscle_QTL	163765	65644600	65645400	Str.Enh	800	800
NC_048570.1	65601446	65765211	Muscle_QTL	163765	65670000	65671600	Str.Enh	1600	1600
NC_048570.1	65601446	65765211	Muscle_QTL	163765	65684000	65684600	Str.Enh	600	600
NC_048570.1	65601446	65765211	Muscle_QTL	163765	65687000	65691400	Str.Enh	4400	4400
NC_048570.1	65601446	65765211	Muscle_QTL	163765	65694400	65695600	Str.Enh	1200	1200
NC_048570.1	65601446	65765211	Muscle_QTL	163765	65704000	65705000	Str.Enh	1000	1000
NC_048570.1	65601446	65765211	Muscle_QTL	163765	65750600	65751000	Str.Enh	400	400
NC_048570.1	65601446	65765211	Muscle_QTL	163765	65755600	65757000	Str.Enh	1400	1400
NC_048570.1	65601446	65765211	Muscle_QTL	163765	65764800	65765400	Str.Enh	411	600
NC_048570.1	66094758	66097700	Muscle_QTL	2942	66093200	66096200	Str.Enh	1442	3000
NC_048570.1	66187284	66231591	Muscle_QTL	44307	66195800	66196400	Str.Enh	600	600
NC_048570.1	66187284	66231591	Muscle_QTL	44307	66221400	66223000	Str.Enh	1600	1600
NC_048570.1	66187284	66231591	Muscle_QTL	44307	66225800	66226200	Str.Enh	400	400
NC_048570.1	66187284	66231591	Muscle_QTL	44307	66230200	66231600	Str.Enh	1391	1400
NC_048570.1	66261373	66270913	Muscle_QTL	9540	66270600	66272000	Str.Enh	313	1400
NC_048570.1	66278344	66306868	Muscle_QTL	28524	66286800	66288200	Str.Enh	1400	1400
NC_048570.1	66278344	66306868	Muscle_QTL	28524	66290200	66292600	Str.Enh	2400	2400
NC_048570.1	66278344	66306868	Muscle_QTL	28524	66295000	66299600	Str.Enh	4600	4600
NC_048570.1	66278344	66306868	Muscle_QTL	28524	66301000	66305200	Str.Enh	4200	4200
NC_048570.1	66278344	66306868	Muscle_QTL	28524	66306400	66308200	Str.Enh	468	1800
NC_048570.1	66334080	66354578	Muscle_QTL	20498	66350400	66352600	Str.Enh	2200	2200
NC_048570.1	66406471	66415602	Muscle_QTL	9131	66406800	66408200	Str.Enh	1400	1400
NC_048570.1	66406471	66415602	Muscle_QTL	9131	66414200	66414600	Str.Enh	400	400
NC_048570.1	66448394	66452522	Muscle_QTL	4128	66452400	66453000	Str.Enh	122	600
NC_048570.1	66507167	66560688	Muscle_QTL	53521	66513200	66513800	Str.Enh	600	600
NC_048570.1	66507167	66560688	Muscle_QTL	53521	66519600	66524000	Str.Enh	4400	4400
NC_048570.1	66507167	66560688	Muscle_QTL	53521	66527400	66527800	Str.Enh	400	400
NC_048570.1	66507167	66560688	Muscle_QTL	53521	66534600	66535000	Str.Enh	400	400
NC_048570.1	66507167	66560688	Muscle_QTL	53521	66546400	66547000	Str.Enh	600	600
NC_048570.1	66507167	66560688	Muscle_QTL	53521	66551000	66551400	Str.Enh	400	400
NC_048570.1	66507167	66560688	Muscle_QTL	53521	66552400	66554000	Str.Enh	1600	1600
NC_048570.1	66575603	66591122	Muscle_QTL	15519	66578800	66579200	Str.Enh	400	400
NC_048570.1	66575603	66591122	Muscle_QTL	15519	66590000	66591000	Str.Enh	1000	1000
NC_048570.1	66749053	66751216	Muscle_QTL	2163	66749800	66750400	Str.Enh	600	600
NC_048570.1	67603724	67638883	Muscle_QTL	35159	67613200	67613800	Str.Enh	600	600
NC_048570.1	67603724	67638883	Muscle_QTL	35159	67616800	67621800	Str.Enh	5000	5000
NC_048570.1	67603724	67638883	Muscle_QTL	35159	67624000	67624800	Str.Enh	800	800
NC_048570.1	67603724	67638883	Muscle_QTL	35159	67637200	67638000	Str.Enh	800	800
NC_048570.1	67603724	67638883	Muscle_QTL	35159	67628000	67633400	Str.Enh	5400	5400
NC_048570.1	67772086	67793995	Muscle_QTL	21909	67771200	67774000	Str.Enh	1914	2800
NC_048570.1	67772086	67793995	Muscle_QTL	21909	67774200	67775200	Str.Enh	1000	1000
NC_048570.1	67772086	67793995	Muscle_QTL	21909	67784000	67786400	Str.Enh	2400	2400
NC_048570.1	67772086	67793995	Muscle_QTL	21909	67786600	67788200	Str.Enh	1600	1600
NC_048570.1	67772086	67793995	Muscle_QTL	21909	67788600	67789000	Str.Enh	400	400
NC_048570.1	67772086	67793995	Muscle_QTL	21909	67790400	67793400	Str.Enh	3000	3000
NC_048570.1	67772086	67793995	Muscle_QTL	21909	67793800	67794200	Str.Enh	195	400
NC_048570.1	67795484	67803026	Muscle_QTL	7542	67794800	67796200	Str.Enh	716	1400
NC_048570.1	67795484	67803026	Muscle_QTL	7542	67799000	67802400	Str.Enh	3400	3400
NC_048570.1	67904568	67941444	Muscle_QTL	36876	67905000	67905400	Str.Enh	400	400
NC_048570.1	67904568	67941444	Muscle_QTL	36876	67912000	67913000	Str.Enh	1000	1000
NC_048570.1	67904568	67941444	Muscle_QTL	36876	67916200	67916600	Str.Enh	400	400
NC_048570.1	67904568	67941444	Muscle_QTL	36876	67917200	67918000	Str.Enh	800	800
NC_048570.1	67904568	67941444	Muscle_QTL	36876	67918200	67918400	Str.Enh	200	200
NC_048570.1	67904568	67941444	Muscle_QTL	36876	67919200	67919400	Str.Enh	200	200
NC_048570.1	67904568	67941444	Muscle_QTL	36876	67920200	67920600	Str.Enh	400	400
NC_048570.1	67904568	67941444	Muscle_QTL	36876	67921200	67921800	Str.Enh	600	600
NC_048570.1	67904568	67941444	Muscle_QTL	36876	67934600	67937400	Str.Enh	2800	2800
NC_048570.1	67904568	67941444	Muscle_QTL	36876	67939200	67940800	Str.Enh	1600	1600
NC_048570.1	67959869	67973225	Muscle_QTL	13356	67961400	67961800	Str.Enh	400	400
NC_048570.1	68165160	68187641	Muscle_QTL	22481	68164600	68168200	Str.Enh	3040	3600
NC_048570.1	68165160	68187641	Muscle_QTL	22481	68170200	68170600	Str.Enh	400	400
NC_048570.1	68165160	68187641	Muscle_QTL	22481	68180200	68182400	Str.Enh	2200	2200
NC_048570.1	68165160	68187641	Muscle_QTL	22481	68173800	68175400	Str.Enh	1600	1600
NC_048570.1	68235026	68256933	Muscle_QTL	21907	68245200	68246400	Str.Enh	1200	1200
NC_048570.1	68235026	68256933	Muscle_QTL	21907	68246800	68248400	Str.Enh	1600	1600
NC_048570.1	68235026	68256933	Muscle_QTL	21907	68249200	68252000	Str.Enh	2800	2800
NC_048570.1	68235026	68256933	Muscle_QTL	21907	68256200	68256600	Str.Enh	400	400
NC_048570.1	68235026	68256933	Muscle_QTL	21907	68252600	68256000	Str.Enh	3400	3400
NC_048570.1	68265621	68292191	Muscle_QTL	26570	68267400	68267800	Str.Enh	400	400
NC_048570.1	68265621	68292191	Muscle_QTL	26570	68268800	68271000	Str.Enh	2200	2200
NC_048570.1	68265621	68292191	Muscle_QTL	26570	68274000	68285200	Str.Enh	11200	11200
NC_048570.1	68265621	68292191	Muscle_QTL	26570	68292000	68294400	Str.Enh	191	2400
NC_048570.1	68301300	68398883	Muscle_QTL	97583	68302600	68304200	Str.Enh	1600	1600
NC_048570.1	68301300	68398883	Muscle_QTL	97583	68307200	68309800	Str.Enh	2600	2600
NC_048570.1	68301300	68398883	Muscle_QTL	97583	68316800	68318400	Str.Enh	1600	1600
NC_048570.1	68301300	68398883	Muscle_QTL	97583	68326800	68327600	Str.Enh	800	800
NC_048570.1	68301300	68398883	Muscle_QTL	97583	68327800	68329800	Str.Enh	2000	2000
NC_048570.1	68301300	68398883	Muscle_QTL	97583	68330200	68330400	Str.Enh	200	200
NC_048570.1	68301300	68398883	Muscle_QTL	97583	68352200	68353200	Str.Enh	1000	1000
NC_048570.1	68301300	68398883	Muscle_QTL	97583	68354800	68355000	Str.Enh	200	200
NC_048570.1	68301300	68398883	Muscle_QTL	97583	68358000	68358400	Str.Enh	400	400
NC_048570.1	68301300	68398883	Muscle_QTL	97583	68358800	68361000	Str.Enh	2200	2200
NC_048570.1	68301300	68398883	Muscle_QTL	97583	68370600	68371000	Str.Enh	400	400
NC_048570.1	68301300	68398883	Muscle_QTL	97583	68377400	68378400	Str.Enh	1000	1000
NC_048570.1	68301300	68398883	Muscle_QTL	97583	68380200	68380400	Str.Enh	200	200
NC_048570.1	68301300	68398883	Muscle_QTL	97583	68381600	68382000	Str.Enh	400	400
NC_048570.1	68301300	68398883	Muscle_QTL	97583	68391200	68393200	Str.Enh	2000	2000
NC_048570.1	68301300	68398883	Muscle_QTL	97583	68319600	68323000	Str.Enh	3400	3400
NC_048570.1	68301300	68398883	Muscle_QTL	97583	68383400	68387800	Str.Enh	4400	4400
NC_048570.1	68495906	68544015	Muscle_QTL	48109	68496400	68496600	Str.Enh	200	200
NC_048570.1	68495906	68544015	Muscle_QTL	48109	68496800	68497000	Str.Enh	200	200
NC_048570.1	68495906	68544015	Muscle_QTL	48109	68511200	68513800	Str.Enh	2600	2600
NC_048570.1	68495906	68544015	Muscle_QTL	48109	68514000	68515000	Str.Enh	1000	1000
NC_048570.1	68495906	68544015	Muscle_QTL	48109	68499000	68502200	Str.Enh	3200	3200
NC_048570.1	68495906	68544015	Muscle_QTL	48109	68531000	68535600	Str.Enh	4600	4600
NC_048570.1	68613861	68623105	Muscle_QTL	9244	68619800	68620200	Str.Enh	400	400
NC_048570.1	68613861	68623105	Muscle_QTL	9244	68622400	68622800	Str.Enh	400	400
NC_048570.1	68613861	68623105	Muscle_QTL	9244	68614800	68616200	Str.Enh	1400	1400
NC_048571.1	16764502	16792336	Muscle_QTL	27834	16791200	16792200	Str.Enh	1000	1000
NC_048571.1	16803195	16807117	Muscle_QTL	3922	16806400	16806800	Str.Enh	400	400
NC_048571.1	16948870	16997070	Muscle_QTL	48200	16948800	16950600	Str.Enh	1730	1800
NC_048571.1	16948870	16997070	Muscle_QTL	48200	16951000	16951400	Str.Enh	400	400
NC_048571.1	16948870	16997070	Muscle_QTL	48200	16968000	16969000	Str.Enh	1000	1000
NC_048571.1	16948870	16997070	Muscle_QTL	48200	16970600	16972200	Str.Enh	1600	1600
NC_048571.1	16948870	16997070	Muscle_QTL	48200	16990400	16990800	Str.Enh	400	400
NC_048571.1	16948870	16997070	Muscle_QTL	48200	16993000	16993400	Str.Enh	400	400
NC_048571.1	16948870	16997070	Muscle_QTL	48200	16957200	16957600	Str.Enh	400	400
NC_048571.1	16948870	16997070	Muscle_QTL	48200	16973000	16975600	Str.Enh	2600	2600
NC_048571.1	17426853	17429950	Muscle_QTL	3097	17428000	17428400	Str.Enh	400	400
NC_048571.1	17474590	17476175	Muscle_QTL	1585	17474600	17477600	Str.Enh	1575	3000
NC_048571.1	17484853	17495827	Muscle_QTL	10974	17494200	17495400	Str.Enh	1200	1200
NC_048571.1	17514772	17518419	Muscle_QTL	3647	17516800	17517200	Str.Enh	400	400
NC_048571.1	17514772	17518419	Muscle_QTL	3647	17512000	17516000	Str.Enh	1228	4000
NC_048571.1	17666068	17713529	Muscle_QTL	47461	17683200	17686200	Str.Enh	3000	3000
NC_048571.1	17666068	17713529	Muscle_QTL	47461	17686400	17687800	Str.Enh	1400	1400
NC_048571.1	17666068	17713529	Muscle_QTL	47461	17688800	17689400	Str.Enh	600	600
NC_048571.1	17666068	17713529	Muscle_QTL	47461	17691600	17694000	Str.Enh	2400	2400
NC_048571.1	17666068	17713529	Muscle_QTL	47461	17698600	17699600	Str.Enh	1000	1000
NC_048571.1	17666068	17713529	Muscle_QTL	47461	17700400	17708200	Str.Enh	7800	7800
NC_048571.1	17666068	17713529	Muscle_QTL	47461	17712600	17713200	Str.Enh	600	600
NC_048571.1	17666068	17713529	Muscle_QTL	47461	17694400	17696600	Str.Enh	2200	2200
NC_048571.1	18301950	18311805	Muscle_QTL	9855	18300600	18310400	Str.Enh	8450	9800
NC_048571.1	19784926	19785975	Muscle_QTL	1049	19785200	19786000	Str.Enh	775	800
NC_048571.1	19825278	19832288	Muscle_QTL	7010	19825600	19826200	Str.Enh	600	600
NC_048571.1	19825278	19832288	Muscle_QTL	7010	19827200	19831000	Str.Enh	3800	3800
NC_048571.1	19825278	19832288	Muscle_QTL	7010	19831200	19831600	Str.Enh	400	400
NC_048571.1	20528792	20537666	Muscle_QTL	8874	20528600	20528800	Str.Enh	8	200
NC_048571.1	31027782	31037798	Muscle_QTL	10016	31036400	31037200	Str.Enh	800	800
NC_048571.1	46412113	46450869	Muscle_QTL	38756	46416200	46418400	Str.Enh	2200	2200
NC_048571.1	46412113	46450869	Muscle_QTL	38756	46418600	46421800	Str.Enh	3200	3200
NC_048571.1	46412113	46450869	Muscle_QTL	38756	46424200	46425800	Str.Enh	1600	1600
NC_048571.1	46412113	46450869	Muscle_QTL	38756	46441600	46443400	Str.Enh	1800	1800
NC_048571.1	46806767	46809171	Muscle_QTL	2404	46807800	46808000	Str.Enh	200	200
NC_048571.1	47405191	47415847	Muscle_QTL	10656	47406600	47407000	Str.Enh	400	400
NC_048571.1	47512336	47521979	Muscle_QTL	9643	47515000	47518200	Str.Enh	3200	3200
NC_048571.1	47532757	47534753	Muscle_QTL	1996	47531000	47533400	Str.Enh	643	2400
NC_048571.1	47532757	47534753	Muscle_QTL	1996	47534600	47535400	Str.Enh	153	800
NC_048571.1	47608238	47612403	Muscle_QTL	4165	47610000	47611200	Str.Enh	1200	1200
NC_048571.1	47608238	47612403	Muscle_QTL	4165	47611800	47612000	Str.Enh	200	200
NC_048571.1	47642433	47661776	Muscle_QTL	19343	47660400	47660600	Str.Enh	200	200
NC_048571.1	47777434	47788883	Muscle_QTL	11449	47787600	47788000	Str.Enh	400	400
NC_048571.1	47796281	47823581	Muscle_QTL	27300	47797000	47799200	Str.Enh	2200	2200
NC_048571.1	47796281	47823581	Muscle_QTL	27300	47807000	47807400	Str.Enh	400	400
NC_048571.1	47796281	47823581	Muscle_QTL	27300	47808600	47809000	Str.Enh	400	400
NC_048571.1	47796281	47823581	Muscle_QTL	27300	47809800	47811400	Str.Enh	1600	1600
NC_048571.1	47865545	47879856	Muscle_QTL	14311	47868200	47871600	Str.Enh	3400	3400
NC_048571.1	47865545	47879856	Muscle_QTL	14311	47877600	47879000	Str.Enh	1400	1400
NC_048571.1	47865545	47879856	Muscle_QTL	14311	47879800	47880800	Str.Enh	56	1000
NC_048571.1	47883265	47936245	Muscle_QTL	52980	47883400	47886400	Str.Enh	3000	3000
NC_048571.1	47883265	47936245	Muscle_QTL	52980	47907600	47912000	Str.Enh	4400	4400
NC_048571.1	47883265	47936245	Muscle_QTL	52980	47915200	47919200	Str.Enh	4000	4000
NC_048571.1	47883265	47936245	Muscle_QTL	52980	47920600	47921200	Str.Enh	600	600
NC_048571.1	47883265	47936245	Muscle_QTL	52980	47924600	47924800	Str.Enh	200	200
NC_048571.1	47883265	47936245	Muscle_QTL	52980	47935200	47936400	Str.Enh	1045	1200
NC_048571.1	47883265	47936245	Muscle_QTL	52980	47886800	47896600	Str.Enh	9800	9800
NC_048571.1	47883265	47936245	Muscle_QTL	52980	47906600	47907200	Str.Enh	600	600
NC_048571.1	47883265	47936245	Muscle_QTL	52980	47922000	47924400	Str.Enh	2400	2400
NC_048571.1	48141125	48167034	Muscle_QTL	25909	48139000	48144800	Str.Enh	3675	5800
NC_048571.1	48141125	48167034	Muscle_QTL	25909	48152400	48153800	Str.Enh	1400	1400
NC_048571.1	48835494	48844428	Muscle_QTL	8934	48836800	48838600	Str.Enh	1800	1800
NC_048571.1	48835494	48844428	Muscle_QTL	8934	48839200	48840000	Str.Enh	800	800
NC_048571.1	48835494	48844428	Muscle_QTL	8934	48842000	48853000	Str.Enh	2428	11000
NC_048571.1	49051178	49069750	Muscle_QTL	18572	49051000	49051400	Str.Enh	222	400
NC_048571.1	49051178	49069750	Muscle_QTL	18572	49059200	49059800	Str.Enh	600	600
NC_048571.1	49051178	49069750	Muscle_QTL	18572	49060000	49060400	Str.Enh	400	400
NC_048571.1	49051178	49069750	Muscle_QTL	18572	49061000	49065200	Str.Enh	4200	4200
NC_048571.1	49051178	49069750	Muscle_QTL	18572	49069400	49070000	Str.Enh	350	600
NC_048571.1	49115635	49117614	Muscle_QTL	1979	49113200	49117000	Str.Enh	1365	3800
NC_048571.1	73147373	73159274	BCWD_QTL	11901	73148400	73148600	Str.Enh	200	200
NC_048571.1	73198027	73206968	BCWD_QTL	8941	73205600	73206400	Str.Enh	800	800
NC_048571.1	73221649	73241172	BCWD_QTL	19523	73235000	73236600	Str.Enh	1600	1600
NC_048571.1	73301407	73317723	BCWD_QTL	16316	73302000	73302200	Str.Enh	200	200
NC_048571.1	73725718	73730420	BCWD_QTL	4702	73725600	73725800	Str.Enh	82	200
NC_048572.1	2291915	2350161	Muscle_QTL	58246	2298600	2299000	Str.Enh	400	400
NC_048572.1	2291915	2350161	Muscle_QTL	58246	2350000	2350200	Str.Enh	161	200
NC_048572.1	5204967	5221600	Muscle_QTL	16633	5205800	5206200	Str.Enh	400	400
NC_048572.1	5204967	5221600	Muscle_QTL	16633	5208200	5208600	Str.Enh	400	400
NC_048572.1	5204967	5221600	Muscle_QTL	16633	5211800	5212400	Str.Enh	600	600
NC_048572.1	5537427	5550032	Muscle_QTL	12605	5549800	5550800	Str.Enh	232	1000
NC_048572.1	5739415	5787175	Muscle_QTL	47760	5748400	5748800	Str.Enh	400	400
NC_048572.1	6762792	6784529	Muscle_QTL	21737	6778200	6778400	Str.Enh	200	200
NC_048572.1	6762792	6784529	Muscle_QTL	21737	6778800	6780000	Str.Enh	1200	1200
NC_048572.1	7295779	7325097	Muscle_QTL	29318	7319600	7321400	Str.Enh	1800	1800
NC_048572.1	7295779	7325097	Muscle_QTL	29318	7323800	7324000	Str.Enh	200	200
NC_048572.1	7295779	7325097	Muscle_QTL	29318	7324200	7324400	Str.Enh	200	200
NC_048572.1	7295779	7325097	Muscle_QTL	29318	7307200	7307800	Str.Enh	600	600
NC_048572.1	7341913	7369310	Muscle_QTL	27397	7367800	7368600	Str.Enh	800	800
NC_048572.1	8012329	8255339	Muscle_QTL	243010	8054800	8055200	Str.Enh	400	400
NC_048572.1	8012329	8255339	Muscle_QTL	243010	8077400	8078400	Str.Enh	1000	1000
NC_048572.1	8012329	8255339	Muscle_QTL	243010	8079400	8080400	Str.Enh	1000	1000
NC_048572.1	8012329	8255339	Muscle_QTL	243010	8083400	8083800	Str.Enh	400	400
NC_048572.1	8012329	8255339	Muscle_QTL	243010	8201400	8202000	Str.Enh	600	600
NC_048572.1	8012329	8255339	Muscle_QTL	243010	8209200	8211200	Str.Enh	2000	2000
NC_048572.1	8012329	8255339	Muscle_QTL	243010	8211400	8211800	Str.Enh	400	400
NC_048572.1	8012329	8255339	Muscle_QTL	243010	8220400	8221800	Str.Enh	1400	1400
NC_048572.1	8012329	8255339	Muscle_QTL	243010	8231400	8235000	Str.Enh	3600	3600
NC_048572.1	8012329	8255339	Muscle_QTL	243010	8235800	8237600	Str.Enh	1800	1800
NC_048572.1	8012329	8255339	Muscle_QTL	243010	8243800	8244400	Str.Enh	600	600
NC_048572.1	8012329	8255339	Muscle_QTL	243010	8247400	8250800	Str.Enh	3400	3400
NC_048572.1	9412128	9521635	BCWD_QTL	109507	9412200	9412400	Str.Enh	200	200
NC_048572.1	9412128	9521635	BCWD_QTL	109507	9427200	9427800	Str.Enh	600	600
NC_048572.1	9412128	9521635	BCWD_QTL	109507	9445000	9445800	Str.Enh	800	800
NC_048572.1	9412128	9521635	BCWD_QTL	109507	9472800	9473200	Str.Enh	400	400
NC_048572.1	9412128	9521635	BCWD_QTL	109507	9493800	9494600	Str.Enh	800	800
NC_048572.1	9526114	9530988	BCWD_QTL	4874	9528200	9529400	Str.Enh	1200	1200
NC_048572.1	9828132	9990207	BCWD_QTL	162075	9871400	9872600	Str.Enh	1200	1200
NC_048572.1	9828132	9990207	BCWD_QTL	162075	9903600	9903800	Str.Enh	200	200
NC_048572.1	9828132	9990207	BCWD_QTL	162075	9917000	9918000	Str.Enh	1000	1000
NC_048572.1	9828132	9990207	BCWD_QTL	162075	9924400	9924600	Str.Enh	200	200
NC_048572.1	9828132	9990207	BCWD_QTL	162075	9963600	9965000	Str.Enh	1400	1400
NC_048572.1	9828132	9990207	BCWD_QTL	162075	9969000	9972200	Str.Enh	3200	3200
NC_048572.1	9828132	9990207	BCWD_QTL	162075	9976200	9976600	Str.Enh	400	400
NC_048572.1	9828132	9990207	BCWD_QTL	162075	9984000	9987400	Str.Enh	3400	3400
NC_048572.1	9828132	9990207	BCWD_QTL	162075	9987600	9989800	Str.Enh	2200	2200
NC_048572.1	9972254	9979530	BCWD_QTL	7276	9976200	9976600	Str.Enh	400	400
NC_048572.1	10153745	10167153	BCWD_QTL	13408	10163800	10166000	Str.Enh	2200	2200
NC_048572.1	10256785	10268686	BCWD_QTL	11901	10257400	10257800	Str.Enh	400	400
NC_048572.1	10256785	10268686	BCWD_QTL	11901	10260200	10262800	Str.Enh	2600	2600
NC_048572.1	10256785	10268686	BCWD_QTL	11901	10263600	10264800	Str.Enh	1200	1200
NC_048572.1	10256785	10268686	BCWD_QTL	11901	10266000	10267200	Str.Enh	1200	1200
NC_048572.1	18592035	18673907	BCWD_QTL	81872	18592200	18592600	Str.Enh	400	400
NC_048572.1	18592035	18673907	BCWD_QTL	81872	18596200	18596800	Str.Enh	600	600
NC_048572.1	18592035	18673907	BCWD_QTL	81872	18600000	18600600	Str.Enh	600	600
NC_048572.1	18592035	18673907	BCWD_QTL	81872	18601800	18604000	Str.Enh	2200	2200
NC_048572.1	18592035	18673907	BCWD_QTL	81872	18613800	18617200	Str.Enh	3400	3400
NC_048572.1	18592035	18673907	BCWD_QTL	81872	18618000	18621000	Str.Enh	3000	3000
NC_048572.1	18592035	18673907	BCWD_QTL	81872	18638600	18639400	Str.Enh	800	800
NC_048572.1	18592035	18673907	BCWD_QTL	81872	18649400	18653200	Str.Enh	3800	3800
NC_048572.1	18592035	18673907	BCWD_QTL	81872	18653600	18656800	Str.Enh	3200	3200
NC_048572.1	18592035	18673907	BCWD_QTL	81872	18669200	18671800	Str.Enh	2600	2600
NC_048572.1	18592035	18673907	BCWD_QTL	81872	18640000	18645800	Str.Enh	5800	5800
NC_048572.1	18693504	18714589	BCWD_QTL	21085	18690000	18693600	Str.Enh	96	3600
NC_048572.1	18693504	18714589	BCWD_QTL	21085	18701200	18701600	Str.Enh	400	400
NC_048572.1	18693504	18714589	BCWD_QTL	21085	18706000	18706200	Str.Enh	200	200
NC_048572.1	18693504	18714589	BCWD_QTL	21085	18706600	18706800	Str.Enh	200	200
NC_048572.1	18693504	18714589	BCWD_QTL	21085	18712000	18712200	Str.Enh	200	200
NC_048572.1	18693504	18714589	BCWD_QTL	21085	18708000	18711800	Str.Enh	3800	3800
NC_048572.1	18716190	18785231	BCWD_QTL	69041	18716800	18717000	Str.Enh	200	200
NC_048572.1	18716190	18785231	BCWD_QTL	69041	18717200	18717400	Str.Enh	200	200
NC_048572.1	18716190	18785231	BCWD_QTL	69041	18730800	18731600	Str.Enh	800	800
NC_048572.1	18716190	18785231	BCWD_QTL	69041	18737000	18737600	Str.Enh	600	600
NC_048572.1	18716190	18785231	BCWD_QTL	69041	18741400	18742400	Str.Enh	1000	1000
NC_048572.1	18716190	18785231	BCWD_QTL	69041	18747600	18754400	Str.Enh	6800	6800
NC_048572.1	18716190	18785231	BCWD_QTL	69041	18755800	18756200	Str.Enh	400	400
NC_048572.1	18716190	18785231	BCWD_QTL	69041	18758000	18759200	Str.Enh	1200	1200
NC_048572.1	18716190	18785231	BCWD_QTL	69041	18763000	18763800	Str.Enh	800	800
NC_048572.1	18716190	18785231	BCWD_QTL	69041	18764800	18767400	Str.Enh	2600	2600
NC_048572.1	18716190	18785231	BCWD_QTL	69041	18781400	18784800	Str.Enh	3400	3400
NC_048572.1	18716190	18785231	BCWD_QTL	69041	18726400	18729400	Str.Enh	3000	3000
NC_048572.1	18860699	18874196	BCWD_QTL	13497	18863000	18863800	Str.Enh	800	800
NC_048572.1	18860699	18874196	BCWD_QTL	13497	18867200	18869200	Str.Enh	2000	2000
NC_048572.1	18877050	18880991	BCWD_QTL	3941	18877600	18885200	Str.Enh	3391	7600
NC_048572.1	18914977	18921128	BCWD_QTL	6151	18917800	18920200	Str.Enh	2400	2400
NC_048572.1	18925195	18935038	BCWD_QTL	9843	18926000	18929200	Str.Enh	3200	3200
NC_048572.1	18925195	18935038	BCWD_QTL	9843	18929600	18931000	Str.Enh	1400	1400
NC_048572.1	18937630	18947755	BCWD_QTL	10125	18943000	18945400	Str.Enh	2400	2400
NC_048572.1	18937630	18947755	BCWD_QTL	10125	18947000	18947200	Str.Enh	200	200
NC_048572.1	18950267	19007048	BCWD_QTL	56781	18962800	18963600	Str.Enh	800	800
NC_048572.1	18950267	19007048	BCWD_QTL	56781	18975800	18978200	Str.Enh	2400	2400
NC_048572.1	18950267	19007048	BCWD_QTL	56781	18983200	18985600	Str.Enh	2400	2400
NC_048572.1	18950267	19007048	BCWD_QTL	56781	18995600	18996600	Str.Enh	1000	1000
NC_048572.1	18950267	19007048	BCWD_QTL	56781	18996800	18998400	Str.Enh	1600	1600
NC_048572.1	18950267	19007048	BCWD_QTL	56781	19001200	19001600	Str.Enh	400	400
NC_048572.1	18950267	19007048	BCWD_QTL	56781	19005800	19006200	Str.Enh	400	400
NC_048572.1	18950267	19007048	BCWD_QTL	56781	19006600	19006800	Str.Enh	200	200
NC_048572.1	18950267	19007048	BCWD_QTL	56781	18955600	18957000	Str.Enh	1400	1400
NC_048572.1	19015833	19017496	BCWD_QTL	1663	19017400	19017600	Str.Enh	96	200
NC_048572.1	19058204	19073437	BCWD_QTL	15233	19068600	19069000	Str.Enh	400	400
NC_048572.1	19058204	19073437	BCWD_QTL	15233	19069200	19071200	Str.Enh	2000	2000
NC_048572.1	19076717	19085514	BCWD_QTL	8797	19081800	19083600	Str.Enh	1800	1800
NC_048572.1	19157308	19161429	BCWD_QTL	4121	19159400	19161200	Str.Enh	1800	1800
NC_048572.1	19171933	19333868	BCWD_QTL	161935	19181000	19183400	Str.Enh	2400	2400
NC_048572.1	19544308	19584300	BCWD_QTL	39992	19547400	19548000	Str.Enh	600	600
NC_048572.1	19544308	19584300	BCWD_QTL	39992	19549800	19550000	Str.Enh	200	200
NC_048572.1	19544308	19584300	BCWD_QTL	39992	19552600	19553200	Str.Enh	600	600
NC_048572.1	19544308	19584300	BCWD_QTL	39992	19566400	19568600	Str.Enh	2200	2200
NC_048572.1	19544308	19584300	BCWD_QTL	39992	19584000	19584400	Str.Enh	300	400
NC_048572.1	26917862	26995318	Muscle_QTL	77456	26917800	26918000	Str.Enh	138	200
NC_048572.1	26917862	26995318	Muscle_QTL	77456	26923800	26924800	Str.Enh	1000	1000
NC_048572.1	26917862	26995318	Muscle_QTL	77456	26930000	26930200	Str.Enh	200	200
NC_048572.1	26917862	26995318	Muscle_QTL	77456	26935800	26936400	Str.Enh	600	600
NC_048572.1	26917862	26995318	Muscle_QTL	77456	26949200	26949600	Str.Enh	400	400
NC_048572.1	26917862	26995318	Muscle_QTL	77456	26956600	26957200	Str.Enh	600	600
NC_048572.1	27028097	27242023	Muscle_QTL	213926	27037600	27038400	Str.Enh	800	800
NC_048572.1	27028097	27242023	Muscle_QTL	213926	27040400	27042400	Str.Enh	2000	2000
NC_048572.1	27028097	27242023	Muscle_QTL	213926	27049200	27049600	Str.Enh	400	400
NC_048572.1	27028097	27242023	Muscle_QTL	213926	27185800	27186400	Str.Enh	600	600
NC_048572.1	27391795	27478015	Muscle_QTL	86220	27463200	27464400	Str.Enh	1200	1200
NC_048572.1	27391795	27478015	Muscle_QTL	86220	27466200	27467800	Str.Enh	1600	1600
NC_048572.1	30251668	30262632	Muscle_QTL	10964	30252200	30252400	Str.Enh	200	200
NC_048572.1	36619442	36625704	Muscle_QTL	6262	36618200	36621800	Str.Enh	2358	3600
NC_048572.1	36643633	36660944	Muscle_QTL	17311	36660200	36661200	Str.Enh	744	1000
NC_048572.1	36759261	36766106	Muscle_QTL	6845	36759600	36760400	Str.Enh	800	800
NC_048572.1	36759261	36766106	Muscle_QTL	6845	36761000	36764400	Str.Enh	3400	3400
NC_048572.1	37365755	37383820	Muscle_QTL	18065	37366400	37368000	Str.Enh	1600	1600
NC_048572.1	37365755	37383820	Muscle_QTL	18065	37376400	37378200	Str.Enh	1800	1800
NC_048572.1	37365755	37383820	Muscle_QTL	18065	37379200	37383800	Str.Enh	4600	4600
NC_048572.1	37386252	37422641	Muscle_QTL	36389	37386000	37386800	Str.Enh	548	800
NC_048572.1	39464237	39793552	Muscle_QTL	329315	39471400	39473000	Str.Enh	1600	1600
NC_048572.1	39464237	39793552	Muscle_QTL	329315	39477400	39479200	Str.Enh	1800	1800
NC_048572.1	39464237	39793552	Muscle_QTL	329315	39483600	39484200	Str.Enh	600	600
NC_048572.1	39464237	39793552	Muscle_QTL	329315	39520600	39522200	Str.Enh	1600	1600
NC_048572.1	39464237	39793552	Muscle_QTL	329315	39602600	39603400	Str.Enh	800	800
NC_048572.1	39464237	39793552	Muscle_QTL	329315	39605400	39605600	Str.Enh	200	200
NC_048572.1	39464237	39793552	Muscle_QTL	329315	39631000	39632000	Str.Enh	1000	1000
NC_048572.1	39464237	39793552	Muscle_QTL	329315	39645600	39646200	Str.Enh	600	600
NC_048572.1	39464237	39793552	Muscle_QTL	329315	39666200	39666600	Str.Enh	400	400
NC_048572.1	39464237	39793552	Muscle_QTL	329315	39677000	39678800	Str.Enh	1800	1800
NC_048572.1	39464237	39793552	Muscle_QTL	329315	39680600	39681000	Str.Enh	400	400
NC_048572.1	39464237	39793552	Muscle_QTL	329315	39685000	39686400	Str.Enh	1400	1400
NC_048572.1	39464237	39793552	Muscle_QTL	329315	39687200	39688000	Str.Enh	800	800
NC_048572.1	39464237	39793552	Muscle_QTL	329315	39700000	39700400	Str.Enh	400	400
NC_048572.1	39464237	39793552	Muscle_QTL	329315	39704200	39704600	Str.Enh	400	400
NC_048572.1	39464237	39793552	Muscle_QTL	329315	39719200	39721000	Str.Enh	1800	1800
NC_048572.1	39464237	39793552	Muscle_QTL	329315	39727200	39727400	Str.Enh	200	200
NC_048572.1	39464237	39793552	Muscle_QTL	329315	39733000	39733800	Str.Enh	800	800
NC_048572.1	39464237	39793552	Muscle_QTL	329315	39736000	39736200	Str.Enh	200	200
NC_048572.1	39464237	39793552	Muscle_QTL	329315	39736400	39736800	Str.Enh	400	400
NC_048572.1	39464237	39793552	Muscle_QTL	329315	39750400	39751000	Str.Enh	600	600
NC_048572.1	39464237	39793552	Muscle_QTL	329315	39729400	39732600	Str.Enh	3200	3200
NC_048572.1	40633364	40637017	Muscle_QTL	3653	40633600	40635800	Str.Enh	2200	2200
NC_048572.1	41052258	41056156	Muscle_QTL	3898	41053000	41053200	Str.Enh	200	200
NC_048572.1	42432212	42526475	Muscle_QTL	94263	42524000	42524200	Str.Enh	200	200
NC_048572.1	42432212	42526475	Muscle_QTL	94263	42499400	42500400	Str.Enh	1000	1000
NC_048572.1	43660316	43746528	Muscle_QTL	86212	43733800	43736200	Str.Enh	2400	2400
NC_048572.1	45204372	45459189	Muscle_QTL	254817	45207800	45209200	Str.Enh	1400	1400
NC_048572.1	45204372	45459189	Muscle_QTL	254817	45209400	45210800	Str.Enh	1400	1400
NC_048572.1	45204372	45459189	Muscle_QTL	254817	45239600	45240200	Str.Enh	600	600
NC_048572.1	45204372	45459189	Muscle_QTL	254817	45276600	45277000	Str.Enh	400	400
NC_048572.1	45204372	45459189	Muscle_QTL	254817	45288600	45289800	Str.Enh	1200	1200
NC_048572.1	45204372	45459189	Muscle_QTL	254817	45320800	45321400	Str.Enh	600	600
NC_048572.1	45204372	45459189	Muscle_QTL	254817	45324000	45325000	Str.Enh	1000	1000
NC_048572.1	45204372	45459189	Muscle_QTL	254817	45327600	45330000	Str.Enh	2400	2400
NC_048572.1	45204372	45459189	Muscle_QTL	254817	45352000	45352400	Str.Enh	400	400
NC_048572.1	45204372	45459189	Muscle_QTL	254817	45377800	45379400	Str.Enh	1600	1600
NC_048572.1	45204372	45459189	Muscle_QTL	254817	45406800	45407000	Str.Enh	200	200
NC_048572.1	45204372	45459189	Muscle_QTL	254817	45414800	45415800	Str.Enh	1000	1000
NC_048572.1	45204372	45459189	Muscle_QTL	254817	45416600	45417000	Str.Enh	400	400
NC_048572.1	45204372	45459189	Muscle_QTL	254817	45233200	45237000	Str.Enh	3800	3800
NC_048572.1	45512463	45601286	Muscle_QTL	88823	45542200	45542800	Str.Enh	600	600
NC_048572.1	45512463	45601286	Muscle_QTL	88823	45543400	45544400	Str.Enh	1000	1000
NC_048572.1	45512463	45601286	Muscle_QTL	88823	45545800	45547000	Str.Enh	1200	1200
NC_048572.1	45512463	45601286	Muscle_QTL	88823	45549000	45550200	Str.Enh	1200	1200
NC_048572.1	45651569	45674339	Muscle_QTL	22770	45652800	45653400	Str.Enh	600	600
NC_048572.1	45651569	45674339	Muscle_QTL	22770	45659400	45659600	Str.Enh	200	200
NC_048572.1	45651569	45674339	Muscle_QTL	22770	45660800	45661400	Str.Enh	600	600
NC_048572.1	81202427	81333335	BCWD_QTL	130908	81298400	81298600	Str.Enh	200	200
NC_048572.1	81202427	81333335	BCWD_QTL	130908	81300600	81302200	Str.Enh	1600	1600
NC_048572.1	81202427	81333335	BCWD_QTL	130908	81302400	81304600	Str.Enh	2200	2200
NC_048572.1	81202427	81333335	BCWD_QTL	130908	81305400	81305800	Str.Enh	400	400
NC_048572.1	81202427	81333335	BCWD_QTL	130908	81309800	81311600	Str.Enh	1800	1800
NC_048572.1	81202427	81333335	BCWD_QTL	130908	81311800	81312400	Str.Enh	600	600
NC_048572.1	81418928	81441500	BCWD_QTL	22572	81421800	81422200	Str.Enh	400	400
NC_048572.1	81666818	81692093	BCWD_QTL	25275	81689600	81689800	Str.Enh	200	200
NC_048572.1	81711316	81741274	BCWD_QTL	29958	81734400	81741400	Str.Enh	6874	7000
NC_048572.1	81746940	81778611	BCWD_QTL	31671	81750400	81750800	Str.Enh	400	400
NC_048572.1	81746940	81778611	BCWD_QTL	31671	81752000	81753000	Str.Enh	1000	1000
NC_048572.1	81746940	81778611	BCWD_QTL	31671	81764400	81767200	Str.Enh	2800	2800
NC_048572.1	81746940	81778611	BCWD_QTL	31671	81776200	81777000	Str.Enh	800	800
NC_048572.1	82039623	82063994	BCWD_QTL	24371	82063600	82064400	Str.Enh	394	800
NC_048572.1	82214909	82220277	BCWD_QTL	5368	82219000	82220800	Str.Enh	1277	1800
NC_048572.1	82237775	82240225	BCWD_QTL	2450	82238000	82238200	Str.Enh	200	200
NC_048572.1	82313506	82319122	BCWD_QTL	5616	82314000	82314400	Str.Enh	400	400
NC_048572.1	82333919	82337739	BCWD_QTL	3820	82332800	82334000	Str.Enh	81	1200
NC_048572.1	82341281	82356734	BCWD_QTL	15453	82344000	82345600	Str.Enh	1600	1600
NC_048572.1	82341281	82356734	BCWD_QTL	15453	82347000	82347400	Str.Enh	400	400
NC_048572.1	82359297	82361609	BCWD_QTL	2312	82361200	82362000	Str.Enh	409	800
NC_048572.1	82362236	82384630	BCWD_QTL	22394	82363000	82363400	Str.Enh	400	400
NC_048572.1	82362236	82384630	BCWD_QTL	22394	82363600	82364000	Str.Enh	400	400
NC_048572.1	82362236	82384630	BCWD_QTL	22394	82368800	82370200	Str.Enh	1400	1400
NC_048572.1	82362236	82384630	BCWD_QTL	22394	82371000	82371600	Str.Enh	600	600
NC_048572.1	82362236	82384630	BCWD_QTL	22394	82372600	82373000	Str.Enh	400	400
NC_048572.1	82362236	82384630	BCWD_QTL	22394	82375800	82377600	Str.Enh	1800	1800
NC_048572.1	82362236	82384630	BCWD_QTL	22394	82379000	82383200	Str.Enh	4200	4200
NC_048572.1	82362236	82384630	BCWD_QTL	22394	82383400	82384000	Str.Enh	600	600
NC_048572.1	82397493	82466531	BCWD_QTL	69038	82401000	82401600	Str.Enh	600	600
NC_048572.1	82397493	82466531	BCWD_QTL	69038	82401800	82403000	Str.Enh	1200	1200
NC_048572.1	82397493	82466531	BCWD_QTL	69038	82417600	82419400	Str.Enh	1800	1800
NC_048572.1	82544570	82565533	BCWD_QTL	20963	82551800	82552800	Str.Enh	1000	1000
NC_048572.1	82544570	82565533	BCWD_QTL	20963	82554000	82555800	Str.Enh	1800	1800
NC_048572.1	82544570	82565533	BCWD_QTL	20963	82557600	82558400	Str.Enh	800	800
NC_048572.1	82544570	82565533	BCWD_QTL	20963	82564200	82564600	Str.Enh	400	400
NC_048572.1	82575692	82610808	BCWD_QTL	35116	82583400	82586000	Str.Enh	2600	2600
NC_048572.1	82575692	82610808	BCWD_QTL	35116	82589000	82589800	Str.Enh	800	800
NC_048572.1	82575692	82610808	BCWD_QTL	35116	82593400	82596600	Str.Enh	3200	3200
NC_048572.1	82575692	82610808	BCWD_QTL	35116	82600800	82602600	Str.Enh	1800	1800
NC_048572.1	82575692	82610808	BCWD_QTL	35116	82603200	82604600	Str.Enh	1400	1400
NC_048572.1	82575692	82610808	BCWD_QTL	35116	82609000	82609200	Str.Enh	200	200
NC_048572.1	82575692	82610808	BCWD_QTL	35116	82591600	82592400	Str.Enh	800	800
NC_048572.1	82575692	82610808	BCWD_QTL	35116	82606000	82608200	Str.Enh	2200	2200
NC_048572.1	82629844	82669370	BCWD_QTL	39526	82630600	82631800	Str.Enh	1200	1200
NC_048572.1	82706957	82715106	BCWD_QTL	8149	82712800	82714000	Str.Enh	1200	1200
NC_048572.1	82706957	82715106	BCWD_QTL	8149	82714200	82715200	Str.Enh	906	1000
NC_048572.1	82728550	82756620	BCWD_QTL	28070	82729200	82729600	Str.Enh	400	400
NC_048572.1	82728550	82756620	BCWD_QTL	28070	82746400	82748800	Str.Enh	2400	2400
NC_048572.1	82728550	82756620	BCWD_QTL	28070	82749400	82750400	Str.Enh	1000	1000
NC_048572.1	82728550	82756620	BCWD_QTL	28070	82750800	82753800	Str.Enh	3000	3000
NC_048572.1	82763413	82800489	BCWD_QTL	37076	82775600	82776800	Str.Enh	1200	1200
NC_048572.1	82829325	82998579	BCWD_QTL	169254	82841000	82841600	Str.Enh	600	600
NC_048572.1	82829325	82998579	BCWD_QTL	169254	82862000	82863000	Str.Enh	1000	1000
NC_048572.1	82829325	82998579	BCWD_QTL	169254	82871000	82871800	Str.Enh	800	800
NC_048572.1	82829325	82998579	BCWD_QTL	169254	82885400	82885600	Str.Enh	200	200
NC_048572.1	82829325	82998579	BCWD_QTL	169254	82894400	82895600	Str.Enh	1200	1200
NC_048572.1	82829325	82998579	BCWD_QTL	169254	82899200	82899800	Str.Enh	600	600
NC_048572.1	82829325	82998579	BCWD_QTL	169254	82902200	82903000	Str.Enh	800	800
NC_048572.1	82829325	82998579	BCWD_QTL	169254	82912000	82914000	Str.Enh	2000	2000
NC_048572.1	82829325	82998579	BCWD_QTL	169254	82928800	82929000	Str.Enh	200	200
NC_048572.1	82829325	82998579	BCWD_QTL	169254	82929400	82929600	Str.Enh	200	200
NC_048572.1	82829325	82998579	BCWD_QTL	169254	82939000	82939600	Str.Enh	600	600
NC_048572.1	82829325	82998579	BCWD_QTL	169254	82940000	82943000	Str.Enh	3000	3000
NC_048572.1	82829325	82998579	BCWD_QTL	169254	82957200	82957600	Str.Enh	400	400
NC_048572.1	82829325	82998579	BCWD_QTL	169254	82958400	82959400	Str.Enh	1000	1000
NC_048572.1	82829325	82998579	BCWD_QTL	169254	82962800	82965800	Str.Enh	3000	3000
NC_048572.1	82829325	82998579	BCWD_QTL	169254	82966600	82967400	Str.Enh	800	800
NC_048572.1	82829325	82998579	BCWD_QTL	169254	82972200	82972600	Str.Enh	400	400
NC_048572.1	82829325	82998579	BCWD_QTL	169254	82992600	82993400	Str.Enh	800	800
NC_048572.1	82829325	82998579	BCWD_QTL	169254	82996200	82996800	Str.Enh	600	600
NC_048572.1	82829325	82998579	BCWD_QTL	169254	82997000	82997600	Str.Enh	600	600
NC_048572.1	82829325	82998579	BCWD_QTL	169254	82998400	82998600	Str.Enh	179	200
NC_048572.1	88002950	88016871	Muscle_QTL	13921	88001800	88003000	Str.Enh	50	1200
NC_048572.1	88002950	88016871	Muscle_QTL	13921	88011800	88012400	Str.Enh	600	600
NC_048572.1	88026951	88059388	Muscle_QTL	32437	88026800	88027600	Str.Enh	649	800
NC_048572.1	88026951	88059388	Muscle_QTL	32437	88034000	88034200	Str.Enh	200	200
NC_048572.1	88026951	88059388	Muscle_QTL	32437	88039600	88039800	Str.Enh	200	200
NC_048572.1	88026951	88059388	Muscle_QTL	32437	88048600	88049000	Str.Enh	400	400
NC_048572.1	88026951	88059388	Muscle_QTL	32437	88028600	88033800	Str.Enh	5200	5200
NC_048572.1	89065441	89072878	Muscle_QTL	7437	89072200	89072400	Str.Enh	200	200
NC_048572.1	89065441	89072878	Muscle_QTL	7437	89072800	89074400	Str.Enh	78	1600
NC_048572.1	90700332	90709561	Muscle_QTL	9229	90701000	90701400	Str.Enh	400	400
NC_048572.1	90700332	90709561	Muscle_QTL	9229	90708400	90708600	Str.Enh	200	200
NC_048572.1	90721201	90735590	Muscle_QTL	14389	90721400	90721600	Str.Enh	200	200
NC_048572.1	90721201	90735590	Muscle_QTL	14389	90721800	90722600	Str.Enh	800	800
NC_048573.1	25635747	25640172	Muscle_QTL	4425	25637200	25638400	Str.Enh	1200	1200
NC_048573.1	27248597	27271091	Muscle_QTL	22494	27270200	27271000	Str.Enh	800	800
NC_048573.1	27494652	27559679	Muscle_QTL	65027	27495800	27496600	Str.Enh	800	800
NC_048573.1	27494652	27559679	Muscle_QTL	65027	27498200	27498600	Str.Enh	400	400
NC_048573.1	27494652	27559679	Muscle_QTL	65027	27518800	27519600	Str.Enh	800	800
NC_048573.1	27494652	27559679	Muscle_QTL	65027	27520600	27521000	Str.Enh	400	400
NC_048573.1	27494652	27559679	Muscle_QTL	65027	27489800	27495400	Str.Enh	748	5600
NC_048573.1	27494652	27559679	Muscle_QTL	65027	27507600	27509600	Str.Enh	2000	2000
NC_048573.1	41644958	41664617	Muscle_QTL	19659	41657000	41661200	Str.Enh	4200	4200
NC_048573.1	41644958	41664617	Muscle_QTL	19659	41644800	41651000	Str.Enh	6042	6200
NC_048573.1	41644958	41664617	Muscle_QTL	19659	41662800	41667000	Str.Enh	1817	4200
NC_048573.1	42100219	42113946	Muscle_QTL	13727	42104800	42105000	Str.Enh	200	200
NC_048573.1	42156089	42159819	Muscle_QTL	3730	42159600	42159800	Str.Enh	200	200
NC_048573.1	42547660	42556135	Muscle_QTL	8475	42554800	42556200	Str.Enh	1335	1400
NC_048573.1	42873786	42893634	Muscle_QTL	19848	42877200	42879800	Str.Enh	2600	2600
NC_048573.1	42873786	42893634	Muscle_QTL	19848	42886800	42888800	Str.Enh	2000	2000
NC_048573.1	42873786	42893634	Muscle_QTL	19848	42891800	42892600	Str.Enh	800	800
NC_048573.1	42873786	42893634	Muscle_QTL	19848	42893000	42897800	Str.Enh	634	4800
NC_048573.1	58746158	58754599	Muscle_QTL	8441	58747200	58747600	Str.Enh	400	400
NC_048573.1	58746158	58754599	Muscle_QTL	8441	58750800	58752800	Str.Enh	2000	2000
NC_048573.1	58746158	58754599	Muscle_QTL	8441	58753000	58753200	Str.Enh	200	200
NC_048573.1	59019361	59024045	Muscle_QTL	4684	59019800	59022600	Str.Enh	2800	2800
NC_048573.1	59027171	59027929	Muscle_QTL	758	59026800	59027600	Str.Enh	429	800
NC_048573.1	59264154	59291825	Muscle_QTL	27671	59273600	59274000	Str.Enh	400	400
NC_048573.1	59264154	59291825	Muscle_QTL	27671	59290200	59290800	Str.Enh	600	600
NC_048573.1	59323812	59334161	Muscle_QTL	10349	59324600	59324800	Str.Enh	200	200
NC_048573.1	59323812	59334161	Muscle_QTL	10349	59326600	59328000	Str.Enh	1400	1400
NC_048573.1	59374991	59380946	Muscle_QTL	5955	59378200	59378400	Str.Enh	200	200
NC_048573.1	59608447	59632532	Muscle_QTL	24085	59606000	59609000	Str.Enh	553	3000
NC_048573.1	59608447	59632532	Muscle_QTL	24085	59615400	59616400	Str.Enh	1000	1000
NC_048573.1	59608447	59632532	Muscle_QTL	24085	59628800	59629600	Str.Enh	800	800
NC_048573.1	59773322	59777901	Muscle_QTL	4579	59777200	59778200	Str.Enh	701	1000
NC_048573.1	59834169	59871164	Muscle_QTL	36995	59860000	59860800	Str.Enh	800	800
NC_048573.1	59936661	59951663	Muscle_QTL	15002	59938200	59940400	Str.Enh	2200	2200
NC_048573.1	59936661	59951663	Muscle_QTL	15002	59942800	59945800	Str.Enh	3000	3000
NC_048573.1	59936661	59951663	Muscle_QTL	15002	59950800	59951000	Str.Enh	200	200
NC_048574.1	37265952	37274169	Muscle_QTL	8217	37265800	37266600	Str.Enh	648	800
NC_048574.1	37479054	37497110	Muscle_QTL	18056	37479400	37479600	Str.Enh	200	200
NC_048574.1	37958872	37965448	Muscle_QTL	6576	37965000	37965200	Str.Enh	200	200
NC_048574.1	37958872	37965448	Muscle_QTL	6576	37960800	37963000	Str.Enh	2200	2200
NC_048574.1	38246617	38279717	Muscle_QTL	33100	38263400	38263600	Str.Enh	200	200
NC_048574.1	38246617	38279717	Muscle_QTL	33100	38264000	38269200	Str.Enh	5200	5200
NC_048574.1	38246617	38279717	Muscle_QTL	33100	38276600	38276800	Str.Enh	200	200
NC_048574.1	38246617	38279717	Muscle_QTL	33100	38277200	38280400	Str.Enh	2517	3200
NC_048574.1	38280419	38284881	Muscle_QTL	4462	38281200	38281400	Str.Enh	200	200
NC_048574.1	38280419	38284881	Muscle_QTL	4462	38284200	38285400	Str.Enh	681	1200
NC_048574.1	38902726	38906604	Muscle_QTL	3878	38902200	38902800	Str.Enh	74	600
NC_048574.1	38954232	38971849	Muscle_QTL	17617	38971200	38972800	Str.Enh	649	1600
NC_048574.1	39227144	39232366	Muscle_QTL	5222	39228800	39229600	Str.Enh	800	800
NC_048574.1	39771626	39775500	Muscle_QTL	3874	39771200	39773600	Str.Enh	1974	2400
NC_048574.1	39771626	39775500	Muscle_QTL	3874	39774400	39774600	Str.Enh	200	200
NC_048574.1	39922839	39964736	Muscle_QTL	41897	39932000	39933600	Str.Enh	1600	1600
NC_048574.1	39922839	39964736	Muscle_QTL	41897	39936000	39936600	Str.Enh	600	600
NC_048574.1	39922839	39964736	Muscle_QTL	41897	39936800	39939800	Str.Enh	3000	3000
NC_048574.1	39922839	39964736	Muscle_QTL	41897	39942400	39943600	Str.Enh	1200	1200
NC_048574.1	39922839	39964736	Muscle_QTL	41897	39957800	39958400	Str.Enh	600	600
NC_048574.1	39922839	39964736	Muscle_QTL	41897	39960800	39961400	Str.Enh	600	600
NC_048574.1	39991010	40083895	Muscle_QTL	92885	39994200	39997400	Str.Enh	3200	3200
NC_048574.1	39991010	40083895	Muscle_QTL	92885	39998800	39999200	Str.Enh	400	400
NC_048574.1	39991010	40083895	Muscle_QTL	92885	40004000	40006400	Str.Enh	2400	2400
NC_048574.1	39991010	40083895	Muscle_QTL	92885	40029400	40029800	Str.Enh	400	400
NC_048574.1	39991010	40083895	Muscle_QTL	92885	40033000	40034800	Str.Enh	1800	1800
NC_048574.1	39991010	40083895	Muscle_QTL	92885	40036000	40036600	Str.Enh	600	600
NC_048574.1	39991010	40083895	Muscle_QTL	92885	40038600	40039000	Str.Enh	400	400
NC_048574.1	39991010	40083895	Muscle_QTL	92885	40043800	40045200	Str.Enh	1400	1400
NC_048574.1	39991010	40083895	Muscle_QTL	92885	40055000	40055600	Str.Enh	600	600
NC_048574.1	39991010	40083895	Muscle_QTL	92885	40008200	40010600	Str.Enh	2400	2400
NC_048574.1	39991010	40083895	Muscle_QTL	92885	40019000	40026400	Str.Enh	7400	7400
NC_048574.1	42997799	43006931	Muscle_QTL	9132	42997800	42998000	Str.Enh	200	200
NC_048574.1	43062208	43069853	Muscle_QTL	7645	43067600	43068200	Str.Enh	600	600
NC_048574.1	43088860	43094426	Muscle_QTL	5566	43093200	43094600	Str.Enh	1226	1400
NC_048574.1	43101853	43108174	Muscle_QTL	6321	43102200	43102600	Str.Enh	400	400
NC_048574.1	43101853	43108174	Muscle_QTL	6321	43103400	43103600	Str.Enh	200	200
NC_048574.1	43101853	43108174	Muscle_QTL	6321	43103800	43107800	Str.Enh	4000	4000
NC_048574.1	43119043	43140437	Muscle_QTL	21394	43117400	43119200	Str.Enh	157	1800
NC_048574.1	43119043	43140437	Muscle_QTL	21394	43126200	43132600	Str.Enh	6400	6400
NC_048574.1	43119043	43140437	Muscle_QTL	21394	43136400	43136600	Str.Enh	200	200
NC_048574.1	43119043	43140437	Muscle_QTL	21394	43122000	43122800	Str.Enh	800	800
NC_048574.1	43545082	43555482	Muscle_QTL	10400	43551400	43552400	Str.Enh	1000	1000
NC_048574.1	43545082	43555482	Muscle_QTL	10400	43554600	43554800	Str.Enh	200	200
NC_048574.1	43659864	43675314	Muscle_QTL	15450	43661400	43661800	Str.Enh	400	400
NC_048574.1	43659864	43675314	Muscle_QTL	15450	43670400	43670600	Str.Enh	200	200
NC_048574.1	43659864	43675314	Muscle_QTL	15450	43675000	43675400	Str.Enh	314	400
NC_048574.1	43659864	43675314	Muscle_QTL	15450	43662800	43663600	Str.Enh	800	800
NC_048574.1	43676659	43677751	Muscle_QTL	1092	43677400	43677600	Str.Enh	200	200
NC_048574.1	43766462	43769362	Muscle_QTL	2900	43767800	43768200	Str.Enh	400	400
NC_048574.1	43798370	43878323	Muscle_QTL	79953	43804200	43805200	Str.Enh	1000	1000
NC_048574.1	43798370	43878323	Muscle_QTL	79953	43838000	43838200	Str.Enh	200	200
NC_048574.1	43798370	43878323	Muscle_QTL	79953	43838400	43839800	Str.Enh	1400	1400
NC_048574.1	43798370	43878323	Muscle_QTL	79953	43842600	43843400	Str.Enh	800	800
NC_048574.1	43798370	43878323	Muscle_QTL	79953	43844600	43844800	Str.Enh	200	200
NC_048574.1	43798370	43878323	Muscle_QTL	79953	43846400	43846600	Str.Enh	200	200
NC_048574.1	43963161	43977975	Muscle_QTL	14814	43971800	43972400	Str.Enh	600	600
NC_048574.1	43963161	43977975	Muscle_QTL	14814	43972600	43973200	Str.Enh	600	600
NC_048574.1	43997209	44027814	Muscle_QTL	30605	44005800	44006600	Str.Enh	800	800
NC_048574.1	43997209	44027814	Muscle_QTL	30605	44020400	44023000	Str.Enh	2600	2600
NC_048574.1	43997209	44027814	Muscle_QTL	30605	44027200	44027600	Str.Enh	400	400
NC_048574.1	43997209	44027814	Muscle_QTL	30605	44023800	44027000	Str.Enh	3200	3200
NC_048574.1	44078621	44079233	Muscle_QTL	612	44078400	44078800	Str.Enh	179	400
NC_048575.1	10306215	10365716	Muscle_QTL	59501	10307000	10307200	Str.Enh	200	200
NC_048575.1	10306215	10365716	Muscle_QTL	59501	10308400	10314400	Str.Enh	6000	6000
NC_048575.1	10306215	10365716	Muscle_QTL	59501	10315200	10315800	Str.Enh	600	600
NC_048575.1	10306215	10365716	Muscle_QTL	59501	10316600	10317000	Str.Enh	400	400
NC_048575.1	10306215	10365716	Muscle_QTL	59501	10324000	10324600	Str.Enh	600	600
NC_048575.1	10306215	10365716	Muscle_QTL	59501	10325200	10325800	Str.Enh	600	600
NC_048575.1	10306215	10365716	Muscle_QTL	59501	10326200	10326600	Str.Enh	400	400
NC_048575.1	10306215	10365716	Muscle_QTL	59501	10333200	10333400	Str.Enh	200	200
NC_048575.1	10306215	10365716	Muscle_QTL	59501	10335400	10335600	Str.Enh	200	200
NC_048575.1	10306215	10365716	Muscle_QTL	59501	10342200	10343800	Str.Enh	1600	1600
NC_048575.1	10306215	10365716	Muscle_QTL	59501	10349200	10349600	Str.Enh	400	400
NC_048575.1	10396249	10622979	Muscle_QTL	226730	10395600	10397000	Str.Enh	751	1400
NC_048575.1	10666327	10671231	Muscle_QTL	4904	10667200	10667400	Str.Enh	200	200
NC_048575.1	10873605	10975107	Muscle_QTL	101502	10881800	10883000	Str.Enh	1200	1200
NC_048575.1	10873605	10975107	Muscle_QTL	101502	10884400	10885600	Str.Enh	1200	1200
NC_048575.1	10873605	10975107	Muscle_QTL	101502	10889600	10890200	Str.Enh	600	600
NC_048575.1	10873605	10975107	Muscle_QTL	101502	10890800	10891200	Str.Enh	400	400
NC_048575.1	10873605	10975107	Muscle_QTL	101502	10896600	10897000	Str.Enh	400	400
NC_048575.1	10873605	10975107	Muscle_QTL	101502	10898000	10898200	Str.Enh	200	200
NC_048575.1	10873605	10975107	Muscle_QTL	101502	10898600	10902800	Str.Enh	4200	4200
NC_048575.1	10873605	10975107	Muscle_QTL	101502	10912800	10915000	Str.Enh	2200	2200
NC_048575.1	11549374	11553582	Muscle_QTL	4208	11552800	11553200	Str.Enh	400	400
NC_048575.1	12193812	12244252	Muscle_QTL	50440	12194000	12195600	Str.Enh	1600	1600
NC_048575.1	12193812	12244252	Muscle_QTL	50440	12195800	12197400	Str.Enh	1600	1600
NC_048575.1	12193812	12244252	Muscle_QTL	50440	12199000	12199200	Str.Enh	200	200
NC_048575.1	12193812	12244252	Muscle_QTL	50440	12199400	12199800	Str.Enh	400	400
NC_048575.1	12193812	12244252	Muscle_QTL	50440	12208000	12208400	Str.Enh	400	400
NC_048575.1	12193812	12244252	Muscle_QTL	50440	12209600	12210000	Str.Enh	400	400
NC_048575.1	12193812	12244252	Muscle_QTL	50440	12211400	12216000	Str.Enh	4600	4600
NC_048575.1	12193812	12244252	Muscle_QTL	50440	12236800	12237800	Str.Enh	1000	1000
NC_048575.1	12246980	12257657	Muscle_QTL	10677	12247200	12248200	Str.Enh	1000	1000
NC_048575.1	12275576	12282474	Muscle_QTL	6898	12276400	12276600	Str.Enh	200	200
NC_048575.1	12275576	12282474	Muscle_QTL	6898	12277400	12278800	Str.Enh	1400	1400
NC_048575.1	12275576	12282474	Muscle_QTL	6898	12279800	12282000	Str.Enh	2200	2200
NC_048575.1	12297476	12343414	Muscle_QTL	45938	12322800	12324200	Str.Enh	1400	1400
NC_048575.1	12297476	12343414	Muscle_QTL	45938	12325000	12328000	Str.Enh	3000	3000
NC_048575.1	12297476	12343414	Muscle_QTL	45938	12330600	12332800	Str.Enh	2200	2200
NC_048575.1	12297476	12343414	Muscle_QTL	45938	12333400	12336000	Str.Enh	2600	2600
NC_048575.1	12297476	12343414	Muscle_QTL	45938	12339600	12340000	Str.Enh	400	400
NC_048575.1	12297476	12343414	Muscle_QTL	45938	12336800	12338200	Str.Enh	1400	1400
NC_048575.1	12393787	12398183	Muscle_QTL	4396	12395400	12395600	Str.Enh	200	200
NC_048575.1	54069493	54082128	BCWD_QTL	12635	54072000	54072200	Str.Enh	200	200
NC_048575.1	54069493	54082128	BCWD_QTL	12635	54074400	54077600	Str.Enh	3200	3200
NC_048575.1	54083147	54096790	BCWD_QTL	13643	54095800	54096000	Str.Enh	200	200
NC_048575.1	54115979	54142545	BCWD_QTL	26566	54118800	54119600	Str.Enh	800	800
NC_048575.1	54147429	54228630	BCWD_QTL	81201	54196600	54197000	Str.Enh	400	400
NC_048575.1	54147429	54228630	BCWD_QTL	81201	54199200	54199400	Str.Enh	200	200
NC_048575.1	54147429	54228630	BCWD_QTL	81201	54227400	54228800	Str.Enh	1230	1400
NC_048575.1	54340484	54349354	BCWD_QTL	8870	54340400	54341000	Str.Enh	516	600
NC_048575.1	54340484	54349354	BCWD_QTL	8870	54342400	54348600	Str.Enh	6200	6200
NC_048575.1	54560780	54594320	BCWD_QTL	33540	54581400	54585600	Str.Enh	4200	4200
NC_048575.1	54560780	54594320	BCWD_QTL	33540	54586800	54590400	Str.Enh	3600	3600
NC_048575.1	54715431	54787525	BCWD_QTL	72094	54747400	54747600	Str.Enh	200	200
NC_048575.1	54715431	54787525	BCWD_QTL	72094	54748000	54748200	Str.Enh	200	200
NC_048575.1	54715431	54787525	BCWD_QTL	72094	54738200	54739000	Str.Enh	800	800
NC_048576.1	25352661	25714554	Muscle_QTL	361893	25352600	25353200	Str.Enh	539	600
NC_048576.1	25352661	25714554	Muscle_QTL	361893	25364000	25364800	Str.Enh	800	800
NC_048576.1	25352661	25714554	Muscle_QTL	361893	25365000	25365800	Str.Enh	800	800
NC_048576.1	25352661	25714554	Muscle_QTL	361893	25368400	25369800	Str.Enh	1400	1400
NC_048576.1	25352661	25714554	Muscle_QTL	361893	25370200	25370800	Str.Enh	600	600
NC_048576.1	25352661	25714554	Muscle_QTL	361893	25376400	25377000	Str.Enh	600	600
NC_048576.1	25352661	25714554	Muscle_QTL	361893	25377200	25377800	Str.Enh	600	600
NC_048576.1	25352661	25714554	Muscle_QTL	361893	25390800	25392600	Str.Enh	1800	1800
NC_048576.1	25352661	25714554	Muscle_QTL	361893	25404400	25404800	Str.Enh	400	400
NC_048576.1	25352661	25714554	Muscle_QTL	361893	25407600	25408000	Str.Enh	400	400
NC_048576.1	25352661	25714554	Muscle_QTL	361893	25408200	25408400	Str.Enh	200	200
NC_048576.1	25352661	25714554	Muscle_QTL	361893	25422600	25424600	Str.Enh	2000	2000
NC_048576.1	25352661	25714554	Muscle_QTL	361893	25455000	25455400	Str.Enh	400	400
NC_048576.1	25352661	25714554	Muscle_QTL	361893	25469600	25472800	Str.Enh	3200	3200
NC_048576.1	25352661	25714554	Muscle_QTL	361893	25584600	25585600	Str.Enh	1000	1000
NC_048576.1	25352661	25714554	Muscle_QTL	361893	25626200	25626600	Str.Enh	400	400
NC_048576.1	25352661	25714554	Muscle_QTL	361893	25630000	25630600	Str.Enh	600	600
NC_048576.1	25352661	25714554	Muscle_QTL	361893	25634800	25635800	Str.Enh	1000	1000
NC_048576.1	25352661	25714554	Muscle_QTL	361893	25638200	25639000	Str.Enh	800	800
NC_048576.1	25352661	25714554	Muscle_QTL	361893	25640000	25640600	Str.Enh	600	600
NC_048576.1	25352661	25714554	Muscle_QTL	361893	25650000	25651400	Str.Enh	1400	1400
NC_048576.1	25352661	25714554	Muscle_QTL	361893	25651600	25652000	Str.Enh	400	400
NC_048576.1	25352661	25714554	Muscle_QTL	361893	25652600	25655000	Str.Enh	2400	2400
NC_048576.1	25352661	25714554	Muscle_QTL	361893	25660000	25661200	Str.Enh	1200	1200
NC_048576.1	25352661	25714554	Muscle_QTL	361893	25661800	25663200	Str.Enh	1400	1400
NC_048576.1	25352661	25714554	Muscle_QTL	361893	25408600	25417200	Str.Enh	8600	8600
NC_048576.1	25352661	25714554	Muscle_QTL	361893	25475800	25478200	Str.Enh	2400	2400
NC_048576.1	26932805	26954623	Muscle_QTL	21818	26939800	26940600	Str.Enh	800	800
NC_048576.1	26932805	26954623	Muscle_QTL	21818	26941200	26941400	Str.Enh	200	200
NC_048576.1	26932805	26954623	Muscle_QTL	21818	26935000	26937000	Str.Enh	2000	2000
NC_048576.1	26932805	26954623	Muscle_QTL	21818	26943200	26954000	Str.Enh	10800	10800
NC_048576.1	55882076	55888984	Muscle_QTL	6908	55882000	55882400	Str.Enh	324	400
NC_048576.1	55882076	55888984	Muscle_QTL	6908	55882600	55883000	Str.Enh	400	400
NC_048576.1	55882076	55888984	Muscle_QTL	6908	55883400	55884000	Str.Enh	600	600
NC_048576.1	55882076	55888984	Muscle_QTL	6908	55887600	55889000	Str.Enh	1384	1400
NC_048576.1	56576141	56580620	Muscle_QTL	4479	56580000	56580200	Str.Enh	200	200
NC_048576.1	56594395	56602731	Muscle_QTL	8336	56602400	56603400	Str.Enh	331	1000
NC_048576.1	56615696	56655226	Muscle_QTL	39530	56616600	56618000	Str.Enh	1400	1400
NC_048576.1	56792936	56865627	Muscle_QTL	72691	56792600	56797000	Str.Enh	4064	4400
NC_048576.1	56792936	56865627	Muscle_QTL	72691	56798200	56800000	Str.Enh	1800	1800
NC_048576.1	56792936	56865627	Muscle_QTL	72691	56814200	56814600	Str.Enh	400	400
NC_048576.1	56792936	56865627	Muscle_QTL	72691	56834800	56835400	Str.Enh	600	600
NC_048576.1	56792936	56865627	Muscle_QTL	72691	56836400	56838600	Str.Enh	2200	2200
NC_048576.1	56792936	56865627	Muscle_QTL	72691	56839800	56841000	Str.Enh	1200	1200
NC_048576.1	56792936	56865627	Muscle_QTL	72691	56842200	56843400	Str.Enh	1200	1200
NC_048576.1	56792936	56865627	Muscle_QTL	72691	56857400	56858200	Str.Enh	800	800
NC_048576.1	56792936	56865627	Muscle_QTL	72691	56803000	56805800	Str.Enh	2800	2800
NC_048576.1	57146585	57184755	Muscle_QTL	38170	57148200	57148400	Str.Enh	200	200
NC_048576.1	57146585	57184755	Muscle_QTL	38170	57152400	57156400	Str.Enh	4000	4000
NC_048576.1	57146585	57184755	Muscle_QTL	38170	57158600	57159400	Str.Enh	800	800
NC_048576.1	57146585	57184755	Muscle_QTL	38170	57169800	57170600	Str.Enh	800	800
NC_048576.1	57351047	57356392	Muscle_QTL	5345	57350400	57351800	Str.Enh	753	1400
NC_048576.1	57351047	57356392	Muscle_QTL	5345	57352400	57353200	Str.Enh	800	800
NC_048576.1	57351047	57356392	Muscle_QTL	5345	57355600	57356000	Str.Enh	400	400
NC_048576.1	59587487	59594001	Muscle_QTL	6514	59592200	59595800	Str.Enh	1801	3600
NC_048576.1	59587487	59594001	Muscle_QTL	6514	59588600	59590000	Str.Enh	1400	1400
NC_048576.1	70310781	70317908	Muscle_QTL	7127	70308200	70310800	Str.Enh	19	2600
NC_048576.1	80223338	80228540	Muscle_QTL	5202	80227600	80228000	Str.Enh	400	400
NC_048576.1	80329040	80356939	Muscle_QTL	27899	80335800	80337400	Str.Enh	1600	1600
NC_048576.1	80329040	80356939	Muscle_QTL	27899	80342000	80344800	Str.Enh	2800	2800
NC_048576.1	80329040	80356939	Muscle_QTL	27899	80347400	80348400	Str.Enh	1000	1000
NC_048576.1	80329040	80356939	Muscle_QTL	27899	80350400	80352600	Str.Enh	2200	2200
NC_048576.1	80329040	80356939	Muscle_QTL	27899	80353600	80354200	Str.Enh	600	600
NC_048576.1	81201479	81211747	Muscle_QTL	10268	81201000	81201800	Str.Enh	321	800
NC_048576.1	81201479	81211747	Muscle_QTL	10268	81202800	81207800	Str.Enh	5000	5000
NC_048576.1	81201479	81211747	Muscle_QTL	10268	81211000	81213400	Str.Enh	747	2400
NC_048576.1	81293073	81297880	Muscle_QTL	4807	81293800	81295200	Str.Enh	1400	1400
NC_048576.1	81293073	81297880	Muscle_QTL	4807	81295600	81296800	Str.Enh	1200	1200
NC_048576.1	81293073	81297880	Muscle_QTL	4807	81297600	81301000	Str.Enh	280	3400
NC_048576.1	81491242	81540490	Muscle_QTL	49248	81495400	81497200	Str.Enh	1800	1800
NC_048576.1	81895746	81901923	Muscle_QTL	6177	81900800	81903600	Str.Enh	1123	2800
NC_048576.1	81979234	81980105	Muscle_QTL	871	81979000	81979800	Str.Enh	566	800
NC_048576.1	82079092	82083040	Muscle_QTL	3948	82082800	82083400	Str.Enh	240	600
NC_048576.1	82143422	82154829	Muscle_QTL	11407	82139200	82147000	Str.Enh	3578	7800
NC_048576.1	82143422	82154829	Muscle_QTL	11407	82148000	82148600	Str.Enh	600	600
NC_048577.1	36053140	36089664	Muscle_QTL	36524	36051000	36053400	Str.Enh	260	2400
NC_048577.1	36053140	36089664	Muscle_QTL	36524	36057000	36057800	Str.Enh	800	800
NC_048577.1	36053140	36089664	Muscle_QTL	36524	36059600	36060400	Str.Enh	800	800
NC_048577.1	36053140	36089664	Muscle_QTL	36524	36065600	36071400	Str.Enh	5800	5800
NC_048577.1	36053140	36089664	Muscle_QTL	36524	36082600	36083800	Str.Enh	1200	1200
NC_048577.1	36053140	36089664	Muscle_QTL	36524	36085200	36088200	Str.Enh	3000	3000
NC_048577.1	36131832	36166410	Muscle_QTL	34578	36133600	36134400	Str.Enh	800	800
NC_048577.1	36131832	36166410	Muscle_QTL	34578	36135400	36135800	Str.Enh	400	400
NC_048577.1	36131832	36166410	Muscle_QTL	34578	36136400	36138000	Str.Enh	1600	1600
NC_048577.1	36131832	36166410	Muscle_QTL	34578	36148600	36149400	Str.Enh	800	800
NC_048577.1	36400392	36407324	Muscle_QTL	6932	36405800	36406000	Str.Enh	200	200
NC_048577.1	36414833	36442644	Muscle_QTL	27811	36416200	36416400	Str.Enh	200	200
NC_048577.1	36414833	36442644	Muscle_QTL	27811	36424200	36425400	Str.Enh	1200	1200
NC_048577.1	36414833	36442644	Muscle_QTL	27811	36426200	36427000	Str.Enh	800	800
NC_048577.1	36414833	36442644	Muscle_QTL	27811	36435000	36435800	Str.Enh	800	800
NC_048577.1	36414833	36442644	Muscle_QTL	27811	36419600	36421800	Str.Enh	2200	2200
NC_048577.1	36414833	36442644	Muscle_QTL	27811	36436200	36441600	Str.Enh	5400	5400
NC_048577.1	36507143	36521970	Muscle_QTL	14827	36517800	36520600	Str.Enh	2800	2800
NC_048577.1	36672452	36677094	Muscle_QTL	4642	36672400	36673200	Str.Enh	748	800
NC_048577.1	36694322	36717836	Muscle_QTL	23514	36703200	36704600	Str.Enh	1400	1400
NC_048577.1	36694322	36717836	Muscle_QTL	23514	36704800	36705000	Str.Enh	200	200
NC_048577.1	36694322	36717836	Muscle_QTL	23514	36707000	36707600	Str.Enh	600	600
NC_048577.1	36694322	36717836	Muscle_QTL	23514	36708200	36711200	Str.Enh	3000	3000
NC_048577.1	36694322	36717836	Muscle_QTL	23514	36717400	36719400	Str.Enh	436	2000
NC_048577.1	36727743	36730526	Muscle_QTL	2783	36726400	36728000	Str.Enh	257	1600
NC_048577.1	36842225	36851292	Muscle_QTL	9067	36850000	36850600	Str.Enh	600	600
NC_048577.1	37135214	37138694	Muscle_QTL	3480	37135600	37139600	Str.Enh	3094	4000
NC_048577.1	37400815	37415541	Muscle_QTL	14726	37414400	37415000	Str.Enh	600	600
NC_048577.1	37400815	37415541	Muscle_QTL	14726	37415400	37417200	Str.Enh	141	1800
NC_048577.1	37400815	37415541	Muscle_QTL	14726	37400800	37406000	Str.Enh	5185	5200
NC_048577.1	37430037	37455100	Muscle_QTL	25063	37431600	37432200	Str.Enh	600	600
NC_048577.1	37430037	37455100	Muscle_QTL	25063	37440400	37440800	Str.Enh	400	400
NC_048577.1	37430037	37455100	Muscle_QTL	25063	37441200	37444600	Str.Enh	3400	3400
NC_048577.1	37430037	37455100	Muscle_QTL	25063	37448000	37449400	Str.Enh	1400	1400
NC_048577.1	37430037	37455100	Muscle_QTL	25063	37449800	37450600	Str.Enh	800	800
NC_048577.1	37430037	37455100	Muscle_QTL	25063	37436600	37439600	Str.Enh	3000	3000
NC_048577.1	37430037	37455100	Muscle_QTL	25063	37452600	37454000	Str.Enh	1400	1400
NC_048577.1	46274559	46293386	Muscle_QTL	18827	46287200	46289400	Str.Enh	2200	2200
NC_048577.1	46274559	46293386	Muscle_QTL	18827	46291200	46291800	Str.Enh	600	600
NC_048577.1	46274559	46293386	Muscle_QTL	18827	46292600	46293800	Str.Enh	786	1200
NC_048577.1	46303118	46335224	Muscle_QTL	32106	46304200	46304400	Str.Enh	200	200
NC_048577.1	46303118	46335224	Muscle_QTL	32106	46308400	46309400	Str.Enh	1000	1000
NC_048577.1	46303118	46335224	Muscle_QTL	32106	46309800	46310000	Str.Enh	200	200
NC_048577.1	46303118	46335224	Muscle_QTL	32106	46311000	46314400	Str.Enh	3400	3400
NC_048577.1	46303118	46335224	Muscle_QTL	32106	46315800	46316200	Str.Enh	400	400
NC_048577.1	46303118	46335224	Muscle_QTL	32106	46319200	46320600	Str.Enh	1400	1400
NC_048577.1	46303118	46335224	Muscle_QTL	32106	46321000	46322600	Str.Enh	1600	1600
NC_048577.1	46303118	46335224	Muscle_QTL	32106	46325200	46325800	Str.Enh	600	600
NC_048577.1	46303118	46335224	Muscle_QTL	32106	46326600	46331200	Str.Enh	4600	4600
NC_048577.1	46303118	46335224	Muscle_QTL	32106	46317200	46317800	Str.Enh	600	600
NC_048577.1	46303118	46335224	Muscle_QTL	32106	46333000	46334000	Str.Enh	1000	1000
NC_048577.1	46442046	46468099	Muscle_QTL	26053	46449000	46449600	Str.Enh	600	600
NC_048577.1	46442046	46468099	Muscle_QTL	26053	46462200	46464400	Str.Enh	2200	2200
NC_048577.1	46442046	46468099	Muscle_QTL	26053	46466800	46467800	Str.Enh	1000	1000
NC_048577.1	46442046	46468099	Muscle_QTL	26053	46468000	46468200	Str.Enh	99	200
NC_048577.1	46475955	46482819	Muscle_QTL	6864	46476200	46476400	Str.Enh	200	200
NC_048577.1	46475955	46482819	Muscle_QTL	6864	46481600	46482400	Str.Enh	800	800
NC_048577.1	46513422	46535530	Muscle_QTL	22108	46513600	46514000	Str.Enh	400	400
NC_048577.1	46513422	46535530	Muscle_QTL	22108	46514400	46515400	Str.Enh	1000	1000
NC_048577.1	46513422	46535530	Muscle_QTL	22108	46533800	46535000	Str.Enh	1200	1200
NC_048577.1	46513422	46535530	Muscle_QTL	22108	46527000	46533200	Str.Enh	6200	6200
NC_048577.1	46582576	46669193	Muscle_QTL	86617	46582800	46583000	Str.Enh	200	200
NC_048577.1	46582576	46669193	Muscle_QTL	86617	46604600	46608400	Str.Enh	3800	3800
NC_048577.1	46582576	46669193	Muscle_QTL	86617	46613800	46616200	Str.Enh	2400	2400
NC_048577.1	46582576	46669193	Muscle_QTL	86617	46623000	46625000	Str.Enh	2000	2000
NC_048577.1	46582576	46669193	Muscle_QTL	86617	46632400	46632800	Str.Enh	400	400
NC_048577.1	46582576	46669193	Muscle_QTL	86617	46637200	46638200	Str.Enh	1000	1000
NC_048577.1	46582576	46669193	Muscle_QTL	86617	46644600	46645000	Str.Enh	400	400
NC_048577.1	46582576	46669193	Muscle_QTL	86617	46646200	46650400	Str.Enh	4200	4200
NC_048577.1	46582576	46669193	Muscle_QTL	86617	46653000	46654000	Str.Enh	1000	1000
NC_048577.1	46582576	46669193	Muscle_QTL	86617	46662800	46665200	Str.Enh	2400	2400
NC_048577.1	47395433	47400215	Muscle_QTL	4782	47396800	47397000	Str.Enh	200	200
NC_048577.1	47395433	47400215	Muscle_QTL	4782	47398200	47398400	Str.Enh	200	200
NC_048577.1	47482712	47504517	Muscle_QTL	21805	47483200	47483400	Str.Enh	200	200
NC_048577.1	47482712	47504517	Muscle_QTL	21805	47485400	47488200	Str.Enh	2800	2800
NC_048577.1	47482712	47504517	Muscle_QTL	21805	47488400	47488800	Str.Enh	400	400
NC_048577.1	47482712	47504517	Muscle_QTL	21805	47489000	47489400	Str.Enh	400	400
NC_048577.1	47511898	47522430	Muscle_QTL	10532	47514000	47520800	Str.Enh	6800	6800
NC_048577.1	47511898	47522430	Muscle_QTL	10532	47521600	47522200	Str.Enh	600	600
NC_048577.1	47831328	47832595	Muscle_QTL	1267	47830800	47831400	Str.Enh	72	600
NC_048577.1	47831328	47832595	Muscle_QTL	1267	47831800	47832200	Str.Enh	400	400
NC_048577.1	47948696	47953944	Muscle_QTL	5248	47951000	47951600	Str.Enh	600	600
NC_048577.1	47948696	47953944	Muscle_QTL	5248	47952000	47952800	Str.Enh	800	800
NC_048577.1	47948696	47953944	Muscle_QTL	5248	47953600	47953800	Str.Enh	200	200
NC_048577.1	48084283	48089972	Muscle_QTL	5689	48085800	48087800	Str.Enh	2000	2000
NC_048577.1	48220689	48230985	Muscle_QTL	10296	48219600	48221000	Str.Enh	311	1400
NC_048577.1	48220689	48230985	Muscle_QTL	10296	48222400	48223600	Str.Enh	1200	1200
NC_048577.1	48220689	48230985	Muscle_QTL	10296	48228600	48231000	Str.Enh	2385	2400
NC_048577.1	48451817	48471702	Muscle_QTL	19885	48451400	48456000	Str.Enh	4183	4600
NC_048577.1	48451817	48471702	Muscle_QTL	19885	48464000	48466000	Str.Enh	2000	2000
NC_048577.1	48451817	48471702	Muscle_QTL	19885	48471000	48473400	Str.Enh	702	2400
NC_048577.1	48476961	48485740	Muscle_QTL	8779	48474800	48477200	Str.Enh	239	2400
NC_048577.1	48476961	48485740	Muscle_QTL	8779	48480800	48482800	Str.Enh	2000	2000
NC_048577.1	48476961	48485740	Muscle_QTL	8779	48483000	48483400	Str.Enh	400	400
NC_048577.1	48508009	48514850	Muscle_QTL	6841	48508400	48508800	Str.Enh	400	400
NC_048577.1	48508009	48514850	Muscle_QTL	6841	48509000	48509800	Str.Enh	800	800
NC_048577.1	48508009	48514850	Muscle_QTL	6841	48513600	48514200	Str.Enh	600	600
NC_048577.1	48508009	48514850	Muscle_QTL	6841	48514600	48516800	Str.Enh	250	2200
NC_048577.1	48508009	48514850	Muscle_QTL	6841	48511600	48513400	Str.Enh	1800	1800
NC_048577.1	48522271	48529893	Muscle_QTL	7622	48527800	48529200	Str.Enh	1400	1400
NC_048577.1	48947871	48955760	Muscle_QTL	7889	48950600	48951800	Str.Enh	1200	1200
NC_048577.1	48947871	48955760	Muscle_QTL	7889	48952800	48955600	Str.Enh	2800	2800
NC_048577.1	49084219	49095764	Muscle_QTL	11545	49085400	49088600	Str.Enh	3200	3200
NC_048577.1	49303369	49311252	Muscle_QTL	7883	49308800	49309800	Str.Enh	1000	1000
NC_048577.1	49327699	49335701	Muscle_QTL	8002	49329200	49330000	Str.Enh	800	800
NC_048577.1	49327699	49335701	Muscle_QTL	8002	49330800	49331600	Str.Enh	800	800
NC_048577.1	49327699	49335701	Muscle_QTL	8002	49333400	49334000	Str.Enh	600	600
NC_048577.1	49327699	49335701	Muscle_QTL	8002	49335000	49335600	Str.Enh	600	600
NC_048577.1	49490603	49504804	Muscle_QTL	14201	49487800	49495200	Str.Enh	4597	7400
NC_048577.1	49490603	49504804	Muscle_QTL	14201	49500000	49503000	Str.Enh	3000	3000
NC_048577.1	49490603	49504804	Muscle_QTL	14201	49504000	49505400	Str.Enh	804	1400
NC_048578.1	5597616	5787740	BCWD_QTL	190124	5605600	5606200	Str.Enh	600	600
NC_048578.1	5597616	5787740	BCWD_QTL	190124	5630800	5632000	Str.Enh	1200	1200
NC_048578.1	5597616	5787740	BCWD_QTL	190124	5675200	5676400	Str.Enh	1200	1200
NC_048578.1	5597616	5787740	BCWD_QTL	190124	5683200	5683600	Str.Enh	400	400
NC_048578.1	5597616	5787740	BCWD_QTL	190124	5706000	5709200	Str.Enh	3200	3200
NC_048578.1	5597616	5787740	BCWD_QTL	190124	5709800	5710200	Str.Enh	400	400
NC_048578.1	5597616	5787740	BCWD_QTL	190124	5737000	5737400	Str.Enh	400	400
NC_048578.1	5597616	5787740	BCWD_QTL	190124	5786400	5786600	Str.Enh	200	200
NC_048578.1	5597616	5787740	BCWD_QTL	190124	5766400	5768600	Str.Enh	2200	2200
NC_048578.1	8484862	8491391	BCWD_QTL	6529	8484000	8486600	Str.Enh	1738	2600
NC_048578.1	8484862	8491391	BCWD_QTL	6529	8489600	8490200	Str.Enh	600	600
NC_048578.1	8688241	8721354	BCWD_QTL	33113	8711200	8712200	Str.Enh	1000	1000
NC_048578.1	8688241	8721354	Muscle_QTL	33113	8711200	8712200	Str.Enh	1000	1000
NC_048578.1	9247753	9268019	BCWD_QTL	20266	9248400	9250200	Str.Enh	1800	1800
NC_048578.1	17621932	17625360	Muscle_QTL	3428	17624600	17628800	Str.Enh	760	4200
NC_048578.1	17626052	17634450	Muscle_QTL	8398	17624600	17628800	Str.Enh	2748	4200
NC_048578.1	17626052	17634450	Muscle_QTL	8398	17629800	17633200	Str.Enh	3400	3400
NC_048578.1	17800408	17825889	Muscle_QTL	25481	17813200	17814200	Str.Enh	1000	1000
NC_048578.1	17843615	17899323	Muscle_QTL	55708	17845200	17847200	Str.Enh	2000	2000
NC_048578.1	17843615	17899323	Muscle_QTL	55708	17853400	17853800	Str.Enh	400	400
NC_048578.1	17843615	17899323	Muscle_QTL	55708	17859400	17859800	Str.Enh	400	400
NC_048578.1	17843615	17899323	Muscle_QTL	55708	17865600	17865800	Str.Enh	200	200
NC_048578.1	17843615	17899323	Muscle_QTL	55708	17881200	17881400	Str.Enh	200	200
NC_048578.1	17843615	17899323	Muscle_QTL	55708	17890400	17890600	Str.Enh	200	200
NC_048578.1	18005202	18013541	Muscle_QTL	8339	18004600	18005400	Str.Enh	198	800
NC_048578.1	18247866	18397131	Muscle_QTL	149265	18248400	18249400	Str.Enh	1000	1000
NC_048578.1	18247866	18397131	Muscle_QTL	149265	18253000	18254800	Str.Enh	1800	1800
NC_048578.1	18247866	18397131	Muscle_QTL	149265	18263800	18264600	Str.Enh	800	800
NC_048578.1	18247866	18397131	Muscle_QTL	149265	18266600	18267000	Str.Enh	400	400
NC_048578.1	18247866	18397131	Muscle_QTL	149265	18277000	18280000	Str.Enh	3000	3000
NC_048578.1	18247866	18397131	Muscle_QTL	149265	18286600	18290200	Str.Enh	3600	3600
NC_048578.1	18247866	18397131	Muscle_QTL	149265	18324400	18325200	Str.Enh	800	800
NC_048578.1	18247866	18397131	Muscle_QTL	149265	18325400	18326000	Str.Enh	600	600
NC_048578.1	18247866	18397131	Muscle_QTL	149265	18327600	18327800	Str.Enh	200	200
NC_048578.1	18247866	18397131	Muscle_QTL	149265	18336800	18338200	Str.Enh	1400	1400
NC_048578.1	18247866	18397131	Muscle_QTL	149265	18339600	18341600	Str.Enh	2000	2000
NC_048578.1	18247866	18397131	Muscle_QTL	149265	18356600	18357200	Str.Enh	600	600
NC_048578.1	18247866	18397131	Muscle_QTL	149265	18386000	18387000	Str.Enh	1000	1000
NC_048578.1	18247866	18397131	Muscle_QTL	149265	18388200	18389600	Str.Enh	1400	1400
NC_048578.1	18247866	18397131	Muscle_QTL	149265	18283800	18285000	Str.Enh	1200	1200
NC_048578.1	18247866	18397131	Muscle_QTL	149265	18333400	18334400	Str.Enh	1000	1000
NC_048578.1	18247866	18397131	Muscle_QTL	149265	18348600	18350200	Str.Enh	1600	1600
NC_048578.1	18998026	19106833	Muscle_QTL	108807	18997800	18998200	Str.Enh	174	400
NC_048578.1	18998026	19106833	Muscle_QTL	108807	19001600	19002400	Str.Enh	800	800
NC_048578.1	18998026	19106833	Muscle_QTL	108807	19002800	19003600	Str.Enh	800	800
NC_048578.1	18998026	19106833	Muscle_QTL	108807	19013600	19014000	Str.Enh	400	400
NC_048578.1	18998026	19106833	Muscle_QTL	108807	19030800	19032200	Str.Enh	1400	1400
NC_048578.1	18998026	19106833	Muscle_QTL	108807	19039000	19039600	Str.Enh	600	600
NC_048578.1	18998026	19106833	Muscle_QTL	108807	19086400	19087000	Str.Enh	600	600
NC_048578.1	18998026	19106833	Muscle_QTL	108807	19105000	19106400	Str.Enh	1400	1400
NC_048578.1	19116996	19117667	Muscle_QTL	671	19117600	19118600	Str.Enh	67	1000
NC_048578.1	19756543	19771535	Muscle_QTL	14992	19765000	19765800	Str.Enh	800	800
NC_048578.1	19756543	19771535	Muscle_QTL	14992	19768800	19770200	Str.Enh	1400	1400
NC_048578.1	20138210	20162865	Muscle_QTL	24655	20138800	20139600	Str.Enh	800	800
NC_048578.1	20138210	20162865	Muscle_QTL	24655	20149200	20151200	Str.Enh	2000	2000
NC_048578.1	20138210	20162865	Muscle_QTL	24655	20153400	20155600	Str.Enh	2200	2200
NC_048578.1	20138210	20162865	Muscle_QTL	24655	20156200	20159800	Str.Enh	3600	3600
NC_048578.1	20186327	20189991	Muscle_QTL	3664	20186800	20190600	Str.Enh	3191	3800
NC_048578.1	20200904	20201857	Muscle_QTL	953	20201200	20201800	Str.Enh	600	600
NC_048578.1	20206603	20215401	Muscle_QTL	8798	20209600	20211200	Str.Enh	1600	1600
NC_048578.1	20275227	20293828	Muscle_QTL	18601	20279600	20282400	Str.Enh	2800	2800
NC_048578.1	20325375	20326746	Muscle_QTL	1371	20326200	20326400	Str.Enh	200	200
NC_048578.1	20332797	20373465	Muscle_QTL	40668	20333800	20334600	Str.Enh	800	800
NC_048578.1	20332797	20373465	Muscle_QTL	40668	20337600	20338800	Str.Enh	1200	1200
NC_048578.1	20332797	20373465	Muscle_QTL	40668	20345600	20346200	Str.Enh	600	600
NC_048578.1	20332797	20373465	Muscle_QTL	40668	20366400	20367800	Str.Enh	1400	1400
NC_048578.1	20332797	20373465	Muscle_QTL	40668	20373200	20373800	Str.Enh	265	600
NC_048578.1	20332797	20373465	Muscle_QTL	40668	20331600	20333400	Str.Enh	603	1800
NC_048578.1	20446267	20466515	Muscle_QTL	20248	20447400	20448200	Str.Enh	800	800
NC_048578.1	20446267	20466515	Muscle_QTL	20248	20450800	20451200	Str.Enh	400	400
NC_048578.1	20446267	20466515	Muscle_QTL	20248	20451400	20452400	Str.Enh	1000	1000
NC_048578.1	22219757	22226526	Muscle_QTL	6769	22220400	22221200	Str.Enh	800	800
NC_048578.1	22228396	22233318	Muscle_QTL	4922	22232400	22232600	Str.Enh	200	200
NC_048578.1	22241048	22254305	Muscle_QTL	13257	22241600	22242400	Str.Enh	800	800
NC_048578.1	22241048	22254305	Muscle_QTL	13257	22242800	22243800	Str.Enh	1000	1000
NC_048578.1	22241048	22254305	Muscle_QTL	13257	22245800	22248000	Str.Enh	2200	2200
NC_048578.1	22241048	22254305	Muscle_QTL	13257	22252600	22253400	Str.Enh	800	800
NC_048578.1	22241048	22254305	Muscle_QTL	13257	22253600	22253800	Str.Enh	200	200
NC_048578.1	22257420	22260353	Muscle_QTL	2933	22259600	22260000	Str.Enh	400	400
NC_048578.1	22285316	22335300	Muscle_QTL	49984	22294600	22295000	Str.Enh	400	400
NC_048578.1	22285316	22335300	Muscle_QTL	49984	22295400	22295600	Str.Enh	200	200
NC_048578.1	22285316	22335300	Muscle_QTL	49984	22300400	22301600	Str.Enh	1200	1200
NC_048578.1	22285316	22335300	Muscle_QTL	49984	22318800	22319000	Str.Enh	200	200
NC_048578.1	22285316	22335300	Muscle_QTL	49984	22314000	22317000	Str.Enh	3000	3000
NC_048578.1	22343084	22391718	Muscle_QTL	48634	22353800	22354000	Str.Enh	200	200
NC_048578.1	22343084	22391718	Muscle_QTL	48634	22354600	22356800	Str.Enh	2200	2200
NC_048578.1	22343084	22391718	Muscle_QTL	48634	22361200	22363200	Str.Enh	2000	2000
NC_048578.1	22343084	22391718	Muscle_QTL	48634	22370600	22370800	Str.Enh	200	200
NC_048578.1	22343084	22391718	Muscle_QTL	48634	22373200	22374200	Str.Enh	1000	1000
NC_048578.1	22343084	22391718	Muscle_QTL	48634	22375400	22377400	Str.Enh	2000	2000
NC_048578.1	22343084	22391718	Muscle_QTL	48634	22382400	22384600	Str.Enh	2200	2200
NC_048578.1	22343084	22391718	Muscle_QTL	48634	22387600	22393000	Str.Enh	4118	5400
NC_048578.1	22343084	22391718	Muscle_QTL	48634	22347600	22348800	Str.Enh	1200	1200
NC_048578.1	34346220	34349465	Muscle_QTL	3245	34346400	34349000	Str.Enh	2600	2600
NC_048578.1	34769063	34771785	Muscle_QTL	2722	34769400	34769600	Str.Enh	200	200
NC_048578.1	35943936	35975802	Muscle_QTL	31866	35941600	35945000	Str.Enh	1064	3400
NC_048578.1	35943936	35975802	Muscle_QTL	31866	35947000	35948400	Str.Enh	1400	1400
NC_048578.1	35943936	35975802	Muscle_QTL	31866	35959200	35961400	Str.Enh	2200	2200
NC_048578.1	35943936	35975802	Muscle_QTL	31866	35973800	35975600	Str.Enh	1800	1800
NC_048578.1	35943936	35975802	Muscle_QTL	31866	35961800	35966400	Str.Enh	4600	4600
NC_048579.1	48852848	48857622	Muscle_QTL	4774	48855600	48857200	Str.Enh	1600	1600
NC_048579.1	49052238	49057802	Muscle_QTL	5564	49052600	49053400	Str.Enh	800	800
NC_048579.1	49052238	49057802	Muscle_QTL	5564	49055200	49056000	Str.Enh	800	800
NC_048579.1	49065723	49106261	Muscle_QTL	40538	49079200	49079600	Str.Enh	400	400
NC_048579.1	49065723	49106261	Muscle_QTL	40538	49094200	49094800	Str.Enh	600	600
NC_048579.1	49065723	49106261	Muscle_QTL	40538	49095000	49096600	Str.Enh	1600	1600
NC_048579.1	49065723	49106261	Muscle_QTL	40538	49069800	49070600	Str.Enh	800	800
NC_048579.1	49265780	49300425	Muscle_QTL	34645	49269800	49270200	Str.Enh	400	400
NC_048579.1	49265780	49300425	Muscle_QTL	34645	49266200	49268800	Str.Enh	2600	2600
NC_048579.1	49318574	49371919	Muscle_QTL	53345	49317000	49320000	Str.Enh	1426	3000
NC_048579.1	49318574	49371919	Muscle_QTL	53345	49324400	49330600	Str.Enh	6200	6200
NC_048579.1	49318574	49371919	Muscle_QTL	53345	49335600	49345000	Str.Enh	9400	9400
NC_048579.1	49318574	49371919	Muscle_QTL	53345	49351600	49357600	Str.Enh	6000	6000
NC_048579.1	49383435	49393455	Muscle_QTL	10020	49384800	49385600	Str.Enh	800	800
NC_048579.1	49383435	49393455	Muscle_QTL	10020	49387000	49395800	Str.Enh	6455	8800
NC_048579.1	49398448	49406345	Muscle_QTL	7897	49399400	49399600	Str.Enh	200	200
NC_048579.1	49398448	49406345	Muscle_QTL	7897	49400000	49401000	Str.Enh	1000	1000
NC_048579.1	49398448	49406345	Muscle_QTL	7897	49402200	49403000	Str.Enh	800	800
NC_048579.1	49398448	49406345	Muscle_QTL	7897	49396200	49398800	Str.Enh	352	2600
NC_048579.1	49486556	49488503	Muscle_QTL	1947	49487200	49488600	Str.Enh	1303	1400
NC_048580.1	16953876	17064971	Muscle_QTL	111095	16953600	16954800	Str.Enh	924	1200
NC_048580.1	16953876	17064971	Muscle_QTL	111095	16956000	16956400	Str.Enh	400	400
NC_048580.1	16953876	17064971	Muscle_QTL	111095	16959400	16964400	Str.Enh	5000	5000
NC_048580.1	16953876	17064971	Muscle_QTL	111095	16965600	16967800	Str.Enh	2200	2200
NC_048580.1	16953876	17064971	Muscle_QTL	111095	16968400	16972000	Str.Enh	3600	3600
NC_048580.1	16953876	17064971	Muscle_QTL	111095	16974000	16976000	Str.Enh	2000	2000
NC_048580.1	16953876	17064971	Muscle_QTL	111095	16976200	16980800	Str.Enh	4600	4600
NC_048580.1	16953876	17064971	Muscle_QTL	111095	16983600	16984000	Str.Enh	400	400
NC_048580.1	16953876	17064971	Muscle_QTL	111095	16989200	16989800	Str.Enh	600	600
NC_048580.1	16953876	17064971	Muscle_QTL	111095	16996000	16998800	Str.Enh	2800	2800
NC_048580.1	16953876	17064971	Muscle_QTL	111095	16999200	17000400	Str.Enh	1200	1200
NC_048580.1	16953876	17064971	Muscle_QTL	111095	17001000	17003200	Str.Enh	2200	2200
NC_048580.1	16953876	17064971	Muscle_QTL	111095	17041600	17042000	Str.Enh	400	400
NC_048580.1	16953876	17064971	Muscle_QTL	111095	17043800	17044000	Str.Enh	200	200
NC_048580.1	16953876	17064971	Muscle_QTL	111095	17044200	17044600	Str.Enh	400	400
NC_048580.1	16953876	17064971	Muscle_QTL	111095	16957200	16958800	Str.Enh	1600	1600
NC_048580.1	16953876	17064971	Muscle_QTL	111095	16990200	16995600	Str.Enh	5400	5400
NC_048580.1	43358494	43365647	Muscle_QTL	7153	43361400	43363600	Str.Enh	2200	2200
NC_048580.1	43571168	43574376	Muscle_QTL	3208	43574200	43574600	Str.Enh	176	400
NC_048580.1	44006285	44160506	Muscle_QTL	154221	44016000	44016800	Str.Enh	800	800
NC_048580.1	44006285	44160506	Muscle_QTL	154221	44036200	44037200	Str.Enh	1000	1000
NC_048580.1	44006285	44160506	Muscle_QTL	154221	44037600	44038400	Str.Enh	800	800
NC_048580.1	44006285	44160506	Muscle_QTL	154221	44038600	44039600	Str.Enh	1000	1000
NC_048580.1	44006285	44160506	Muscle_QTL	154221	44056600	44057200	Str.Enh	600	600
NC_048580.1	44006285	44160506	Muscle_QTL	154221	44062000	44063200	Str.Enh	1200	1200
NC_048580.1	44006285	44160506	Muscle_QTL	154221	44067200	44068000	Str.Enh	800	800
NC_048580.1	44006285	44160506	Muscle_QTL	154221	44068400	44069000	Str.Enh	600	600
NC_048580.1	44006285	44160506	Muscle_QTL	154221	44077200	44077600	Str.Enh	400	400
NC_048580.1	44006285	44160506	Muscle_QTL	154221	44087000	44088400	Str.Enh	1400	1400
NC_048580.1	44006285	44160506	Muscle_QTL	154221	44102600	44103400	Str.Enh	800	800
NC_048580.1	44006285	44160506	Muscle_QTL	154221	44105800	44106200	Str.Enh	400	400
NC_048580.1	44006285	44160506	Muscle_QTL	154221	44072200	44074600	Str.Enh	2400	2400
NC_048580.1	44175667	44199281	Muscle_QTL	23614	44183000	44184200	Str.Enh	1200	1200
NC_048580.1	44222988	44415553	Muscle_QTL	192565	44224000	44225200	Str.Enh	1200	1200
NC_048580.1	44222988	44415553	Muscle_QTL	192565	44226200	44227200	Str.Enh	1000	1000
NC_048580.1	44222988	44415553	Muscle_QTL	192565	44228800	44231000	Str.Enh	2200	2200
NC_048580.1	44222988	44415553	Muscle_QTL	192565	44244600	44247200	Str.Enh	2600	2600
NC_048580.1	44222988	44415553	Muscle_QTL	192565	44254000	44256200	Str.Enh	2200	2200
NC_048580.1	44222988	44415553	Muscle_QTL	192565	44257400	44260400	Str.Enh	3000	3000
NC_048580.1	44222988	44415553	Muscle_QTL	192565	44264200	44268000	Str.Enh	3800	3800
NC_048580.1	44222988	44415553	Muscle_QTL	192565	44274600	44274800	Str.Enh	200	200
NC_048580.1	44222988	44415553	Muscle_QTL	192565	44276200	44277400	Str.Enh	1200	1200
NC_048580.1	44222988	44415553	Muscle_QTL	192565	44281200	44281800	Str.Enh	600	600
NC_048580.1	44222988	44415553	Muscle_QTL	192565	44282200	44282600	Str.Enh	400	400
NC_048580.1	44222988	44415553	Muscle_QTL	192565	44289000	44291800	Str.Enh	2800	2800
NC_048580.1	44222988	44415553	Muscle_QTL	192565	44306400	44308000	Str.Enh	1600	1600
NC_048580.1	44222988	44415553	Muscle_QTL	192565	44311800	44312400	Str.Enh	600	600
NC_048580.1	44222988	44415553	Muscle_QTL	192565	44315400	44315600	Str.Enh	200	200
NC_048580.1	44222988	44415553	Muscle_QTL	192565	44321000	44323400	Str.Enh	2400	2400
NC_048580.1	44222988	44415553	Muscle_QTL	192565	44340000	44342000	Str.Enh	2000	2000
NC_048580.1	44222988	44415553	Muscle_QTL	192565	44343600	44345000	Str.Enh	1400	1400
NC_048580.1	44222988	44415553	Muscle_QTL	192565	44350200	44350800	Str.Enh	600	600
NC_048580.1	44222988	44415553	Muscle_QTL	192565	44362200	44363800	Str.Enh	1600	1600
NC_048580.1	44430897	44448264	Muscle_QTL	17367	44439600	44441000	Str.Enh	1400	1400
NC_048580.1	44430897	44448264	Muscle_QTL	17367	44442800	44445400	Str.Enh	2600	2600
NC_048580.1	44430897	44448264	Muscle_QTL	17367	44445800	44447800	Str.Enh	2000	2000
NC_048580.1	44430897	44448264	Muscle_QTL	17367	44432200	44434200	Str.Enh	2000	2000
NC_048580.1	44465926	44482484	Muscle_QTL	16558	44472400	44474000	Str.Enh	1600	1600
NC_048580.1	44465926	44482484	Muscle_QTL	16558	44476600	44477400	Str.Enh	800	800
NC_048580.1	44465926	44482484	Muscle_QTL	16558	44478000	44479200	Str.Enh	1200	1200
NC_048580.1	44465926	44482484	Muscle_QTL	16558	44465600	44467400	Str.Enh	1474	1800
NC_048580.1	44465926	44482484	Muscle_QTL	16558	44481200	44486400	Str.Enh	1284	5200
NC_048580.1	44496003	44513571	Muscle_QTL	17568	44497400	44498400	Str.Enh	1000	1000
NC_048580.1	44496003	44513571	Muscle_QTL	17568	44499200	44501400	Str.Enh	2200	2200
NC_048580.1	44496003	44513571	Muscle_QTL	17568	44505200	44507000	Str.Enh	1800	1800
NC_048580.1	44562240	44596181	Muscle_QTL	33941	44575800	44576000	Str.Enh	200	200
NC_048580.1	44562240	44596181	Muscle_QTL	33941	44582800	44587400	Str.Enh	4600	4600
NC_048580.1	44562240	44596181	Muscle_QTL	33941	44593000	44593800	Str.Enh	800	800
NC_048580.1	44562240	44596181	Muscle_QTL	33941	44594200	44594800	Str.Enh	600	600
NC_048580.1	44562240	44596181	Muscle_QTL	33941	44580400	44582200	Str.Enh	1800	1800
NC_048580.1	44562240	44596181	Muscle_QTL	33941	44595200	44597600	Str.Enh	981	2400
NC_048580.1	45563733	45568748	Muscle_QTL	5015	45563600	45565200	Str.Enh	1467	1600
NC_048580.1	45605397	45614104	Muscle_QTL	8707	45606800	45607400	Str.Enh	600	600
NC_048580.1	45605397	45614104	Muscle_QTL	8707	45607800	45610000	Str.Enh	2200	2200
NC_048580.1	45605397	45614104	Muscle_QTL	8707	45612400	45613000	Str.Enh	600	600
NC_048581.1	38393140	38402603	Muscle_QTL	9463	38391000	38395000	Str.Enh	1860	4000
NC_048581.1	38393140	38402603	Muscle_QTL	9463	38395600	38396600	Str.Enh	1000	1000
NC_048581.1	38651924	38653516	Muscle_QTL	1592	38649600	38653400	Str.Enh	1476	3800
NC_048581.1	38670439	38685677	Muscle_QTL	15238	38674400	38676000	Str.Enh	1600	1600
NC_048581.1	39215980	39229586	Muscle_QTL	13606	39228000	39228200	Str.Enh	200	200
NC_048581.1	39215980	39229586	Muscle_QTL	13606	39228400	39228600	Str.Enh	200	200
NC_048581.1	39500769	39520926	Muscle_QTL	20157	39507200	39508000	Str.Enh	800	800
NC_048581.1	39500769	39520926	Muscle_QTL	20157	39501400	39502200	Str.Enh	800	800
NC_048581.1	39556882	39603161	Muscle_QTL	46279	39579800	39582000	Str.Enh	2200	2200
NC_048581.1	39906484	39914675	Muscle_QTL	8191	39905000	39906600	Str.Enh	116	1600
NC_048581.1	39906484	39914675	Muscle_QTL	8191	39908600	39909400	Str.Enh	800	800
NC_048581.1	39906484	39914675	Muscle_QTL	8191	39909800	39910600	Str.Enh	800	800
NC_048581.1	39906484	39914675	Muscle_QTL	8191	39913400	39914600	Str.Enh	1200	1200
NC_048581.1	40451852	40474179	Muscle_QTL	22327	40471600	40473000	Str.Enh	1400	1400
NC_048581.1	41511302	41554859	Muscle_QTL	43557	41530600	41531000	Str.Enh	400	400
NC_048581.1	41948670	41998014	Muscle_QTL	49344	41948600	41952800	Str.Enh	4130	4200
NC_048581.1	41948670	41998014	Muscle_QTL	49344	41965600	41969600	Str.Enh	4000	4000
NC_048581.1	41948670	41998014	Muscle_QTL	49344	41978400	41979200	Str.Enh	800	800
NC_048581.1	41948670	41998014	Muscle_QTL	49344	41980000	41980600	Str.Enh	600	600
NC_048581.1	41948670	41998014	Muscle_QTL	49344	41981000	41983000	Str.Enh	2000	2000
NC_048581.1	41948670	41998014	Muscle_QTL	49344	41988200	41991400	Str.Enh	3200	3200
NC_048581.1	41948670	41998014	Muscle_QTL	49344	41994000	41995200	Str.Enh	1200	1200
NC_048581.1	41948670	41998014	Muscle_QTL	49344	41995400	41996400	Str.Enh	1000	1000
NC_048581.1	41948670	41998014	Muscle_QTL	49344	41996800	41997600	Str.Enh	800	800
NC_048581.1	41948670	41998014	Muscle_QTL	49344	41959400	41965200	Str.Enh	5800	5800
NC_048581.1	41948670	41998014	Muscle_QTL	49344	41975800	41977400	Str.Enh	1600	1600
NC_048581.1	42030109	42107121	Muscle_QTL	77012	42031200	42031400	Str.Enh	200	200
NC_048581.1	42030109	42107121	Muscle_QTL	77012	42048000	42048400	Str.Enh	400	400
NC_048581.1	42030109	42107121	Muscle_QTL	77012	42065600	42066800	Str.Enh	1200	1200
NC_048581.1	42030109	42107121	Muscle_QTL	77012	42076600	42078400	Str.Enh	1800	1800
NC_048581.1	42030109	42107121	Muscle_QTL	77012	42057000	42057800	Str.Enh	800	800
NC_048581.1	45357510	45435945	Muscle_QTL	78435	45413400	45415000	Str.Enh	1600	1600
NC_048581.1	45357510	45435945	Muscle_QTL	78435	45415400	45416000	Str.Enh	600	600
NC_048581.1	45357510	45435945	Muscle_QTL	78435	45435200	45435400	Str.Enh	200	200
NC_048581.1	45357510	45435945	Muscle_QTL	78435	45431000	45433800	Str.Enh	2800	2800
NC_048581.1	47728529	47743121	BCWD_QTL	14592	47740000	47741400	Str.Enh	1400	1400
NC_048581.1	74598562	74601520	Muscle_QTL	2958	74601000	74602200	Str.Enh	520	1200
NC_048582.1	19765492	19788768	Muscle_QTL	23276	19768400	19769200	Str.Enh	800	800
NC_048582.1	19765492	19788768	Muscle_QTL	23276	19770200	19774200	Str.Enh	4000	4000
NC_048582.1	19765492	19788768	Muscle_QTL	23276	19783400	19787400	Str.Enh	4000	4000
NC_048582.1	19765492	19788768	Muscle_QTL	23276	19787600	19789000	Str.Enh	1168	1400
NC_048582.1	23772909	23778990	Muscle_QTL	6081	23770600	23774400	Str.Enh	1491	3800
NC_048582.1	27809373	27819742	Muscle_QTL	10369	27811400	27811600	Str.Enh	200	200
NC_048582.1	27809373	27819742	Muscle_QTL	10369	27813600	27818200	Str.Enh	4600	4600
NC_048582.1	27949460	27974276	Muscle_QTL	24816	27959000	27959400	Str.Enh	400	400
NC_048582.1	27949460	27974276	Muscle_QTL	24816	27963800	27964400	Str.Enh	600	600
NC_048582.1	27949460	27974276	Muscle_QTL	24816	27964800	27965400	Str.Enh	600	600
NC_048582.1	27975032	27982581	Muscle_QTL	7549	27981400	27981600	Str.Enh	200	200
NC_048582.1	27975032	27982581	Muscle_QTL	7549	27982000	27984000	Str.Enh	581	2000
NC_048582.1	34393837	34573689	Muscle_QTL	179852	34392600	34395200	Str.Enh	1363	2600
NC_048582.1	34393837	34573689	Muscle_QTL	179852	34400000	34400400	Str.Enh	400	400
NC_048582.1	34393837	34573689	Muscle_QTL	179852	34402000	34403600	Str.Enh	1600	1600
NC_048582.1	34393837	34573689	Muscle_QTL	179852	34403800	34404200	Str.Enh	400	400
NC_048582.1	34393837	34573689	Muscle_QTL	179852	34410400	34412600	Str.Enh	2200	2200
NC_048582.1	34393837	34573689	Muscle_QTL	179852	34420800	34422600	Str.Enh	1800	1800
NC_048582.1	34393837	34573689	Muscle_QTL	179852	34436200	34437800	Str.Enh	1600	1600
NC_048582.1	34393837	34573689	Muscle_QTL	179852	34446400	34454400	Str.Enh	8000	8000
NC_048582.1	34393837	34573689	Muscle_QTL	179852	34456600	34459400	Str.Enh	2800	2800
NC_048582.1	34393837	34573689	Muscle_QTL	179852	34463400	34465600	Str.Enh	2200	2200
NC_048582.1	34393837	34573689	Muscle_QTL	179852	34473800	34475400	Str.Enh	1600	1600
NC_048582.1	34393837	34573689	Muscle_QTL	179852	34481200	34483200	Str.Enh	2000	2000
NC_048582.1	34393837	34573689	Muscle_QTL	179852	34483800	34485800	Str.Enh	2000	2000
NC_048582.1	34393837	34573689	Muscle_QTL	179852	34494600	34500800	Str.Enh	6200	6200
NC_048582.1	34393837	34573689	Muscle_QTL	179852	34502200	34503000	Str.Enh	800	800
NC_048582.1	34393837	34573689	Muscle_QTL	179852	34503600	34504000	Str.Enh	400	400
NC_048582.1	34393837	34573689	Muscle_QTL	179852	34512600	34513000	Str.Enh	400	400
NC_048582.1	34393837	34573689	Muscle_QTL	179852	34522400	34523000	Str.Enh	600	600
NC_048582.1	34393837	34573689	Muscle_QTL	179852	34439000	34440600	Str.Enh	1600	1600
NC_048582.1	35873978	35882164	Muscle_QTL	8186	35874000	35878200	Str.Enh	4200	4200
NC_048582.1	35873978	35882164	Muscle_QTL	8186	35880600	35881400	Str.Enh	800	800
NC_048583.1	25897335	25968849	Muscle_QTL	71514	25905400	25905600	Str.Enh	200	200
NC_048583.1	25897335	25968849	Muscle_QTL	71514	25906200	25906400	Str.Enh	200	200
NC_048583.1	25897335	25968849	Muscle_QTL	71514	25913600	25917800	Str.Enh	4200	4200
NC_048583.1	25897335	25968849	Muscle_QTL	71514	25920200	25920600	Str.Enh	400	400
NC_048583.1	25897335	25968849	Muscle_QTL	71514	25923600	25923800	Str.Enh	200	200
NC_048583.1	25897335	25968849	Muscle_QTL	71514	25924000	25925600	Str.Enh	1600	1600
NC_048583.1	25897335	25968849	Muscle_QTL	71514	25936800	25938600	Str.Enh	1800	1800
NC_048583.1	25897335	25968849	Muscle_QTL	71514	25942200	25949600	Str.Enh	7400	7400
NC_048583.1	25897335	25968849	Muscle_QTL	71514	25955800	25956400	Str.Enh	600	600
NC_048583.1	25897335	25968849	Muscle_QTL	71514	25958000	25963800	Str.Enh	5800	5800
NC_048583.1	25897335	25968849	Muscle_QTL	71514	25918400	25919800	Str.Enh	1400	1400
NC_048583.1	26229860	26254205	Muscle_QTL	24345	26251800	26253000	Str.Enh	1200	1200
NC_048583.1	26229860	26254205	Muscle_QTL	24345	26253200	26253800	Str.Enh	600	600
NC_048583.1	26415078	26424239	Muscle_QTL	9161	26415200	26415600	Str.Enh	400	400
NC_048583.1	26415078	26424239	Muscle_QTL	9161	26417400	26419000	Str.Enh	1600	1600
NC_048583.1	26415078	26424239	Muscle_QTL	9161	26419400	26419800	Str.Enh	400	400
NC_048583.1	26608916	26609547	Muscle_QTL	631	26608200	26609000	Str.Enh	84	800
NC_048583.1	26652609	26654859	Muscle_QTL	2250	26653800	26655200	Str.Enh	1059	1400
NC_048583.1	26655113	26660520	Muscle_QTL	5407	26653800	26655200	Str.Enh	87	1400
NC_048583.1	26692126	26706110	Muscle_QTL	13984	26691000	26692800	Str.Enh	674	1800
NC_048583.1	26692126	26706110	Muscle_QTL	13984	26698600	26700000	Str.Enh	1400	1400
NC_048583.1	26692126	26706110	Muscle_QTL	13984	26704600	26705400	Str.Enh	800	800
NC_048583.1	26725761	26729286	Muscle_QTL	3525	26728400	26729600	Str.Enh	886	1200
NC_048583.1	26983772	27035320	Muscle_QTL	51548	26987600	26989600	Str.Enh	2000	2000
NC_048583.1	26983772	27035320	Muscle_QTL	51548	26990800	26992600	Str.Enh	1800	1800
NC_048583.1	26983772	27035320	Muscle_QTL	51548	26984400	26986200	Str.Enh	1800	1800
NC_048583.1	27526402	27539070	Muscle_QTL	12668	27536400	27537400	Str.Enh	1000	1000
NC_048583.1	27545307	27608116	Muscle_QTL	62809	27544800	27546000	Str.Enh	693	1200
NC_048583.1	27545307	27608116	Muscle_QTL	62809	27546800	27549000	Str.Enh	2200	2200
NC_048583.1	27545307	27608116	Muscle_QTL	62809	27552400	27553200	Str.Enh	800	800
NC_048583.1	27545307	27608116	Muscle_QTL	62809	27560400	27561600	Str.Enh	1200	1200
NC_048583.1	27545307	27608116	Muscle_QTL	62809	27562000	27563000	Str.Enh	1000	1000
NC_048583.1	27545307	27608116	Muscle_QTL	62809	27565400	27566600	Str.Enh	1200	1200
NC_048583.1	27545307	27608116	Muscle_QTL	62809	27566800	27570600	Str.Enh	3800	3800
NC_048583.1	27545307	27608116	Muscle_QTL	62809	27571000	27571800	Str.Enh	800	800
NC_048583.1	27545307	27608116	Muscle_QTL	62809	27582600	27583400	Str.Enh	800	800
NC_048583.1	27545307	27608116	Muscle_QTL	62809	27586800	27588800	Str.Enh	2000	2000
NC_048583.1	27545307	27608116	Muscle_QTL	62809	27589800	27590600	Str.Enh	800	800
NC_048583.1	27545307	27608116	Muscle_QTL	62809	27591600	27593800	Str.Enh	2200	2200
NC_048583.1	27545307	27608116	Muscle_QTL	62809	27598800	27600200	Str.Enh	1400	1400
NC_048583.1	27545307	27608116	Muscle_QTL	62809	27600600	27601000	Str.Enh	400	400
NC_048583.1	27545307	27608116	Muscle_QTL	62809	27606000	27607200	Str.Enh	1200	1200
NC_048583.1	27920884	28196615	Muscle_QTL	275731	28001000	28001400	Str.Enh	400	400
NC_048583.1	27920884	28196615	Muscle_QTL	275731	28132000	28132200	Str.Enh	200	200
NC_048583.1	27920884	28196615	Muscle_QTL	275731	28135600	28135800	Str.Enh	200	200
NC_048583.1	27920884	28196615	Muscle_QTL	275731	28173400	28174000	Str.Enh	600	600
NC_048583.1	27920884	28196615	Muscle_QTL	275731	28187200	28187600	Str.Enh	400	400
NC_048583.1	27920884	28196615	Muscle_QTL	275731	28191200	28192400	Str.Enh	1200	1200
NC_048583.1	28376825	28379223	Muscle_QTL	2398	28372200	28387600	Str.Enh	2398	15400
NC_048583.1	28578986	28631792	Muscle_QTL	52806	28579600	28580200	Str.Enh	600	600
NC_048583.1	28578986	28631792	Muscle_QTL	52806	28587000	28588400	Str.Enh	1400	1400
NC_048583.1	28578986	28631792	Muscle_QTL	52806	28597400	28599000	Str.Enh	1600	1600
NC_048583.1	28578986	28631792	Muscle_QTL	52806	28603000	28604000	Str.Enh	1000	1000
NC_048583.1	28578986	28631792	Muscle_QTL	52806	28613200	28614200	Str.Enh	1000	1000
NC_048583.1	28578986	28631792	Muscle_QTL	52806	28620200	28621400	Str.Enh	1200	1200
NC_048583.1	28578986	28631792	Muscle_QTL	52806	28626600	28627000	Str.Enh	400	400
NC_048583.1	28706534	28725112	Muscle_QTL	18578	28706600	28710000	Str.Enh	3400	3400
NC_048583.1	28706534	28725112	Muscle_QTL	18578	28714000	28714600	Str.Enh	600	600
NC_048583.1	28706534	28725112	Muscle_QTL	18578	28721400	28722800	Str.Enh	1400	1400
NC_048583.1	28745485	28754352	Muscle_QTL	8867	28746400	28746800	Str.Enh	400	400
NC_048583.1	28897855	28932114	Muscle_QTL	34259	28897800	28899400	Str.Enh	1545	1600
NC_048583.1	28897855	28932114	Muscle_QTL	34259	28903800	28904600	Str.Enh	800	800
NC_048583.1	28897855	28932114	Muscle_QTL	34259	28927600	28928600	Str.Enh	1000	1000
NC_048583.1	29646783	29660510	BCWD_QTL	13727	29645200	29647400	Str.Enh	617	2200
NC_048583.1	29748700	29784108	BCWD_QTL	35408	29749600	29750200	Str.Enh	600	600
NC_048583.1	29748700	29784108	BCWD_QTL	35408	29755800	29756600	Str.Enh	800	800
NC_048583.1	29854161	29895262	BCWD_QTL	41101	29890000	29892000	Str.Enh	2000	2000
NC_048583.1	29854161	29895262	BCWD_QTL	41101	29892400	29897200	Str.Enh	2862	4800
NC_048583.1	29854161	29895262	BCWD_QTL	41101	29867200	29868800	Str.Enh	1600	1600
NC_048583.1	29922819	29970528	BCWD_QTL	47709	29922400	29923200	Str.Enh	381	800
NC_048583.1	29922819	29970528	BCWD_QTL	47709	29924000	29924400	Str.Enh	400	400
NC_048583.1	29922819	29970528	BCWD_QTL	47709	29924800	29925800	Str.Enh	1000	1000
NC_048583.1	29922819	29970528	BCWD_QTL	47709	29928200	29929600	Str.Enh	1400	1400
NC_048583.1	29922819	29970528	BCWD_QTL	47709	29936000	29936400	Str.Enh	400	400
NC_048583.1	29922819	29970528	BCWD_QTL	47709	29942600	29942800	Str.Enh	200	200
NC_048583.1	29922819	29970528	BCWD_QTL	47709	29943000	29944400	Str.Enh	1400	1400
NC_048583.1	29922819	29970528	BCWD_QTL	47709	29944600	29945200	Str.Enh	600	600
NC_048583.1	29922819	29970528	BCWD_QTL	47709	29945800	29948400	Str.Enh	2600	2600
NC_048583.1	29922819	29970528	BCWD_QTL	47709	29952800	29954800	Str.Enh	2000	2000
NC_048583.1	29922819	29970528	BCWD_QTL	47709	29965800	29966000	Str.Enh	200	200
NC_048583.1	29922819	29970528	BCWD_QTL	47709	29966800	29967000	Str.Enh	200	200
NC_048583.1	29922819	29970528	BCWD_QTL	47709	29968400	29971400	Str.Enh	2128	3000
NC_048583.1	29922819	29970528	BCWD_QTL	47709	29931400	29934200	Str.Enh	2800	2800
NC_048583.1	30007283	30046709	BCWD_QTL	39426	30004000	30011400	Str.Enh	4117	7400
NC_048583.1	35397177	35430894	BCWD_QTL	33717	35400000	35400400	Str.Enh	400	400
NC_048583.1	35397177	35430894	BCWD_QTL	33717	35401800	35402000	Str.Enh	200	200
NC_048583.1	35397177	35430894	BCWD_QTL	33717	35403000	35405200	Str.Enh	2200	2200
NC_048583.1	35397177	35430894	BCWD_QTL	33717	35407000	35409200	Str.Enh	2200	2200
NC_048583.1	35397177	35430894	BCWD_QTL	33717	35430800	35431000	Str.Enh	94	200
NC_048583.1	35689759	35703615	BCWD_QTL	13856	35697800	35699400	Str.Enh	1600	1600
NC_048583.1	45224005	45250479	Muscle_QTL	26474	45230800	45231600	Str.Enh	800	800
NC_048583.1	45224005	45250479	Muscle_QTL	26474	45232200	45233400	Str.Enh	1200	1200
NC_048583.1	45224005	45250479	Muscle_QTL	26474	45243200	45244200	Str.Enh	1000	1000
NC_048583.1	45224005	45250479	Muscle_QTL	26474	45244400	45249400	Str.Enh	5000	5000
NC_048583.1	45292032	45296046	Muscle_QTL	4014	45291800	45293800	Str.Enh	1768	2000
NC_048583.1	45385110	45399768	Muscle_QTL	14658	45389200	45389800	Str.Enh	600	600
NC_048583.1	45385110	45399768	Muscle_QTL	14658	45390200	45390600	Str.Enh	400	400
NC_048583.1	45385110	45399768	Muscle_QTL	14658	45399200	45399800	Str.Enh	568	600
NC_048583.1	45424151	45426896	Muscle_QTL	2745	45425400	45426400	Str.Enh	1000	1000
NC_048583.1	45562371	45613220	Muscle_QTL	50849	45599400	45602600	Str.Enh	3200	3200
NC_048583.1	45562371	45613220	Muscle_QTL	50849	45612600	45613400	Str.Enh	620	800
NC_048583.1	45643357	45662729	Muscle_QTL	19372	45658800	45662200	Str.Enh	3400	3400
NC_048583.1	45643357	45662729	Muscle_QTL	19372	45662400	45662600	Str.Enh	200	200
NC_048583.1	58885813	58892481	BCWD_QTL	6668	58891400	58891800	Str.Enh	400	400
NC_048583.1	58933309	58947083	BCWD_QTL	13774	58946000	58947200	Str.Enh	1083	1200
NC_048583.1	58971390	58980795	BCWD_QTL	9405	58970800	58971800	Str.Enh	410	1000
NC_048583.1	58971390	58980795	BCWD_QTL	9405	58979400	58979600	Str.Enh	200	200
NC_048583.1	59740887	59760362	BCWD_QTL	19475	59740000	59741000	Str.Enh	113	1000
NC_048583.1	59740887	59760362	BCWD_QTL	19475	59741600	59741800	Str.Enh	200	200
NC_048583.1	59814607	59838116	BCWD_QTL	23509	59833200	59843400	Str.Enh	4916	10200
NC_048583.1	59969846	59975735	BCWD_QTL	5889	59975000	59976400	Str.Enh	735	1400
NC_048584.1	20767049	20807358	BCWD_QTL	40309	20775600	20778200	Str.Enh	2600	2600
NC_048584.1	20767049	20807358	BCWD_QTL	40309	20783800	20784600	Str.Enh	800	800
NC_048584.1	20767049	20807358	BCWD_QTL	40309	20792400	20795000	Str.Enh	2600	2600
NC_048584.1	20767049	20807358	BCWD_QTL	40309	20801800	20803200	Str.Enh	1400	1400
NC_048584.1	20767049	20807358	BCWD_QTL	40309	20804400	20804600	Str.Enh	200	200
NC_048584.1	20767049	20807358	BCWD_QTL	40309	20804800	20805400	Str.Enh	600	600
NC_048584.1	20863044	20871521	BCWD_QTL	8477	20866000	20866200	Str.Enh	200	200
NC_048584.1	21003736	21039039	BCWD_QTL	35303	21003800	21004000	Str.Enh	200	200
NC_048584.1	21003736	21039039	BCWD_QTL	35303	21020800	21022800	Str.Enh	2000	2000
NC_048586.1	51201170	51375926	Muscle_QTL	174756	51205400	51205800	Str.Enh	400	400
NC_048586.1	51201170	51375926	Muscle_QTL	174756	51233200	51233400	Str.Enh	200	200
NC_048586.1	51201170	51375926	Muscle_QTL	174756	51233600	51233800	Str.Enh	200	200
NC_048586.1	51201170	51375926	Muscle_QTL	174756	51258400	51258800	Str.Enh	400	400
NC_048586.1	51201170	51375926	Muscle_QTL	174756	51312600	51313000	Str.Enh	400	400
NC_048586.1	51201170	51375926	Muscle_QTL	174756	51336200	51337400	Str.Enh	1200	1200
NC_048586.1	51201170	51375926	Muscle_QTL	174756	51358400	51359000	Str.Enh	600	600
NC_048586.1	51201170	51375926	Muscle_QTL	174756	51370800	51372400	Str.Enh	1600	1600
NC_048587.1	20208859	20348656	BCWD_QTL	139797	20220800	20221200	Str.Enh	400	400
NC_048587.1	20208859	20348656	BCWD_QTL	139797	20239000	20240800	Str.Enh	1800	1800
NC_048587.1	20208859	20348656	BCWD_QTL	139797	20285600	20286200	Str.Enh	600	600
NC_048587.1	20456532	20515884	BCWD_QTL	59352	20464000	20464800	Str.Enh	800	800
NC_048587.1	20456532	20515884	BCWD_QTL	59352	20490800	20492000	Str.Enh	1200	1200
NC_048587.1	20519181	20661859	BCWD_QTL	142678	20529600	20531000	Str.Enh	1400	1400
NC_048587.1	20519181	20661859	BCWD_QTL	142678	20533800	20534600	Str.Enh	800	800
NC_048587.1	20519181	20661859	BCWD_QTL	142678	20542600	20543800	Str.Enh	1200	1200
NC_048587.1	20519181	20661859	BCWD_QTL	142678	20551000	20552200	Str.Enh	1200	1200
NC_048587.1	20519181	20661859	BCWD_QTL	142678	20564800	20566000	Str.Enh	1200	1200
NC_048587.1	20519181	20661859	BCWD_QTL	142678	20588000	20588800	Str.Enh	800	800
NC_048587.1	20519181	20661859	BCWD_QTL	142678	20589200	20589400	Str.Enh	200	200
NC_048587.1	20519181	20661859	BCWD_QTL	142678	20618600	20619600	Str.Enh	1000	1000
NC_048587.1	20519181	20661859	BCWD_QTL	142678	20545400	20549600	Str.Enh	4200	4200
NC_048587.1	20519181	20661859	BCWD_QTL	142678	20576200	20578800	Str.Enh	2600	2600
NC_048587.1	20765421	20774230	BCWD_QTL	8809	20770200	20770600	Str.Enh	400	400
NC_048587.1	20783837	20795604	BCWD_QTL	11767	20792400	20793000	Str.Enh	600	600
NC_048587.1	20783837	20795604	BCWD_QTL	11767	20795600	20796200	Str.Enh	4	600
NC_048587.1	20801767	20802722	BCWD_QTL	955	20801400	20804200	Str.Enh	955	2800
NC_048587.1	20811457	20813031	BCWD_QTL	1574	20809600	20815200	Str.Enh	1574	5600
NC_048587.1	20833966	20849342	BCWD_QTL	15376	20835400	20836400	Str.Enh	1000	1000
NC_048587.1	20873220	20890680	BCWD_QTL	17460	20873600	20873800	Str.Enh	200	200
NC_048587.1	20873220	20890680	BCWD_QTL	17460	20882400	20884000	Str.Enh	1600	1600
NC_048587.1	20873220	20890680	BCWD_QTL	17460	20885000	20885200	Str.Enh	200	200
NC_048587.1	20902961	20941566	BCWD_QTL	38605	20902600	20903400	Str.Enh	439	800
NC_048587.1	20902961	20941566	BCWD_QTL	38605	20913600	20913800	Str.Enh	200	200
NC_048587.1	20902961	20941566	BCWD_QTL	38605	20914000	20914200	Str.Enh	200	200
NC_048587.1	20902961	20941566	BCWD_QTL	38605	20917000	20918200	Str.Enh	1200	1200
NC_048587.1	20902961	20941566	BCWD_QTL	38605	20905800	20907000	Str.Enh	1200	1200
NC_048587.1	21116174	21143072	BCWD_QTL	26898	21113000	21116200	Str.Enh	26	3200
NC_048589.1	27676908	27692220	BCWD_QTL	15312	27691400	27692000	Str.Enh	600	600
NC_048589.1	27694991	27707623	Muscle_QTL	12632	27695800	27698800	Str.Enh	3000	3000
NC_048589.1	27694991	27707623	Muscle_QTL	12632	27703200	27703400	Str.Enh	200	200
NC_048589.1	27733415	27853799	BCWD_QTL	120384	27733200	27733800	Str.Enh	385	600
NC_048589.1	27733415	27853799	BCWD_QTL	120384	27786200	27786600	Str.Enh	400	400
NC_048589.1	27733415	27853799	BCWD_QTL	120384	27836600	27837400	Str.Enh	800	800
NC_048589.1	27733415	27853799	BCWD_QTL	120384	27848600	27849800	Str.Enh	1200	1200
NC_048589.1	27733415	27853799	BCWD_QTL	120384	27753400	27756400	Str.Enh	3000	3000
NC_048589.1	27860289	27980823	BCWD_QTL	120534	27867000	27868800	Str.Enh	1800	1800
NC_048589.1	27860289	27980823	BCWD_QTL	120534	27874200	27875600	Str.Enh	1400	1400
NC_048589.1	27860289	27980823	BCWD_QTL	120534	27899000	27899400	Str.Enh	400	400
NC_048589.1	27860289	27980823	BCWD_QTL	120534	27914800	27915600	Str.Enh	800	800
NC_048589.1	27860289	27980823	BCWD_QTL	120534	27970800	27973000	Str.Enh	2200	2200
NC_048589.1	27860289	27980823	BCWD_QTL	120534	27901000	27902000	Str.Enh	1000	1000
NC_048589.1	28006525	28009043	BCWD_QTL	2518	28007400	28008800	Str.Enh	1400	1400
NC_048589.1	28041738	28050851	BCWD_QTL	9113	28049400	28049800	Str.Enh	400	400
NC_048589.1	28067604	28094127	BCWD_QTL	26523	28066600	28067800	Str.Enh	196	1200
NC_048589.1	28067604	28094127	BCWD_QTL	26523	28087200	28094400	Str.Enh	6927	7200
NC_048589.1	34120066	34235448	BCWD_QTL	115382	34159600	34159800	Str.Enh	200	200
NC_048589.1	34120066	34235448	BCWD_QTL	115382	34198800	34199600	Str.Enh	800	800
NC_048589.1	34120066	34235448	BCWD_QTL	115382	34211800	34213000	Str.Enh	1200	1200
NC_048590.1	27605387	27618711	Muscle_QTL	13324	27607200	27607800	Str.Enh	600	600
NC_048590.1	27605387	27618711	Muscle_QTL	13324	27609400	27609800	Str.Enh	400	400
NC_048590.1	27605387	27618711	Muscle_QTL	13324	27614200	27616200	Str.Enh	2000	2000
NC_048590.1	27605387	27618711	Muscle_QTL	13324	27618000	27620400	Str.Enh	711	2400
NC_048590.1	36793418	36898632	BCWD_QTL	105214	36795200	36796400	Str.Enh	1200	1200
NC_048590.1	36793418	36898632	BCWD_QTL	105214	36799400	36799600	Str.Enh	200	200
NC_048590.1	36793418	36898632	BCWD_QTL	105214	36800000	36805200	Str.Enh	5200	5200
NC_048590.1	36793418	36898632	BCWD_QTL	105214	36807600	36808000	Str.Enh	400	400
NC_048590.1	36793418	36898632	BCWD_QTL	105214	36828600	36828800	Str.Enh	200	200
NC_048590.1	36793418	36898632	BCWD_QTL	105214	36841200	36843000	Str.Enh	1800	1800
NC_048590.1	36793418	36898632	BCWD_QTL	105214	36854400	36855200	Str.Enh	800	800
NC_048590.1	36793418	36898632	BCWD_QTL	105214	36857600	36858600	Str.Enh	1000	1000
NC_048590.1	36793418	36898632	BCWD_QTL	105214	36869400	36875400	Str.Enh	6000	6000
NC_048590.1	36793418	36898632	BCWD_QTL	105214	36876000	36878800	Str.Enh	2800	2800
NC_048590.1	36793418	36898632	BCWD_QTL	105214	36881000	36884200	Str.Enh	3200	3200
NC_048590.1	36793418	36898632	BCWD_QTL	105214	36845000	36848800	Str.Enh	3800	3800
NC_048590.1	36793418	36898632	BCWD_QTL	105214	36862600	36865200	Str.Enh	2600	2600
NC_048590.1	36793418	36898632	BCWD_QTL	105214	36885200	36901600	Str.Enh	13432	16400
NC_048590.1	36915812	36922315	BCWD_QTL	6503	36915400	36916400	Str.Enh	588	1000
NC_048590.1	36915812	36922315	BCWD_QTL	6503	36917400	36918000	Str.Enh	600	600
NC_048590.1	36915812	36922315	BCWD_QTL	6503	36920600	36921800	Str.Enh	1200	1200
NC_048590.1	37021760	37240337	BCWD_QTL	218577	37020800	37021800	Str.Enh	40	1000
NC_048590.1	37021760	37240337	BCWD_QTL	218577	37022400	37022800	Str.Enh	400	400
NC_048590.1	37021760	37240337	BCWD_QTL	218577	37033200	37033400	Str.Enh	200	200
NC_048590.1	37021760	37240337	BCWD_QTL	218577	37044000	37044200	Str.Enh	200	200
NC_048590.1	37021760	37240337	BCWD_QTL	218577	37090600	37091000	Str.Enh	400	400
NC_048590.1	37021760	37240337	BCWD_QTL	218577	37125000	37126000	Str.Enh	1000	1000
NC_048590.1	37021760	37240337	BCWD_QTL	218577	37131000	37132200	Str.Enh	1200	1200
NC_048590.1	37021760	37240337	BCWD_QTL	218577	37231400	37232000	Str.Enh	600	600
NC_048590.1	37021760	37240337	BCWD_QTL	218577	37232200	37233000	Str.Enh	800	800
NC_048590.1	37021760	37240337	BCWD_QTL	218577	37075600	37078000	Str.Enh	2400	2400
NC_048590.1	37305137	37308015	BCWD_QTL	2878	37306400	37307400	Str.Enh	1000	1000
NC_048591.1	1632871	1674285	Muscle_QTL	41414	1673600	1674000	Str.Enh	400	400
NC_048591.1	1825328	1847904	Muscle_QTL	22576	1826200	1826400	Str.Enh	200	200
NC_048591.1	1849384	1874729	Muscle_QTL	25345	1849600	1849800	Str.Enh	200	200
NC_048591.1	1849384	1874729	Muscle_QTL	25345	1850200	1851600	Str.Enh	1400	1400
NC_048591.1	1879202	1889917	Muscle_QTL	10715	1886000	1887000	Str.Enh	1000	1000
NC_048591.1	1879202	1889917	Muscle_QTL	10715	1878400	1884800	Str.Enh	5598	6400
NC_048591.1	1978042	2171604	Muscle_QTL	193562	2031800	2033800	Str.Enh	2000	2000
NC_048591.1	1978042	2171604	Muscle_QTL	193562	2042200	2042400	Str.Enh	200	200
NC_048591.1	1978042	2171604	Muscle_QTL	193562	2130600	2131200	Str.Enh	600	600
NC_048591.1	1978042	2171604	Muscle_QTL	193562	2132600	2134600	Str.Enh	2000	2000
NC_048591.1	1978042	2171604	Muscle_QTL	193562	2147200	2149800	Str.Enh	2600	2600
NC_048591.1	1978042	2171604	Muscle_QTL	193562	2163800	2164000	Str.Enh	200	200
NC_048591.1	1978042	2171604	Muscle_QTL	193562	2165400	2166000	Str.Enh	600	600
NC_048591.1	1978042	2171604	Muscle_QTL	193562	2171000	2171400	Str.Enh	400	400
NC_048591.1	2689206	2750617	Muscle_QTL	61411	2689800	2690800	Str.Enh	1000	1000
NC_048591.1	3359175	3372125	Muscle_QTL	12950	3369000	3369400	Str.Enh	400	400
NC_048591.1	3383377	3425934	Muscle_QTL	42557	3382800	3383400	Str.Enh	23	600
NC_048591.1	3383377	3425934	Muscle_QTL	42557	3383800	3386200	Str.Enh	2400	2400
NC_048591.1	3383377	3425934	Muscle_QTL	42557	3388000	3388400	Str.Enh	400	400
NC_048591.1	3383377	3425934	Muscle_QTL	42557	3389000	3390400	Str.Enh	1400	1400
NC_048591.1	3383377	3425934	Muscle_QTL	42557	3393600	3395600	Str.Enh	2000	2000
NC_048591.1	3429432	3451540	Muscle_QTL	22108	3430400	3430600	Str.Enh	200	200
NC_048591.1	4096582	4124222	Muscle_QTL	27640	4102800	4106400	Str.Enh	3600	3600
NC_048591.1	4096582	4124222	Muscle_QTL	27640	4106600	4107000	Str.Enh	400	400
NC_048591.1	4096582	4124222	Muscle_QTL	27640	4117800	4122600	Str.Enh	4800	4800
NC_048591.1	4096582	4124222	Muscle_QTL	27640	4123600	4125800	Str.Enh	622	2200
NC_048591.1	4096582	4124222	Muscle_QTL	27640	4112200	4116000	Str.Enh	3800	3800
NC_048591.1	4158325	4174906	Muscle_QTL	16581	4159400	4159600	Str.Enh	200	200
NC_048591.1	4158325	4174906	Muscle_QTL	16581	4163400	4164000	Str.Enh	600	600
NC_048591.1	26359379	26365206	Muscle_QTL	5827	26365200	26368000	Str.Enh	6	2800
NC_048591.1	26381363	26389471	Muscle_QTL	8108	26383600	26384400	Str.Enh	800	800
NC_048591.1	26381363	26389471	Muscle_QTL	8108	26386200	26387000	Str.Enh	800	800
NC_048591.1	26381363	26389471	Muscle_QTL	8108	26387800	26388400	Str.Enh	600	600
NC_048591.1	26381363	26389471	Muscle_QTL	8108	26377400	26381800	Str.Enh	437	4400
NC_048591.1	26394647	26437113	Muscle_QTL	42466	26395800	26396400	Str.Enh	600	600
NC_048591.1	26394647	26437113	Muscle_QTL	42466	26397400	26405400	Str.Enh	8000	8000
NC_048591.1	26394647	26437113	Muscle_QTL	42466	26414400	26419000	Str.Enh	4600	4600
NC_048591.1	26394647	26437113	Muscle_QTL	42466	26420600	26421800	Str.Enh	1200	1200
NC_048591.1	26394647	26437113	Muscle_QTL	42466	26422400	26425800	Str.Enh	3400	3400
NC_048591.1	26394647	26437113	Muscle_QTL	42466	26427800	26431000	Str.Enh	3200	3200
NC_048591.1	26394647	26437113	Muscle_QTL	42466	26436400	26437200	Str.Enh	713	800
NC_048591.1	26394647	26437113	Muscle_QTL	42466	26393200	26395400	Str.Enh	753	2200
NC_048591.1	26394647	26437113	Muscle_QTL	42466	26410600	26412600	Str.Enh	2000	2000
NC_048591.1	26921842	26924298	Muscle_QTL	2456	26921800	26922200	Str.Enh	358	400
NC_048591.1	26921842	26924298	Muscle_QTL	2456	26923000	26923200	Str.Enh	200	200
NC_048591.1	26921842	26924298	Muscle_QTL	2456	26923400	26923800	Str.Enh	400	400
NC_048591.1	26926800	26931710	Muscle_QTL	4910	26930800	26932400	Str.Enh	910	1600
NC_048591.1	27128869	27214340	Muscle_QTL	85471	27128600	27129000	Str.Enh	131	400
NC_048591.1	27128869	27214340	Muscle_QTL	85471	27133200	27134400	Str.Enh	1200	1200
NC_048591.1	27128869	27214340	Muscle_QTL	85471	27163200	27164000	Str.Enh	800	800
NC_048591.1	27128869	27214340	Muscle_QTL	85471	27168400	27168600	Str.Enh	200	200
NC_048591.1	27128869	27214340	Muscle_QTL	85471	27175000	27176600	Str.Enh	1600	1600
NC_048591.1	27128869	27214340	Muscle_QTL	85471	27188600	27189600	Str.Enh	1000	1000
NC_048591.1	27128869	27214340	Muscle_QTL	85471	27192600	27193800	Str.Enh	1200	1200
NC_048591.1	27128869	27214340	Muscle_QTL	85471	27200600	27201600	Str.Enh	1000	1000
NC_048591.1	27128869	27214340	Muscle_QTL	85471	27202000	27202800	Str.Enh	800	800
NC_048591.1	27128869	27214340	Muscle_QTL	85471	27203600	27205600	Str.Enh	2000	2000
NC_048591.1	27128869	27214340	Muscle_QTL	85471	27206600	27208000	Str.Enh	1400	1400
NC_048591.1	27128869	27214340	Muscle_QTL	85471	27208800	27213800	Str.Enh	5000	5000
NC_048591.1	27128869	27214340	Muscle_QTL	85471	27214200	27219400	Str.Enh	140	5200
NC_048591.1	27520460	27534135	Muscle_QTL	13675	27530600	27530800	Str.Enh	200	200
NC_048591.1	28037232	28042582	Muscle_QTL	5350	28034800	28037400	Str.Enh	168	2600
NC_048591.1	28037232	28042582	Muscle_QTL	5350	28039400	28039800	Str.Enh	400	400
NC_048591.1	28565833	28654410	Muscle_QTL	88577	28577600	28578000	Str.Enh	400	400
NC_048591.1	28565833	28654410	Muscle_QTL	88577	28584200	28585600	Str.Enh	1400	1400
NC_048591.1	28565833	28654410	Muscle_QTL	88577	28593000	28593200	Str.Enh	200	200
NC_048591.1	28565833	28654410	Muscle_QTL	88577	28605600	28606200	Str.Enh	600	600
NC_048591.1	28565833	28654410	Muscle_QTL	88577	28611400	28614200	Str.Enh	2800	2800
NC_048591.1	28565833	28654410	Muscle_QTL	88577	28615200	28616800	Str.Enh	1600	1600
NC_048591.1	28565833	28654410	Muscle_QTL	88577	28617600	28618000	Str.Enh	400	400
NC_048591.1	28565833	28654410	Muscle_QTL	88577	28618400	28620000	Str.Enh	1600	1600
NC_048591.1	28565833	28654410	Muscle_QTL	88577	28625800	28626200	Str.Enh	400	400
NC_048591.1	28565833	28654410	Muscle_QTL	88577	28633000	28633200	Str.Enh	200	200
NC_048591.1	28565833	28654410	Muscle_QTL	88577	28637200	28638600	Str.Enh	1400	1400
NC_048591.1	28565833	28654410	Muscle_QTL	88577	28641600	28645200	Str.Enh	3600	3600
NC_048591.1	28565833	28654410	Muscle_QTL	88577	28645800	28646800	Str.Enh	1000	1000
NC_048591.1	28565833	28654410	Muscle_QTL	88577	28622600	28625000	Str.Enh	2400	2400
NC_048591.1	28565833	28654410	Muscle_QTL	88577	28573600	28574400	Str.Enh	800	800
NC_048591.1	28674824	28676778	Muscle_QTL	1954	28676600	28680000	Str.Enh	178	3400
NC_048591.1	28863897	28897064	Muscle_QTL	33167	28864200	28865200	Str.Enh	1000	1000
NC_048591.1	28863897	28897064	Muscle_QTL	33167	28868200	28868600	Str.Enh	400	400
NC_048591.1	28863897	28897064	Muscle_QTL	33167	28869400	28870600	Str.Enh	1200	1200
NC_048591.1	28863897	28897064	Muscle_QTL	33167	28871600	28873000	Str.Enh	1400	1400
NC_048591.1	29837393	29851433	Muscle_QTL	14040	29838000	29839800	Str.Enh	1800	1800
NC_048591.1	29837393	29851433	Muscle_QTL	14040	29842400	29842800	Str.Enh	400	400
NC_048591.1	29837393	29851433	Muscle_QTL	14040	29843400	29843800	Str.Enh	400	400
NC_048592.1	1036794	1105478	Muscle_QTL	68684	1037400	1037600	Str.Enh	200	200
NC_048592.1	1036794	1105478	Muscle_QTL	68684	1038000	1039200	Str.Enh	1200	1200
NC_048592.1	1036794	1105478	Muscle_QTL	68684	1043800	1044600	Str.Enh	800	800
NC_048592.1	1865458	1917121	BCWD_QTL	51663	1864600	1866800	Str.Enh	1342	2200
NC_048592.1	1865458	1917121	BCWD_QTL	51663	1869200	1871600	Str.Enh	2400	2400
NC_048592.1	1865458	1917121	BCWD_QTL	51663	1878800	1882400	Str.Enh	3600	3600
NC_048592.1	1865458	1917121	BCWD_QTL	51663	1887800	1890400	Str.Enh	2600	2600
NC_048592.1	1865458	1917121	BCWD_QTL	51663	1896000	1896200	Str.Enh	200	200
NC_048592.1	1865458	1917121	BCWD_QTL	51663	1883400	1884600	Str.Enh	1200	1200
NC_048592.1	10111079	10144262	Muscle_QTL	33183	10132400	10132600	Str.Enh	200	200
NC_048592.1	10154301	10174357	Muscle_QTL	20056	10162800	10166000	Str.Enh	3200	3200
NC_048592.1	10235763	10236691	Muscle_QTL	928	10236000	10239200	Str.Enh	691	3200
NC_048592.1	10302730	10306591	Muscle_QTL	3861	10306000	10306200	Str.Enh	200	200
NC_048593.1	8103103	8133854	Muscle_QTL	30751	8116800	8117600	Str.Enh	800	800
NC_048593.1	9166833	9170314	Muscle_QTL	3481	9170000	9170400	Str.Enh	314	400
NC_048593.1	11076789	11108754	Muscle_QTL	31965	11078800	11081200	Str.Enh	2400	2400
NC_048593.1	11076789	11108754	Muscle_QTL	31965	11086600	11086800	Str.Enh	200	200
NC_048593.1	11076789	11108754	Muscle_QTL	31965	11089000	11090400	Str.Enh	1400	1400
NC_048593.1	11460009	11463473	Muscle_QTL	3464	11458800	11460400	Str.Enh	391	1600
NC_048593.1	11466713	11467848	Muscle_QTL	1135	11467400	11469400	Str.Enh	448	2000
NC_048593.1	11685529	11692038	Muscle_QTL	6509	11684400	11685800	Str.Enh	271	1400
NC_048593.1	11685529	11692038	Muscle_QTL	6509	11686000	11686200	Str.Enh	200	200
NC_048593.1	11685529	11692038	Muscle_QTL	6509	11686600	11687000	Str.Enh	400	400
NC_048593.1	11685529	11692038	Muscle_QTL	6509	11687400	11690600	Str.Enh	3200	3200
NC_048593.1	11761294	11773295	Muscle_QTL	12001	11760600	11761400	Str.Enh	106	800
NC_048593.1	11761294	11773295	Muscle_QTL	12001	11761800	11762800	Str.Enh	1000	1000
NC_048593.1	11761294	11773295	Muscle_QTL	12001	11763800	11770800	Str.Enh	7000	7000
NC_048593.1	11761294	11773295	Muscle_QTL	12001	11772400	11773200	Str.Enh	800	800
NC_048593.1	12113593	12116232	Muscle_QTL	2639	12116200	12116600	Str.Enh	32	400
NC_048593.1	12313635	12320899	Muscle_QTL	7264	12314200	12314400	Str.Enh	200	200
NC_048593.1	12329539	12352650	Muscle_QTL	23111	12340400	12341000	Str.Enh	600	600
NC_048593.1	12983670	13001618	Muscle_QTL	17948	13000200	13000400	Str.Enh	200	200
NC_048593.1	13167223	13171591	Muscle_QTL	4368	13169800	13170800	Str.Enh	1000	1000
NC_048593.1	13351357	13365725	Muscle_QTL	14368	13356200	13356800	Str.Enh	600	600
NC_048593.1	13351357	13365725	Muscle_QTL	14368	13357600	13357800	Str.Enh	200	200
NC_048593.1	13351357	13365725	Muscle_QTL	14368	13359200	13363200	Str.Enh	4000	4000
NC_048593.1	13351357	13365725	Muscle_QTL	14368	13363800	13365000	Str.Enh	1200	1200
NC_048593.1	13351357	13365725	Muscle_QTL	14368	13352400	13355600	Str.Enh	3200	3200
NC_048593.1	13377482	13441996	Muscle_QTL	64514	13378800	13381600	Str.Enh	2800	2800
NC_048593.1	13743451	13745089	Muscle_QTL	1638	13741600	13743600	Str.Enh	149	2000
NC_048593.1	13743451	13745089	Muscle_QTL	1638	13744000	13744200	Str.Enh	200	200
NC_048593.1	13743451	13745089	Muscle_QTL	1638	13745000	13745800	Str.Enh	89	800
NC_048593.1	13755049	13757378	Muscle_QTL	2329	13756000	13756400	Str.Enh	400	400
NC_048593.1	13755049	13757378	Muscle_QTL	2329	13756600	13758200	Str.Enh	778	1600
NC_050570.1	25304044	25314796	Muscle_QTL	10752	25309800	25312000	Str.Enh	2200	2200
NC_050570.1	25362073	25382403	Muscle_QTL	20330	25364800	25365600	Str.Enh	800	800
NC_050570.1	25362073	25382403	Muscle_QTL	20330	25365800	25366000	Str.Enh	200	200
NC_050570.1	25362073	25382403	Muscle_QTL	20330	25376600	25377200	Str.Enh	600	600
NC_050570.1	25362073	25382403	Muscle_QTL	20330	25381000	25386000	Str.Enh	1403	5000
NC_050570.1	25781201	25793582	Muscle_QTL	12381	25787600	25788600	Str.Enh	1000	1000
NC_050570.1	26127818	26132884	Muscle_QTL	5066	26124000	26132400	Str.Enh	4582	8400
NC_050570.1	26144521	26148470	Muscle_QTL	3949	26145200	26146200	Str.Enh	1000	1000
NC_050570.1	26292632	26304217	Muscle_QTL	11585	26297800	26299200	Str.Enh	1400	1400
NC_050570.1	26292632	26304217	Muscle_QTL	11585	26299800	26303200	Str.Enh	3400	3400
NC_050570.1	26377373	26444719	Muscle_QTL	67346	26390400	26390600	Str.Enh	200	200
NC_050570.1	26377373	26444719	Muscle_QTL	67346	26409400	26410200	Str.Enh	800	800
NC_050570.1	26377373	26444719	Muscle_QTL	67346	26414800	26415200	Str.Enh	400	400
NC_050570.1	26726462	26793910	Muscle_QTL	67448	26756200	26756800	Str.Enh	600	600
NC_050570.1	26726462	26793910	Muscle_QTL	67448	26766800	26767400	Str.Enh	600	600
NC_050570.1	26827023	26841280	Muscle_QTL	14257	26840600	26841000	Str.Enh	400	400
NC_050570.1	27010867	27023234	Muscle_QTL	12367	27009600	27013200	Str.Enh	2333	3600
NC_050571.1	20962610	20984149	BCWD_QTL	21539	20966400	20968400	Str.Enh	2000	2000
NC_050571.1	20994728	20998974	BCWD_QTL	4246	20994400	20994800	Str.Enh	72	400
NC_050571.1	21000727	21007269	BCWD_QTL	6542	21006800	21007200	Str.Enh	400	400
NC_050571.1	21184242	21547605	BCWD_QTL	363363	21316400	21317600	Str.Enh	1200	1200
NC_050571.1	21558787	21687180	BCWD_QTL	128393	21559400	21559600	Str.Enh	200	200
NC_050571.1	21558787	21687180	BCWD_QTL	128393	21616200	21616600	Str.Enh	400	400
NC_050571.1	21558787	21687180	BCWD_QTL	128393	21628800	21629800	Str.Enh	1000	1000
NC_050571.1	21558787	21687180	BCWD_QTL	128393	21630200	21630600	Str.Enh	400	400
NC_050571.1	21558787	21687180	BCWD_QTL	128393	21637400	21638200	Str.Enh	800	800
NC_050571.1	21558787	21687180	BCWD_QTL	128393	21576600	21581200	Str.Enh	4600	4600
NC_050571.1	21705044	21713038	BCWD_QTL	7994	21704000	21705200	Str.Enh	156	1200
NC_050571.1	21705044	21713038	BCWD_QTL	7994	21709200	21711000	Str.Enh	1800	1800
NC_050571.1	21705044	21713038	BCWD_QTL	7994	21711200	21711600	Str.Enh	400	400
NC_050571.1	21705044	21713038	BCWD_QTL	7994	21711800	21714400	Str.Enh	1238	2600
NC_050571.1	21714311	21722744	BCWD_QTL	8433	21711800	21714400	Str.Enh	89	2600
NC_050571.1	21745618	21775635	BCWD_QTL	30017	21755600	21757200	Str.Enh	1600	1600
NC_050571.1	21745618	21775635	BCWD_QTL	30017	21769600	21771000	Str.Enh	1400	1400
NC_050571.1	21909801	21933331	BCWD_QTL	23530	21913000	21913800	Str.Enh	800	800
NC_050571.1	21909801	21933331	BCWD_QTL	23530	21914200	21914600	Str.Enh	400	400
NC_050571.1	21909801	21933331	BCWD_QTL	23530	21916200	21917000	Str.Enh	800	800
NC_050571.1	21909801	21933331	BCWD_QTL	23530	21917800	21918200	Str.Enh	400	400
NC_050571.1	21909801	21933331	BCWD_QTL	23530	21923400	21928800	Str.Enh	5400	5400
NC_050571.1	21909801	21933331	BCWD_QTL	23530	21930200	21932400	Str.Enh	2200	2200
NC_050571.1	21909801	21933331	BCWD_QTL	23530	21919000	21922200	Str.Enh	3200	3200
NC_050571.1	21954467	21958960	BCWD_QTL	4493	21958000	21958200	Str.Enh	200	200
NC_050571.1	21954467	21958960	BCWD_QTL	4493	21958400	21958600	Str.Enh	200	200
NC_050571.1	21984840	21994847	BCWD_QTL	10007	21985600	21985800	Str.Enh	200	200
NC_050571.1	21984840	21994847	BCWD_QTL	10007	21992200	21995600	Str.Enh	2647	3400
NC_050571.1	21984840	21994847	BCWD_QTL	10007	21986200	21987800	Str.Enh	1600	1600
NC_050571.1	22016389	22059027	BCWD_QTL	42638	22030800	22031600	Str.Enh	800	800
NC_050571.1	22016389	22059027	BCWD_QTL	42638	22037000	22043800	Str.Enh	6800	6800
NC_050571.1	22016389	22059027	BCWD_QTL	42638	22044000	22047600	Str.Enh	3600	3600
NC_050571.1	22076124	22079402	BCWD_QTL	3278	22077400	22078200	Str.Enh	800	800
NC_050571.1	22158330	22602344	BCWD_QTL	444014	22190600	22191400	Str.Enh	800	800
NC_050571.1	22158330	22602344	BCWD_QTL	444014	22195600	22197000	Str.Enh	1400	1400
NC_050571.1	22158330	22602344	BCWD_QTL	444014	22405200	22405800	Str.Enh	600	600
NC_050571.1	22158330	22602344	BCWD_QTL	444014	22463400	22463600	Str.Enh	200	200
NC_050571.1	22158330	22602344	BCWD_QTL	444014	22464800	22467200	Str.Enh	2400	2400
NC_050571.1	22158330	22602344	BCWD_QTL	444014	22524400	22524800	Str.Enh	400	400
NC_050571.1	22158330	22602344	BCWD_QTL	444014	22553800	22554000	Str.Enh	200	200
NC_050571.1	22158330	22602344	BCWD_QTL	444014	22556600	22558000	Str.Enh	1400	1400
NC_050571.1	22158330	22602344	BCWD_QTL	444014	22574000	22574400	Str.Enh	400	400
NC_050571.1	22678127	22690119	BCWD_QTL	11992	22682000	22682600	Str.Enh	600	600
NC_050571.1	23722800	23745827	BCWD_QTL	23027	23719600	23723400	Str.Enh	600	3800
NC_050571.1	23722800	23745827	BCWD_QTL	23027	23723600	23724000	Str.Enh	400	400
NC_050571.1	23751845	23771512	BCWD_QTL	19667	23770400	23770600	Str.Enh	200	200
NC_050571.1	23804712	23824339	BCWD_QTL	19627	23819200	23821000	Str.Enh	1800	1800
NC_050571.1	23804712	23824339	BCWD_QTL	19627	23823600	23826000	Str.Enh	739	2400
NC_050571.1	23845078	23847687	BCWD_QTL	2609	23846800	23847200	Str.Enh	400	400
NC_050571.1	24109641	24126425	BCWD_QTL	16784	24125200	24126000	Str.Enh	800	800
NC_050571.1	24140967	24152679	BCWD_QTL	11712	24143800	24146800	Str.Enh	3000	3000
NC_050571.1	24266404	24302303	BCWD_QTL	35899	24273600	24274000	Str.Enh	400	400
NC_050571.1	24266404	24302303	BCWD_QTL	35899	24284800	24285200	Str.Enh	400	400
NC_050571.1	24266404	24302303	BCWD_QTL	35899	24293000	24294800	Str.Enh	1800	1800
NC_050571.1	24266404	24302303	BCWD_QTL	35899	24297600	24298400	Str.Enh	800	800
NC_050571.1	24266404	24302303	BCWD_QTL	35899	24299800	24300000	Str.Enh	200	200
NC_050571.1	24266404	24302303	BCWD_QTL	35899	24300200	24301600	Str.Enh	1400	1400
NC_050571.1	24266404	24302303	BCWD_QTL	35899	24302200	24302400	Str.Enh	103	200
NC_050571.1	24266404	24302303	BCWD_QTL	35899	24275800	24281600	Str.Enh	5800	5800
NC_050571.1	24336078	24353346	BCWD_QTL	17268	24336600	24336800	Str.Enh	200	200
NC_050571.1	24336078	24353346	BCWD_QTL	17268	24342000	24342600	Str.Enh	600	600
NC_050571.1	24336078	24353346	BCWD_QTL	17268	24344200	24346600	Str.Enh	2400	2400
NC_050571.1	24336078	24353346	BCWD_QTL	17268	24352000	24355000	Str.Enh	1346	3000
NC_050571.1	24389221	24637827	BCWD_QTL	248606	24574600	24575000	Str.Enh	400	400
NC_050571.1	24986487	25002969	BCWD_QTL	16482	25001800	25002200	Str.Enh	400	400
NC_050571.1	25066389	25079750	BCWD_QTL	13361	25078400	25079600	Str.Enh	1200	1200
NC_050571.1	25066389	25079750	BCWD_QTL	13361	25066800	25069600	Str.Enh	2800	2800
NC_050571.1	25183292	25190835	BCWD_QTL	7543	25182400	25184400	Str.Enh	1108	2000
NC_050571.1	25183292	25190835	BCWD_QTL	7543	25186800	25187200	Str.Enh	400	400
NC_050571.1	25217367	25244048	BCWD_QTL	26681	25226000	25226400	Str.Enh	400	400
NC_050571.1	25217367	25244048	BCWD_QTL	26681	25241800	25242200	Str.Enh	400	400
NC_050571.1	25313839	25321414	BCWD_QTL	7575	25313400	25314400	Str.Enh	561	1000
NC_050571.1	25313839	25321414	BCWD_QTL	7575	25321200	25322200	Str.Enh	214	1000
NC_050571.1	25493684	25515351	BCWD_QTL	21667	25493800	25495200	Str.Enh	1400	1400
NC_050571.1	25551664	25571726	BCWD_QTL	20062	25568600	25569000	Str.Enh	400	400
NC_050571.1	25608127	25611045	BCWD_QTL	2918	25609800	25611200	Str.Enh	1245	1400
NC_050571.1	25628461	25629604	BCWD_QTL	1143	25629200	25630200	Str.Enh	404	1000
NC_050571.1	25680856	25702832	BCWD_QTL	21976	25687200	25687600	Str.Enh	400	400
NC_050571.1	25680856	25702832	BCWD_QTL	21976	25697200	25698400	Str.Enh	1200	1200
NC_050571.1	25788943	25819401	BCWD_QTL	30458	25789800	25791800	Str.Enh	2000	2000
NC_050571.1	25788943	25819401	BCWD_QTL	30458	25816600	25819600	Str.Enh	2801	3000
NC_050571.1	25881176	25929630	BCWD_QTL	48454	25882000	25882600	Str.Enh	600	600
NC_050571.1	27210189	27654728	BCWD_QTL	444539	27270200	27270600	Str.Enh	400	400
NC_050571.1	27210189	27654728	BCWD_QTL	444539	27278000	27278200	Str.Enh	200	200
NC_050571.1	27210189	27654728	BCWD_QTL	444539	27362800	27363200	Str.Enh	400	400
NC_050571.1	27210189	27654728	BCWD_QTL	444539	27377800	27379800	Str.Enh	2000	2000
NC_050571.1	27210189	27654728	BCWD_QTL	444539	27380400	27380800	Str.Enh	400	400
NC_050571.1	27210189	27654728	BCWD_QTL	444539	27572600	27573000	Str.Enh	400	400
NC_050571.1	27210189	27654728	BCWD_QTL	444539	27580600	27581200	Str.Enh	600	600
NC_050571.1	27210189	27654728	BCWD_QTL	444539	27598000	27599000	Str.Enh	1000	1000
NC_050571.1	27210189	27654728	BCWD_QTL	444539	27602200	27602400	Str.Enh	200	200
NC_050571.1	27210189	27654728	BCWD_QTL	444539	27603400	27604000	Str.Enh	600	600
NC_050571.1	27210189	27654728	BCWD_QTL	444539	27619600	27620600	Str.Enh	1000	1000
NC_050571.1	27210189	27654728	BCWD_QTL	444539	27629200	27629800	Str.Enh	600	600
NC_050571.1	27210189	27654728	BCWD_QTL	444539	27641600	27642200	Str.Enh	600	600
NC_050571.1	27699880	27710266	BCWD_QTL	10386	27705400	27707000	Str.Enh	1600	1600
NC_050571.1	27699880	27710266	BCWD_QTL	10386	27707400	27707600	Str.Enh	200	200
NC_050571.1	27717789	27772968	BCWD_QTL	55179	27718600	27721400	Str.Enh	2800	2800
NC_050571.1	27717789	27772968	BCWD_QTL	55179	27733400	27734400	Str.Enh	1000	1000
NC_050571.1	27717789	27772968	BCWD_QTL	55179	27739600	27742000	Str.Enh	2400	2400
NC_050571.1	27717789	27772968	BCWD_QTL	55179	27755800	27756000	Str.Enh	200	200
NC_050571.1	27717789	27772968	BCWD_QTL	55179	27764000	27764200	Str.Enh	200	200
NC_050571.1	27717789	27772968	BCWD_QTL	55179	27764600	27764800	Str.Enh	200	200
NC_050571.1	27869746	27872254	BCWD_QTL	2508	27866400	27871000	Str.Enh	1254	4600
NC_050571.1	27896969	27901983	BCWD_QTL	5014	27897600	27898400	Str.Enh	800	800
NC_050571.1	27905829	27906752	BCWD_QTL	923	27903200	27909000	Str.Enh	923	5800
NC_050571.1	27959320	27961431	BCWD_QTL	2111	27957600	27962200	Str.Enh	2111	4600
NC_050571.1	27963261	27984790	BCWD_QTL	21529	27963200	27963400	Str.Enh	139	200
NC_050571.1	27963261	27984790	Muscle_QTL	21529	27963200	27963400	Str.Enh	139	200
NC_050571.1	27988819	28007555	BCWD_QTL	18736	27991000	27992000	Str.Enh	1000	1000
NC_050571.1	27988819	28007555	BCWD_QTL	18736	27994000	27994200	Str.Enh	200	200
NC_050571.1	27988819	28007555	BCWD_QTL	18736	27998400	27999800	Str.Enh	1400	1400
NC_050571.1	27988819	28007555	Muscle_QTL	18736	27991000	27992000	Str.Enh	1000	1000
NC_050571.1	27988819	28007555	Muscle_QTL	18736	27994000	27994200	Str.Enh	200	200
NC_050571.1	27988819	28007555	Muscle_QTL	18736	27998400	27999800	Str.Enh	1400	1400
NC_050571.1	28012749	28017893	BCWD_QTL	5144	28017600	28018800	Str.Enh	293	1200
NC_050571.1	28057729	28064794	BCWD_QTL	7065	28058400	28059200	Str.Enh	800	800
NC_050571.1	28057729	28064794	BCWD_QTL	7065	28060000	28061400	Str.Enh	1400	1400
NC_050571.1	28057729	28064794	BCWD_QTL	7065	28062000	28067200	Str.Enh	2794	5200
NC_050571.1	28057729	28064794	Muscle_QTL	7065	28058400	28059200	Str.Enh	800	800
NC_050571.1	28057729	28064794	Muscle_QTL	7065	28060000	28061400	Str.Enh	1400	1400
NC_050571.1	28057729	28064794	Muscle_QTL	7065	28062000	28067200	Str.Enh	2794	5200
NC_050571.1	28102107	28126950	BCWD_QTL	24843	28105200	28108200	Str.Enh	3000	3000
NC_050571.1	28102107	28126950	BCWD_QTL	24843	28126000	28127000	Str.Enh	950	1000
NC_050571.1	28102107	28126950	BCWD_QTL	24843	28114200	28115400	Str.Enh	1200	1200
NC_050571.1	28132254	28134773	BCWD_QTL	2519	28133000	28133400	Str.Enh	400	400
NC_050571.1	28132254	28134773	BCWD_QTL	2519	28134000	28134200	Str.Enh	200	200
NC_050571.1	28132254	28134773	Muscle_QTL	2519	28133000	28133400	Str.Enh	400	400
NC_050571.1	28132254	28134773	Muscle_QTL	2519	28134000	28134200	Str.Enh	200	200
NC_050571.1	28138082	28152794	BCWD_QTL	14712	28137000	28138200	Str.Enh	118	1200
NC_050571.1	28138082	28152794	BCWD_QTL	14712	28145000	28146000	Str.Enh	1000	1000
NC_050571.1	28138082	28152794	BCWD_QTL	14712	28151800	28152200	Str.Enh	400	400
NC_050571.1	28138082	28152794	Muscle_QTL	14712	28137000	28138200	Str.Enh	118	1200
NC_050571.1	28138082	28152794	Muscle_QTL	14712	28145000	28146000	Str.Enh	1000	1000
NC_050571.1	28138082	28152794	Muscle_QTL	14712	28151800	28152200	Str.Enh	400	400
NC_050571.1	28180765	28187475	BCWD_QTL	6710	28180400	28182000	Str.Enh	1235	1600
NC_050571.1	28180765	28187475	Muscle_QTL	6710	28180400	28182000	Str.Enh	1235	1600
NC_050571.1	28188636	28197525	BCWD_QTL	8889	28189600	28191400	Str.Enh	1800	1800
NC_050571.1	28188636	28197525	BCWD_QTL	8889	28195400	28197400	Str.Enh	2000	2000
NC_050571.1	28273039	28306755	BCWD_QTL	33716	28272800	28273200	Str.Enh	161	400
NC_050571.1	28273039	28306755	BCWD_QTL	33716	28304000	28307200	Str.Enh	2755	3200
NC_050571.1	28303623	28304117	BCWD_QTL	494	28304000	28307200	Str.Enh	117	3200
NC_050571.1	28303623	28304117	Muscle_QTL	494	28304000	28307200	Str.Enh	117	3200
NC_050571.1	28330749	28355959	BCWD_QTL	25210	28350400	28351000	Str.Enh	600	600
NC_050571.1	28330749	28355959	BCWD_QTL	25210	28352400	28353400	Str.Enh	1000	1000
NC_050571.1	28373488	28380920	BCWD_QTL	7432	28373000	28373800	Str.Enh	312	800
NC_050571.1	28384528	28391207	BCWD_QTL	6679	28385800	28390600	Str.Enh	4800	4800
[truncated: 4,898 more rows]

## Sheet: QTL_Enh_TFBM
SNPs within QTL that overlap with the genic, strong, and mid-enhancers and have transcription factor binding motifs (TFBM)
Enhancer	SNP id/Ch.Position	QTL	TFBM	SNP	TF Family	Start position	End position	Dissimilarity	String	RE equally	RE query	Gene	Arlee annot	SNP position_Arlee	Other info
Str.Enh	AX-171638491	Muscle	C/EBPalpha	AX-171638491	C/EBP	249	251	0	CAA	7.8125	8.21504	abcc5	ATP-binding cassette, sub-family C (CFTR/MRP), member 5	2748667
Str.Enh	AX-171638491	Muscle	C/EBPbeta	AX-171638491	C/EBP	249	251	0	CAA	7.8125	8.21504	abcc5	ATP-binding cassette, sub-family C (CFTR/MRP), member 5	2748667
Str.Enh	AX-171637506	Muscle	GR	AX-171637506	GR	251	253	0	ACA	7.8125	8.21504	atg16l1	ATG16 autophagy related 16-like 1 (S. cerevisiae)	1633569
Str.Enh	AX-171602528	Muscle	GR	AX-171602528	GR	250	252	0	TGT	7.8125	7.99084	bsg	basigin	62487081
Str.Enh	AX-171611206	Muscle	GR	AX-171611206	GR	250	252	0	ACA	7.8125	8.21504	fuca2	alpha-L-fucosidase 2	26692116
Str.Enh	AX-171597639	Muscle	C/EBPalpha	AX-171597639	C/EBP	251	253	0	CAA	7.8125	7.99084	LOC100136260	cathepsin K	17517271
Str.Enh	AX-171597639	Muscle	C/EBPbeta	AX-171597639	C/EBP	251	253	0	CAA	7.8125	7.99084	LOC100136260	cathepsin K	17517271
Str.Enh	AX-171597642	Muscle	C/EBPdelta	AX-171597642	C/EBP	249	251	0	AAT	7.8125	8.84606	LOC100136260	cathepsin K	17518448
Str.Enh	AX-171597642	Muscle	C/EBPdelta	AX-171597642	C/EBP	250	252	0	ATT	7.8125	8.84606	LOC100136260	cathepsin K	17518448
Str.Enh	AX-171597639	Muscle	GR	AX-171597639	GR	250	252	0	ACA	7.8125	7.99084	LOC100136260	cathepsin K	17517271
Str.Enh	AX-171605699	Muscle	C/EBPalpha	AX-171605699	C/EBP	249	251	0	CAA	7.8125	8.05083	LOC110486247	peptidyl-prolyl cis-trans isomerase FKBP10	36675209
Str.Enh	AX-171605699	Muscle	C/EBPbeta	AX-171605699	C/EBP	249	251	0	CAA	7.8125	8.05083	LOC110486247	peptidyl-prolyl cis-trans isomerase FKBP10	36675209
Str.Enh	AX-171630577	Muscle	GR	AX-171630577	GR	250	252	0	TGT	7.8125	8.05083	LOC110486250	ATP-citrate synthase	36695567
Str.Enh	AX-171628465	Muscle	C/EBPalpha	AX-171628465	C/EBP	250	252	0	TTG	7.8125	8.05083	LOC110486591	ectonucleotide pyrophosphatase/phosphodiesterase family member 7	47399240
Str.Enh	AX-171628465	Muscle	C/EBPbeta	AX-171628465	C/EBP	250	252	0	TTG	7.8125	8.05083	LOC110486591	ectonucleotide pyrophosphatase/phosphodiesterase family member 7	47399240
Str.Enh	AX-171628465	Muscle	GR	AX-171628465	GR	251	253	0	TGT	7.8125	8.05083	LOC110486591	ectonucleotide pyrophosphatase/phosphodiesterase family member 7	47399240
Str.Enh	AX-171629138	Muscle	GR	AX-171629138	GR	250	252	0	TGT	7.8125	8.05083	LOC110486643	17-beta-hydroxysteroid dehydrogenase 14	48522347
Str.Enh	AX-172563257	Muscle	GR	AX-172563257	GR	249	251	0	TGT	7.8125	8.05083	LOC110488975	septin-6	20363775
Str.Enh	AX-171609601	Muscle	C/EBPalpha	AX-171609601	C/EBP	249	251	0	CAA	7.8125	8.05083	LOC110488986	60S ribosomal protein L36a	22229373
Str.Enh	AX-171609601	Muscle	C/EBPbeta	AX-171609601	C/EBP	249	251	0	CAA	7.8125	8.05083	LOC110488986	60S ribosomal protein L36a	22229373
Str.Enh	AX-172549793	Muscle	C/EBPalpha	AX-172549793	C/EBP	249	251	0	CAA	7.8125	8.05083	LOC110490219	laminin subunit beta-1	49102778
Str.Enh	AX-171602395	Muscle	C/EBPalpha	AX-171602395	C/EBP	249	251	0	TTG	7.8125	8.05083	LOC110490219	laminin subunit beta-1	49106290
Str.Enh	AX-172549793	Muscle	C/EBPbeta	AX-172549793	C/EBP	249	251	0	CAA	7.8125	8.05083	LOC110490219	laminin subunit beta-1	49102778
Str.Enh	AX-171602395	Muscle	C/EBPbeta	AX-171602395	C/EBP	249	251	0	TTG	7.8125	8.05083	LOC110490219	laminin subunit beta-1	49106290
Str.Enh	AX-172560912	Muscle	C/EBPalpha	AX-172560912	C/EBP	250	252	0	TTG	7.8125	8.21504	LOC110491067	basement membrane-specific heparan sulfate proteoglycan core protein	44130880
Str.Enh	AX-172560912	Muscle	C/EBPbeta	AX-172560912	C/EBP	250	252	0	TTG	7.8125	8.21504	LOC110491067	basement membrane-specific heparan sulfate proteoglycan core protein	44130880
Str.Enh	AX-172560912	Muscle	C/EBPdelta	AX-172560912	C/EBP	249	251	0	ATT	7.8125	9.67733	LOC110491067	basement membrane-specific heparan sulfate proteoglycan core protein	44130880
Str.Enh	AX-171621221	Muscle	C/EBPalpha	AX-171621221	C/EBP	250	252	0	TTG	7.8125	8.05083	LOC110492067	kelch-like protein 21	43359593
Str.Enh	AX-171621221	Muscle	C/EBPbeta	AX-171621221	C/EBP	250	252	0	TTG	7.8125	8.05083	LOC110492067	kelch-like protein 21	43359593
Str.Enh	AX-172562890	Muscle	C/EBPdelta	AX-172562890	C/EBP	251	253	0	AAT	7.8125	9.67733	LOC110492108	citrate synthase, mitochondrial	45605470
Str.Enh	AX-171636062	Muscle	C/EBPalpha	AX-171636062	C/EBP	250	252	0	TTG	7.8125	8.21504	LOC110493184	NFX1-type zinc finger-containing protein 1	40473116
Str.Enh	AX-171636062	Muscle	C/EBPbeta	AX-171636062	C/EBP	250	252	0	TTG	7.8125	8.21504	LOC110493184	NFX1-type zinc finger-containing protein 1	40473116
Str.Enh	AX-171636055	Muscle	C/EBPalpha	AX-171636055	C/EBP	249	251	0	TTG	7.8125	8.21504	LOC110493882	serine/threonine-protein phosphatase 4 regulatory subunit 1	39580202
Str.Enh	AX-171636055	Muscle	C/EBPbeta	AX-171636055	C/EBP	249	251	0	TTG	7.8125	8.21504	LOC110493882	serine/threonine-protein phosphatase 4 regulatory subunit 1	39580202
Str.Enh	AX-171636381	Muscle	GR	AX-171636381	GR	251	253	0	ACA	7.8125	8.21504	LOC110495957	reticulophagy regulator 2	27965268
Str.Enh	AX-171611210	Muscle	GR	AX-171611210	GR	251	253	0	TGT	7.8125	8.21504	LOC110497567	beta-taxilin	26659486
Str.Enh	AX-171636462	Muscle	C/EBPalpha	AX-171636462	C/EBP	251	253	0	TTG	7.8125	8.21504	LOC110497568	uncharacterized LOC110497568	26653709
Str.Enh	AX-171636462	Muscle	C/EBPbeta	AX-171636462	C/EBP	251	253	0	TTG	7.8125	8.21504	LOC110497568	uncharacterized LOC110497568	26653709
Str.Enh	AX-171636459	Muscle	GR	AX-171636459	GR	251	253	0	TGT	7.8125	8.21504	LOC110497586	syntaxin-binding protein 5	27022153
Str.Enh	AX-171618181	Muscle	C/EBPdelta	AX-171618181	C/EBP	250	252	0	AAT	7.8125	9.67733	LOC110497982	coiled-coil domain-containing protein 9B	45563952
Str.Enh	AX-171618179	Muscle	GR	AX-171618179	GR	249	251	0	TGT	7.8125	8.21504	LOC110497982	coiled-coil domain-containing protein 9B	45563820
Str.Enh	AX-171611318	Muscle	GR	AX-171611318	GR	250	252	0	TGT	7.8125	8.21504	LOC110497982	coiled-coil domain-containing protein 9B	45562548
Str.Enh	AX-171597833	Muscle	C/EBPalpha	AX-171597833	C/EBP	249	251	0	TTG	7.8125	8.21504	LOC110504922	tubulin beta-4B chain	28132989
Str.Enh	AX-171597835	Muscle	C/EBPalpha	AX-171597835	C/EBP	250	252	0	CAA	7.8125	8.21504	LOC110504922	tubulin beta-4B chain	28133289
Str.Enh	AX-171597833	Muscle	C/EBPbeta	AX-171597833	C/EBP	249	251	0	TTG	7.8125	8.21504	LOC110504922	tubulin beta-4B chain	28132989
Str.Enh	AX-171597835	Muscle	C/EBPbeta	AX-171597835	C/EBP	250	252	0	CAA	7.8125	8.21504	LOC110504922	tubulin beta-4B chain	28133289
Str.Enh	AX-171597836	Muscle	GR	AX-171597836	GR	249	251	0	TGT	7.8125	8.21504	LOC110504922	tubulin beta-4B chain	28133881
Str.Enh	AX-171623746	Muscle	C/EBPdelta	AX-171623746	C/EBP	249	251	0	ATT	7.8125	9.67733	LOC110504923	ancient ubiquitous protein 1	28152269
Str.Enh	AX-171613031	Muscle	GR	AX-171613031	GR	251	253	0	TGT	7.8125	8.21504	LOC110507350	NADPH--cytochrome P450 reductase	3420005
Str.Enh	AX-171620516	Muscle	C/EBPdelta	AX-171620516	C/EBP	250	252	0	AAT	7.8125	9.67733	LOC110507899	A-kinase anchor protein 1, mitochondrial	28037921
Str.Enh	AX-172558646	Muscle	GR	AX-172558646	GR	250	252	0	TGT	7.8125	8.21504	LOC110507904	nuclear FMR1 interacting protein 2	28675299
Str.Enh	AX-171628645	Muscle	GR	AX-171628645	GR	251	253	0	ACA	7.8125	8.21504	LOC110507911	uncharacterized LOC110507911	28868356
Str.Enh	AX-171613724	Muscle	GR	AX-171613724	GR	250	252	0	ACA	7.8125	7.99084	LOC110518458	plectin	32305310
Str.Enh	AX-171617756	Muscle	C/EBPalpha	AX-171617756	C/EBP	251	253	0	CAA	7.8125	7.99084	LOC110520673	synemin	29075005
Str.Enh	AX-171617756	Muscle	C/EBPbeta	AX-171617756	C/EBP	251	253	0	CAA	7.8125	7.99084	LOC110520673	synemin	29075005
Str.Enh	AX-171617754	Muscle	C/EBPdelta	AX-171617754	C/EBP	251	253	0	ATT	7.8125	8.84606	LOC110520673	synemin	29083610
Str.Enh	AX-171617756	Muscle	GR	AX-171617756	GR	250	252	0	ACA	7.8125	7.99084	LOC110520673	synemin	29075005
Str.Enh	AX-172551307	Muscle	C/EBPalpha	AX-172551307	C/EBP	249	251	0	TTG	7.8125	7.99084	LOC110521100	ryanodine receptor 3-like	38171744
Str.Enh	AX-171619837	Muscle	C/EBPalpha	AX-171619837	C/EBP	249	251	0	TTG	7.8125	7.99084	LOC110521100	ryanodine receptor 3-like	38173531
Str.Enh	AX-172551307	Muscle	C/EBPbeta	AX-172551307	C/EBP	249	251	0	TTG	7.8125	7.99084	LOC110521100	ryanodine receptor 3-like	38171744
Str.Enh	AX-171619837	Muscle	C/EBPbeta	AX-171619837	C/EBP	249	251	0	TTG	7.8125	7.99084	LOC110521100	ryanodine receptor 3-like	38173531
Str.Enh	AX-172563735	Muscle	C/EBPdelta	AX-172563735	C/EBP	249	251	0	ATT	7.8125	8.84606	LOC110521100	ryanodine receptor 3-like	38145247
Str.Enh	AX-172551307	Muscle	GR	AX-172551307	GR	250	252	0	TGT	7.8125	7.99084	LOC110521100	ryanodine receptor 3-like	38171744
Str.Enh	AX-174104345	Muscle	GR	AX-174104345	GR	249	251	0	ACA	7.8125	7.99084	LOC110521612	angiopoietin-related protein 1	25781192
Str.Enh	AX-172548852	Muscle	C/EBPalpha	AX-172548852	C/EBP	249	251	0	TTG	7.8125	7.99084	LOC110522557	RNA-binding protein 25	35774013
Str.Enh	AX-172548852	Muscle	C/EBPbeta	AX-172548852	C/EBP	249	251	0	TTG	7.8125	7.99084	LOC110522557	RNA-binding protein 25	35774013
Str.Enh	AX-171607248	Muscle	GR	AX-171607248	GR	250	252	0	ACA	7.8125	7.99084	LOC110523126	cyclin-I	6543782
Str.Enh	AX-171627023	Muscle	GR	AX-171627023	GR	249	251	0	ACA	7.8125	7.99084	LOC110525986	cysteine protease ATG4B	4970761
Str.Enh	AX-171641055	Muscle	C/EBPalpha	AX-171641055	C/EBP	251	253	0	CAA	7.8125	7.99084	LOC110526341	ubiquitin-conjugating enzyme E2 Q2	64706363
Str.Enh	AX-171641055	Muscle	C/EBPbeta	AX-171641055	C/EBP	251	253	0	CAA	7.8125	7.99084	LOC110526341	ubiquitin-conjugating enzyme E2 Q2	64706363
Str.Enh	AX-171641055	Muscle	GR	AX-171641055	GR	250	252	0	ACA	7.8125	7.99084	LOC110526341	ubiquitin-conjugating enzyme E2 Q2	64706363
Str.Enh	AX-171614996	Muscle	C/EBPdelta	AX-171614996	C/EBP	250	252	0	ATT	7.8125	8.84606	LOC110526385	beta,beta-carotene 15,15'-dioxygenase	66448444
Str.Enh	AX-171641135	Muscle	GR	AX-171641135	GR	251	253	0	TGT	7.8125	7.99084	LOC110526403	ubiquitin carboxyl-terminal hydrolase 10	67622127
Str.Enh	AX-171614985	Muscle	GR	AX-171614985	GR	251	253	0	TGT	7.8125	7.99084	LOC110526412	SAFB-like transcription modulator	67970183
Str.Enh	AX-172558819	Muscle	C/EBPalpha	AX-172558819	C/EBP	250	252	0	CAA	7.8125	7.99084	LOC110526427	cell cycle progression protein 1	68622480
Str.Enh	AX-172558819	Muscle	C/EBPbeta	AX-172558819	C/EBP	250	252	0	CAA	7.8125	7.99084	LOC110526427	cell cycle progression protein 1	68622480
Str.Enh	AX-171618862	Muscle	GR	AX-171618862	GR	250	252	0	ACA	7.8125	7.99084	LOC110526427	cell cycle progression protein 1	68614933
Str.Enh	AX-171597635	Muscle	GR	AX-171597635	GR	250	252	0	ACA	7.8125	7.99084	LOC110527417	retinol dehydrogenase 7	17475212
Str.Enh	AX-171615360	Muscle	C/EBPalpha	AX-171615360	C/EBP	250	252	0	TTG	7.8125	8.05083	LOC110527896	CXXC-type zinc finger protein 1	47406007
Str.Enh	AX-171615360	Muscle	C/EBPbeta	AX-171615360	C/EBP	250	252	0	TTG	7.8125	8.05083	LOC110527896	CXXC-type zinc finger protein 1	47406007
Str.Enh	AX-171615360	Muscle	GR	AX-171615360	GR	251	253	0	TGT	7.8125	8.05083	LOC110527896	CXXC-type zinc finger protein 1	47406007
Str.Enh	AX-171606984	Muscle	C/EBPdelta	AX-171606984	C/EBP	250	252	0	ATT	7.8125	8.91838	LOC110529177	ryanodine receptor 3	8027164
Str.Enh	AX-171642051	Muscle	C/EBPalpha	AX-171642051	C/EBP	249	251	0	TTG	7.8125	8.05083	LOC110529722	nesprin-2	27178487
Str.Enh	AX-171622357	Muscle	C/EBPalpha	AX-171622357	C/EBP	249	251	0	CAA	7.8125	8.05083	LOC110529722	nesprin-2	27216713
Str.Enh	AX-171642051	Muscle	C/EBPbeta	AX-171642051	C/EBP	249	251	0	TTG	7.8125	8.05083	LOC110529722	nesprin-2	27178487
Str.Enh	AX-171622357	Muscle	C/EBPbeta	AX-171622357	C/EBP	249	251	0	CAA	7.8125	8.05083	LOC110529722	nesprin-2	27216713
Str.Enh	AX-171642051	Muscle	GR	AX-171642051	GR	250	252	0	TGT	7.8125	8.05083	LOC110529722	nesprin-2	27178487
Str.Enh	AX-171617027	Muscle	C/EBPalpha	AX-171617027	C/EBP	249	251	0	TTG	7.8125	8.05083	LOC110531861	EH domain-binding protein 1-like protein 1	27539010
Str.Enh	AX-171617030	Muscle	C/EBPalpha	AX-171617030	C/EBP	251	253	0	TTG	7.8125	8.05083	LOC110531861	EH domain-binding protein 1-like protein 1	27542451
Str.Enh	AX-171617027	Muscle	C/EBPbeta	AX-171617027	C/EBP	249	251	0	TTG	7.8125	8.05083	LOC110531861	EH domain-binding protein 1-like protein 1	27539010
Str.Enh	AX-171617030	Muscle	C/EBPbeta	AX-171617030	C/EBP	251	253	0	TTG	7.8125	8.05083	LOC110531861	EH domain-binding protein 1-like protein 1	27542451
Str.Enh	AX-171617029	Muscle	C/EBPdelta	AX-171617029	C/EBP	250	252	0	AAT	7.8125	8.91838	LOC110531861	EH domain-binding protein 1-like protein 1	27542332
Str.Enh	AX-171616573	Muscle	C/EBPalpha	AX-171616573	C/EBP	249	251	0	CAA	7.8125	8.05083	LOC110533821	MICOS complex subunit MIC27	37492645
Str.Enh	AX-171616573	Muscle	C/EBPbeta	AX-171616573	C/EBP	249	251	0	CAA	7.8125	8.05083	LOC110533821	MICOS complex subunit MIC27	37492645
Str.Enh	AX-171622629	Muscle	C/EBPbeta	AX-171622629	C/EBP	250	254	0	AATGT	0.48828	0.54921	LOC110533838	oligophrenin-1	38264955
Str.Enh	AX-171622629	Muscle	C/EBPdelta	AX-171622629	C/EBP	250	252	0	AAT	7.8125	8.91838	LOC110533838	oligophrenin-1	38264955
Str.Enh	AX-172561324	Muscle	C/EBPalpha	AX-172561324	C/EBP	251	253	0	CAA	7.8125	8.05083	LOC110533873	unconventional myosin-XVIIIa	40029174
Str.Enh	AX-171617808	Muscle	C/EBPalpha	AX-171617808	C/EBP	251	253	0	CAA	7.8125	8.05083	LOC110533873	unconventional myosin-XVIIIa	40082816
Str.Enh	AX-172561324	Muscle	C/EBPbeta	AX-172561324	C/EBP	251	253	0	CAA	7.8125	8.05083	LOC110533873	unconventional myosin-XVIIIa	40029174
Str.Enh	AX-171617808	Muscle	C/EBPbeta	AX-171617808	C/EBP	251	253	0	CAA	7.8125	8.05083	LOC110533873	unconventional myosin-XVIIIa	40082816
Str.Enh	AX-171617808	Muscle	GR	AX-171617808	GR	250	252	0	ACA	7.8125	8.05083	LOC110533873	unconventional myosin-XVIIIa	40082816
Str.Enh	AX-171622660	Muscle	GR	AX-171622660	GR	251	253	0	TGT	7.8125	8.05083	LOC110533971	pyruvate carboxylase, mitochondrial	43822964
Str.Enh	AX-171596850	Muscle	C/EBPdelta	AX-171596850	C/EBP	251	253	0	AAT	7.8125	8.91838	LOC110533975	bcl2-associated agonist of cell death	43973345
Str.Enh	AX-171596852	Muscle	C/EBPdelta	AX-171596852	C/EBP	251	253	0	ATT	7.8125	8.91838	LOC110533983	barrier-to-autointegration factor	44079188
Str.Enh	AX-172556818	Muscle	GR	AX-172556818	GR	251	253	0	ACA	7.8125	8.05083	LOC110535260	lethal(3)malignant brain tumor-like protein 4	10966625
Str.Enh	AX-171604318	Muscle	C/EBPalpha	AX-171604318	C/EBP	251	253	0	CAA	7.8125	7.99084	nit2	nitrilase family, member 2	617144
Str.Enh	AX-171604318	Muscle	C/EBPbeta	AX-171604318	C/EBP	251	253	0	CAA	7.8125	7.99084	nit2	nitrilase family, member 2	617144
Str.Enh	AX-172558663	Muscle	GR	AX-172558663	GR	251	253	0	ACA	7.8125	8.21504	ptcd2	pentatricopeptide repeat domain 2	9168846
Str.Enh	AX-172552894	Muscle	GR	AX-172552894	GR	249	251	0	TGT	7.8125	8.21504	ptgr2	prostaglandin reductase 2	28747994
Str.Enh	AX-171610754	Muscle	C/EBPalpha	AX-171610754	C/EBP	250	252	0	TTG	7.8125	8.21504	romo1	reactive oxygen species modulator 1	38677122
Str.Enh	AX-171610754	Muscle	C/EBPbeta	AX-171610754	C/EBP	250	252	0	TTG	7.8125	8.21504	romo1	reactive oxygen species modulator 1	38677122
Str.Enh	AX-171610754	Muscle	C/EBPdelta	AX-171610754	C/EBP	249	251	0	ATT	7.8125	9.67733	romo1	reactive oxygen species modulator 1	38677122
Str.Enh	AX-171643839	Muscle	GR	AX-171643839	GR	250	252	0	ACA	7.8125	8.21504	sytl4	synaptotagmin-like 4	28182645
Str.Enh	AX-171621148	Muscle	C/EBPalpha	AX-171621148	C/EBP	249	251	0	TTG	7.8125	8.05083	tmem255a	transmembrane protein 255A	20290063
Str.Enh	AX-171621148	Muscle	C/EBPbeta	AX-171621148	C/EBP	249	251	0	TTG	7.8125	8.05083	tmem255a	transmembrane protein 255A	20290063
Str.Enh	AX-171601499	Muscle	GR	AX-171601499	GR	249	251	0	TGT	7.8125	8.21504	wdr45	WD repeat domain 45	12116154
Str.Enh	AX-171601499	Muscle	GR	AX-171601499	GR	251	253	0	TGT	7.8125	8.21504	wdr45	WD repeat domain 45	12116154
EnhG	AX-171596850	Muscle	C/EBPdelta	AX-171596850	C/EBP	251	253	0	AAT	7.8125	8.79419	LOC110533975	bcl2-associated agonist of cell death	43973345
EnhG	AX-171597635	Muscle	GR	AX-171597635	GR	250	252	0	ACA	7.8125	7.97697	LOC110527417	retinol dehydrogenase 7	17475212
EnhG	AX-171597639	Muscle	C/EBPalpha	AX-171597639	C/EBP	251	253	0	CAA	7.8125	7.97697	LOC100136260	cathepsin K	17517271
EnhG	AX-171597639	Muscle	C/EBPbeta	AX-171597639	C/EBP	251	253	0	CAA	7.8125	7.97697	LOC100136260	cathepsin K	17517271
EnhG	AX-171597639	Muscle	GR	AX-171597639	GR	250	252	0	ACA	7.8125	7.97697	LOC100136260	cathepsin K	17517271
EnhG	AX-171597642	Muscle	C/EBPdelta	AX-171597642	C/EBP	249	251	0	AAT	7.8125	8.79419	LOC100136260	cathepsin K	17518448
EnhG	AX-171597642	Muscle	C/EBPdelta	AX-171597642	C/EBP	250	252	0	ATT	7.8125	8.79419	LOC100136260	cathepsin K	17518448
EnhG	AX-171597833	Muscle	C/EBPalpha	AX-171597833	C/EBP	249	251	0	TTG	7.8125	8.2267	LOC110504922	tubulin beta-4B chain	28132989
EnhG	AX-171597833	Muscle	C/EBPbeta	AX-171597833	C/EBP	249	251	0	TTG	7.8125	8.2267	LOC110504922	tubulin beta-4B chain	28132989
EnhG	AX-171597835	Muscle	C/EBPalpha	AX-171597835	C/EBP	250	252	0	CAA	7.8125	8.2267	LOC110504922	tubulin beta-4B chain	28133289
EnhG	AX-171597835	Muscle	C/EBPbeta	AX-171597835	C/EBP	250	252	0	CAA	7.8125	8.2267	LOC110504922	tubulin beta-4B chain	28133289
EnhG	AX-171597836	Muscle	GR	AX-171597836	GR	249	251	0	TGT	7.8125	8.2267	LOC110504922	tubulin beta-4B chain	28133881
EnhG	AX-171601499	Muscle	GR	AX-171601499	GR	251	253	0	TGT	7.8125	8.2267	wdr45	WD repeat domain 45	12116154
EnhG	AX-171601499	Muscle	GR	AX-171601499	GR	249	251	0	TGT	7.8125	8.2267	wdr45	WD repeat domain 45	12116154
EnhG	AX-171602395	Muscle	C/EBPalpha	AX-171602395	C/EBP	249	251	0	TTG	7.8125	8.2267	LOC110490219	laminin subunit beta-1	49106290
EnhG	AX-171602395	Muscle	C/EBPbeta	AX-171602395	C/EBP	249	251	0	TTG	7.8125	8.2267	LOC110490219	laminin subunit beta-1	49106290
EnhG	AX-171602528	Muscle	GR	AX-171602528	GR	250	252	0	TGT	7.8125	7.93864	bsg	basigin	62487081
EnhG	AX-171604318	Muscle	C/EBPalpha	AX-171604318	C/EBP	251	253	0	CAA	7.8125	7.93864	nit2	nitrilase family, member 2	617144
EnhG	AX-171604318	Muscle	C/EBPbeta	AX-171604318	C/EBP	251	253	0	CAA	7.8125	7.93864	nit2	nitrilase family, member 2	617144
EnhG	AX-171605699	Muscle	C/EBPalpha	AX-171605699	C/EBP	249	251	0	CAA	7.8125	7.97697	LOC110486247	peptidyl-prolyl cis-trans isomerase FKBP10	36675209
EnhG	AX-171605699	Muscle	C/EBPbeta	AX-171605699	C/EBP	249	251	0	CAA	7.8125	7.97697	LOC110486247	peptidyl-prolyl cis-trans isomerase FKBP10	36675209
EnhG	AX-171606984	Muscle	C/EBPdelta	AX-171606984	C/EBP	250	252	0	ATT	7.8125	8.79419	LOC110529177	ryanodine receptor 3	8027164
EnhG	AX-171607248	Muscle	GR	AX-171607248	GR	250	252	0	ACA	7.8125	7.93864	LOC110523126	cyclin-I	6543782
EnhG	AX-171609601	Muscle	C/EBPalpha	AX-171609601	C/EBP	249	251	0	CAA	7.8125	8.2267	LOC110488986	60S ribosomal protein L36a	22229373
EnhG	AX-171609601	Muscle	C/EBPbeta	AX-171609601	C/EBP	249	251	0	CAA	7.8125	8.2267	LOC110488986	60S ribosomal protein L36a	22229373
EnhG	AX-171610754	Muscle	C/EBPalpha	AX-171610754	C/EBP	250	252	0	TTG	7.8125	8.2267	romo1	reactive oxygen species modulator 1	38677122
EnhG	AX-171610754	Muscle	C/EBPbeta	AX-171610754	C/EBP	250	252	0	TTG	7.8125	8.2267	romo1	reactive oxygen species modulator 1	38677122
EnhG	AX-171610754	Muscle	C/EBPdelta	AX-171610754	C/EBP	249	251	0	ATT	7.8125	9.68342	romo1	reactive oxygen species modulator 1	38677122
EnhG	AX-171611206	Muscle	GR	AX-171611206	GR	250	252	0	ACA	7.8125	8.2267	fuca2	alpha-L-fucosidase 2	26692116
EnhG	AX-171611318	Muscle	GR	AX-171611318	GR	250	252	0	TGT	7.8125	8.2267	LOC110497982	coiled-coil domain-containing protein 9B	45562548
EnhG	AX-171613031	Muscle	GR	AX-171613031	GR	251	253	0	TGT	7.8125	8.2267	LOC110507350	NADPH--cytochrome P450 reductase	3420005
EnhG	AX-171613724	Muscle	GR	AX-171613724	GR	250	252	0	ACA	7.8125	7.93864	LOC110518458	plectin	32305310
EnhG	AX-171614985	Muscle	GR	AX-171614985	GR	251	253	0	TGT	7.8125	7.93864	LOC110526412	SAFB-like transcription modulator	67970183
EnhG	AX-171615360	Muscle	C/EBPalpha	AX-171615360	C/EBP	250	252	0	TTG	7.8125	7.97697	LOC110527896	CXXC-type zinc finger protein 1	47406007
EnhG	AX-171615360	Muscle	C/EBPbeta	AX-171615360	C/EBP	250	252	0	TTG	7.8125	7.97697	LOC110527896	CXXC-type zinc finger protein 1	47406007
EnhG	AX-171615360	Muscle	GR	AX-171615360	GR	251	253	0	TGT	7.8125	7.97697	LOC110527896	CXXC-type zinc finger protein 1	47406007
EnhG	AX-171615364	Muscle	C/EBPalpha	AX-171615364	C/EBP	251	253	0	TTG	7.8125	7.97697	LOC110527456	actin-related protein 3	20304399
EnhG	AX-171615364	Muscle	C/EBPbeta	AX-171615364	C/EBP	251	253	0	TTG	7.8125	7.97697	LOC110527456	actin-related protein 3	20304399
EnhG	AX-171615944	Muscle	C/EBPalpha	AX-171615944	C/EBP	249	251	0	CAA	7.8125	7.97697	LOC110532516	microtubule-associated protein RP/EB family member 1	59134562
EnhG	AX-171615944	Muscle	C/EBPbeta	AX-171615944	C/EBP	249	251	0	CAA	7.8125	7.97697	LOC110532516	microtubule-associated protein RP/EB family member 1	59134562
EnhG	AX-171616573	Muscle	C/EBPalpha	AX-171616573	C/EBP	249	251	0	CAA	7.8125	7.97697	LOC110533821	MICOS complex subunit MIC27	37492645
EnhG	AX-171616573	Muscle	C/EBPbeta	AX-171616573	C/EBP	249	251	0	CAA	7.8125	7.97697	LOC110533821	MICOS complex subunit MIC27	37492645
EnhG	AX-171617027	Muscle	C/EBPalpha	AX-171617027	C/EBP	249	251	0	TTG	7.8125	7.97697	LOC110531861	EH domain-binding protein 1-like protein 1	27539010
EnhG	AX-171617027	Muscle	C/EBPbeta	AX-171617027	C/EBP	249	251	0	TTG	7.8125	7.97697	LOC110531861	EH domain-binding protein 1-like protein 1	27539010
EnhG	AX-171617029	Muscle	C/EBPdelta	AX-171617029	C/EBP	250	252	0	AAT	7.8125	8.79419	LOC110531861	EH domain-binding protein 1-like protein 1	27542332
EnhG	AX-171617030	Muscle	C/EBPalpha	AX-171617030	C/EBP	251	253	0	TTG	7.8125	7.97697	LOC110531861	EH domain-binding protein 1-like protein 1	27542451
EnhG	AX-171617030	Muscle	C/EBPbeta	AX-171617030	C/EBP	251	253	0	TTG	7.8125	7.97697	LOC110531861	EH domain-binding protein 1-like protein 1	27542451
EnhG	AX-171617754	Muscle	C/EBPdelta	AX-171617754	C/EBP	251	253	0	ATT	7.8125	8.80474	LOC110520673	synemin	29083610
EnhG	AX-171617756	Muscle	C/EBPalpha	AX-171617756	C/EBP	251	253	0	CAA	7.8125	7.93864	LOC110520673	synemin	29075005
EnhG	AX-171617756	Muscle	C/EBPbeta	AX-171617756	C/EBP	251	253	0	CAA	7.8125	7.93864	LOC110520673	synemin	29075005
EnhG	AX-171617756	Muscle	GR	AX-171617756	GR	250	252	0	ACA	7.8125	7.93864	LOC110520673	synemin	29075005
EnhG	AX-171617808	Muscle	C/EBPalpha	AX-171617808	C/EBP	251	253	0	CAA	7.8125	7.97697	LOC110533873	unconventional myosin-XVIIIa	40082816
EnhG	AX-171617808	Muscle	C/EBPbeta	AX-171617808	C/EBP	251	253	0	CAA	7.8125	7.97697	LOC110533873	unconventional myosin-XVIIIa	40082816
EnhG	AX-171617808	Muscle	GR	AX-171617808	GR	250	252	0	ACA	7.8125	7.97697	LOC110533873	unconventional myosin-XVIIIa	40082816
EnhG	AX-171618179	Muscle	GR	AX-171618179	GR	249	251	0	TGT	7.8125	8.2267	LOC110497982	coiled-coil domain-containing protein 9B	45563820
EnhG	AX-171618181	Muscle	C/EBPdelta	AX-171618181	C/EBP	250	252	0	AAT	7.8125	9.68342	LOC110497982	coiled-coil domain-containing protein 9B	45563952
EnhG	AX-171618862	Muscle	GR	AX-171618862	GR	250	252	0	ACA	7.8125	7.93864	LOC110526427	cell cycle progression protein 1	68614933
EnhG	AX-171619627	Muscle	C/EBPalpha	AX-171619627	C/EBP	250	252	0	CAA	7.8125	8.2267	LOC110508325	sodium/potassium-transporting ATPase subunit alpha-2	1672768
EnhG	AX-171619627	Muscle	C/EBPbeta	AX-171619627	C/EBP	250	252	0	CAA	7.8125	8.2267	LOC110508325	sodium/potassium-transporting ATPase subunit alpha-2	1672768
EnhG	AX-171619627	Muscle	C/EBPdelta	AX-171619627	C/EBP	251	253	0	AAT	7.8125	9.68342	LOC110508325	sodium/potassium-transporting ATPase subunit alpha-2	1672768
EnhG	AX-171619627	Muscle	GR	AX-171619627	GR	249	251	0	ACA	7.8125	8.2267	LOC110508325	sodium/potassium-transporting ATPase subunit alpha-2	1672768
EnhG	AX-171619837	Muscle	C/EBPalpha	AX-171619837	C/EBP	249	251	0	TTG	7.8125	7.93864	LOC110521100	ryanodine receptor 3-like	38173531
EnhG	AX-171619837	Muscle	C/EBPbeta	AX-171619837	C/EBP	249	251	0	TTG	7.8125	7.93864	LOC110521100	ryanodine receptor 3-like	38173531
EnhG	AX-171620397	Muscle	GR-beta	AX-171620397	GR	248	252	0	AGGAT	0.48828	0.48376	prkaa2	protein kinase, AMP-activated, alpha 2 catalytic subunit	26834072
EnhG	AX-171620516	Muscle	C/EBPdelta	AX-171620516	C/EBP	250	252	0	AAT	7.8125	9.68342	LOC110507899	A-kinase anchor protein 1, mitochondrial	28037921
EnhG	AX-171621148	Muscle	C/EBPalpha	AX-171621148	C/EBP	249	251	0	TTG	7.8125	8.2267	tmem255a	transmembrane protein 255A	20290063
EnhG	AX-171621148	Muscle	C/EBPbeta	AX-171621148	C/EBP	249	251	0	TTG	7.8125	8.2267	tmem255a	transmembrane protein 255A	20290063
EnhG	AX-171621221	Muscle	C/EBPalpha	AX-171621221	C/EBP	250	252	0	TTG	7.8125	8.2267	LOC110492067	kelch-like protein 21	43359593
EnhG	AX-171621221	Muscle	C/EBPbeta	AX-171621221	C/EBP	250	252	0	TTG	7.8125	8.2267	LOC110492067	kelch-like protein 21	43359593
EnhG	AX-171622357	Muscle	C/EBPalpha	AX-171622357	C/EBP	249	251	0	CAA	7.8125	7.97697	LOC110529722	nesprin-2	27216713
EnhG	AX-171622357	Muscle	C/EBPbeta	AX-171622357	C/EBP	249	251	0	CAA	7.8125	7.97697	LOC110529722	nesprin-2	27216713
EnhG	AX-171622629	Muscle	C/EBPbeta	AX-171622629	C/EBP	250	254	0	AATGT	0.48828	0.53834	LOC110533838	oligophrenin-1	38264955
EnhG	AX-171622629	Muscle	C/EBPdelta	AX-171622629	C/EBP	250	252	0	AAT	7.8125	8.79419	LOC110533838	oligophrenin-1	38264955
EnhG	AX-171622660	Muscle	GR	AX-171622660	GR	251	253	0	TGT	7.8125	7.97697	LOC110533971	pyruvate carboxylase, mitochondrial	43822964
EnhG	AX-171623746	Muscle	C/EBPdelta	AX-171623746	C/EBP	249	251	0	ATT	7.8125	9.68342	LOC110504923	ancient ubiquitous protein 1	28152269
EnhG	AX-171627023	Muscle	GR	AX-171627023	GR	249	251	0	ACA	7.8125	7.93864	LOC110525986	cysteine protease ATG4B	4970761
EnhG	AX-171628465	Muscle	C/EBPalpha	AX-171628465	C/EBP	250	252	0	TTG	7.8125	8.2267	LOC110486591	ectonucleotide pyrophosphatase/phosphodiesterase family member 7	47399240
EnhG	AX-171628465	Muscle	C/EBPbeta	AX-171628465	C/EBP	250	252	0	TTG	7.8125	8.2267	LOC110486591	ectonucleotide pyrophosphatase/phosphodiesterase family member 7	47399240
EnhG	AX-171628465	Muscle	GR	AX-171628465	GR	251	253	0	TGT	7.8125	8.2267	LOC110486591	ectonucleotide pyrophosphatase/phosphodiesterase family member 7	47399240
EnhG	AX-171628471	Muscle	C/EBPalpha	AX-171628471	C/EBP	249	251	0	CAA	7.8125	8.2267	LOC110486601	zinc phosphodiesterase ELAC protein 2	47809216
EnhG	AX-171628471	Muscle	C/EBPbeta	AX-171628471	C/EBP	249	251	0	CAA	7.8125	8.2267	LOC110486601	zinc phosphodiesterase ELAC protein 2	47809216
EnhG	AX-171628645	Muscle	GR	AX-171628645	GR	251	253	0	ACA	7.8125	8.2267	LOC110507911	uncharacterized LOC110507911	28868356
EnhG	AX-171629138	Muscle	GR	AX-171629138	GR	250	252	0	TGT	7.8125	8.2267	LOC110486643	17-beta-hydroxysteroid dehydrogenase 14	48522347
EnhG	AX-171630577	Muscle	GR	AX-171630577	GR	250	252	0	TGT	7.8125	7.97697	LOC110486250	ATP-citrate synthase	36695567
EnhG	AX-171632247	Muscle	GR-beta	AX-171632247	GR	251	255	0	AGGAT	0.48828	0.48376	LOC110520608	histone-lysine N-methyltransferase KMT5B	28836572
EnhG	AX-171634757	Muscle	C/EBPbeta	AX-171634757	C/EBP	250	254	0	ACATT	0.48828	0.53834	LOC110533859	non-POU domain-containing octamer-binding protein	39145739
EnhG	AX-171634757	Muscle	GR	AX-171634757	GR	250	252	0	ACA	7.8125	7.97697	LOC110533859	non-POU domain-containing octamer-binding protein	39145739
EnhG	AX-171636055	Muscle	C/EBPalpha	AX-171636055	C/EBP	249	251	0	TTG	7.8125	8.2267	LOC110493882	serine/threonine-protein phosphatase 4 regulatory subunit 1	39580202
EnhG	AX-171636055	Muscle	C/EBPbeta	AX-171636055	C/EBP	249	251	0	TTG	7.8125	8.2267	LOC110493882	serine/threonine-protein phosphatase 4 regulatory subunit 1	39580202
EnhG	AX-171636381	Muscle	GR	AX-171636381	GR	251	253	0	ACA	7.8125	8.2267	LOC110495957	reticulophagy regulator 2	27965268
EnhG	AX-171636459	Muscle	GR	AX-171636459	GR	251	253	0	TGT	7.8125	8.2267	LOC110497586	syntaxin-binding protein 5	27022153
EnhG	AX-171636471	Muscle	C/EBPdelta	AX-171636471	C/EBP	251	253	0	ATT	7.8125	9.68342	LOC110497557	GC-rich sequence DNA-binding factor 2	26272744
EnhG	AX-171637506	Muscle	GR	AX-171637506	GR	251	253	0	ACA	7.8125	8.2267	atg16l1	ATG16 autophagy related 16-like 1 (S. cerevisiae)	1633569
EnhG	AX-171638491	Muscle	C/EBPalpha	AX-171638491	C/EBP	249	251	0	CAA	7.8125	8.2267	abcc5	ATP-binding cassette, sub-family C (CFTR/MRP), member 5	2748667
EnhG	AX-171638491	Muscle	C/EBPbeta	AX-171638491	C/EBP	249	251	0	CAA	7.8125	8.2267	abcc5	ATP-binding cassette, sub-family C (CFTR/MRP), member 5	2748667
EnhG	AX-171641055	Muscle	C/EBPalpha	AX-171641055	C/EBP	251	253	0	CAA	7.8125	7.93864	LOC110526341	ubiquitin-conjugating enzyme E2 Q2	64706363
EnhG	AX-171641055	Muscle	C/EBPbeta	AX-171641055	C/EBP	251	253	0	CAA	7.8125	7.93864	LOC110526341	ubiquitin-conjugating enzyme E2 Q2	64706363
EnhG	AX-171641055	Muscle	GR	AX-171641055	GR	250	252	0	ACA	7.8125	7.93864	LOC110526341	ubiquitin-conjugating enzyme E2 Q2	64706363
EnhG	AX-171641135	Muscle	GR	AX-171641135	GR	251	253	0	TGT	7.8125	7.93864	LOC110526403	ubiquitin carboxyl-terminal hydrolase 10	67622127
EnhG	AX-171642051	Muscle	C/EBPalpha	AX-171642051	C/EBP	249	251	0	TTG	7.8125	7.97697	LOC110529722	nesprin-2	27178487
EnhG	AX-171642051	Muscle	C/EBPbeta	AX-171642051	C/EBP	249	251	0	TTG	7.8125	7.97697	LOC110529722	nesprin-2	27178487
EnhG	AX-171642051	Muscle	GR	AX-171642051	GR	250	252	0	TGT	7.8125	7.97697	LOC110529722	nesprin-2	27178487
EnhG	AX-171643839	Muscle	GR	AX-171643839	GR	250	252	0	ACA	7.8125	8.2267	sytl4	synaptotagmin-like 4	28182645
EnhG	AX-172548852	Muscle	C/EBPalpha	AX-172548852	C/EBP	249	251	0	TTG	7.8125	7.93864	LOC110522557	RNA-binding protein 25	35774013
EnhG	AX-172548852	Muscle	C/EBPbeta	AX-172548852	C/EBP	249	251	0	TTG	7.8125	7.93864	LOC110522557	RNA-binding protein 25	35774013
EnhG	AX-172549793	Muscle	C/EBPalpha	AX-172549793	C/EBP	249	251	0	CAA	7.8125	8.2267	LOC110490219	laminin subunit beta-1	49102778
EnhG	AX-172549793	Muscle	C/EBPbeta	AX-172549793	C/EBP	249	251	0	CAA	7.8125	8.2267	LOC110490219	laminin subunit beta-1	49102778
EnhG	AX-172549872	Muscle	YY1	AX-172549872	YY1	248	253	0	ATGGAG	0.12207	0.11345	LOC110521100	ryanodine receptor 3-like	38094252
EnhG	AX-172551307	Muscle	C/EBPalpha	AX-172551307	C/EBP	249	251	0	TTG	7.8125	7.93864	LOC110521100	ryanodine receptor 3-like	38171744
EnhG	AX-172551307	Muscle	C/EBPbeta	AX-172551307	C/EBP	249	251	0	TTG	7.8125	7.93864	LOC110521100	ryanodine receptor 3-like	38171744
EnhG	AX-172551307	Muscle	GR	AX-172551307	GR	250	252	0	TGT	7.8125	7.93864	LOC110521100	ryanodine receptor 3-like	38171744
EnhG	AX-172556818	Muscle	GR	AX-172556818	GR	251	253	0	ACA	7.8125	7.97697	LOC110535260	lethal(3)malignant brain tumor-like protein 4	10966625
EnhG	AX-172557855	Muscle	C/EBPalpha	AX-172557855	C/EBP	249	251	0	TTG	7.8125	8.2267	LOC110509584	torsin-1A	7967444
EnhG	AX-172557855	Muscle	C/EBPbeta	AX-172557855	C/EBP	249	251	0	TTG	7.8125	8.2267	LOC110509584	torsin-1A	7967444
EnhG	AX-172558646	Muscle	GR	AX-172558646	GR	250	252	0	TGT	7.8125	8.2267	LOC110507904	nuclear FMR1 interacting protein 2	28675299
EnhG	AX-172558819	Muscle	C/EBPalpha	AX-172558819	C/EBP	250	252	0	CAA	7.8125	7.93864	LOC110526427	cell cycle progression protein 1	68622480
EnhG	AX-172558819	Muscle	C/EBPbeta	AX-172558819	C/EBP	250	252	0	CAA	7.8125	7.93864	LOC110526427	cell cycle progression protein 1	68622480
EnhG	AX-172560912	Muscle	C/EBPalpha	AX-172560912	C/EBP	250	252	0	TTG	7.8125	8.2267	LOC110491067	basement membrane-specific heparan sulfate proteoglycan core protein	44130880
EnhG	AX-172560912	Muscle	C/EBPbeta	AX-172560912	C/EBP	250	252	0	TTG	7.8125	8.2267	LOC110491067	basement membrane-specific heparan sulfate proteoglycan core protein	44130880
EnhG	AX-172560912	Muscle	C/EBPdelta	AX-172560912	C/EBP	249	251	0	ATT	7.8125	9.68342	LOC110491067	basement membrane-specific heparan sulfate proteoglycan core protein	44130880
EnhG	AX-172561324	Muscle	C/EBPalpha	AX-172561324	C/EBP	251	253	0	CAA	7.8125	7.97697	LOC110533873	unconventional myosin-XVIIIa	40029174
EnhG	AX-172561324	Muscle	C/EBPbeta	AX-172561324	C/EBP	251	253	0	CAA	7.8125	7.97697	LOC110533873	unconventional myosin-XVIIIa	40029174
EnhG	AX-172562890	Muscle	C/EBPdelta	AX-172562890	C/EBP	251	253	0	AAT	7.8125	9.68342	LOC110492108	citrate synthase, mitochondrial	45605470
EnhG	AX-172562890	Muscle	STAT4	AX-172562890	STAT4	248	253	0	GGAAAT	0.12207	0.13523	LOC110492108	citrate synthase, mitochondrial	45605470
EnhG	AX-172563257	Muscle	GR	AX-172563257	GR	249	251	0	TGT	7.8125	8.2267	LOC110488975	septin-6	20363775
EnhG	AX-172563735	Muscle	C/EBPdelta	AX-172563735	C/EBP	249	251	0	ATT	7.8125	8.80474	LOC110521100	ryanodine receptor 3-like	38145247
EnhG	AX-172564122	Muscle	GR	AX-172564122	GR	250	252	0	TGT	7.8125	7.97697	LOC110529303	sodium/bile acid cotransporter-like	7398847
EnhG	AX-174104345	Muscle	GR	AX-174104345	GR	249	251	0	ACA	7.8125	7.93864	LOC110521612	angiopoietin-related protein 1	25781192
EnhG	AX-175055941	Muscle	GR-beta	AX-175055941	GR	247	251	0	ATCCT	0.48828	0.48376	bsg	basigin	62485406
EnhG	AX-89919219	Muscle	C/EBPdelta	AX-89919219	C/EBP	251	253	0	AAT	7.8125	9.68342	LOC110499049	COP9 signalosome complex subunit 3	15707473
EnhG	AX-89955731	Muscle	GR	AX-89955731	GR	249	251	0	TGT	7.8125	8.2267	LOC110508321	ATP-sensitive inward rectifier potassium channel 10	1412570
MidEnh	AX-171638491	Muscle	C/EBPalpha	AX-171638491	C/EBP	249	251	0	CAA	7.8125	8.2686	abcc5	ATP-binding cassette, sub-family C (CFTR/MRP), member 5	2748667
MidEnh	AX-171597639	Muscle	C/EBPalpha	AX-171597639	C/EBP	251	253	0	CAA	7.8125	8.01617	LOC100136260	cathepsin K	17517271
MidEnh	AX-171605699	Muscle	C/EBPalpha	AX-171605699	C/EBP	249	251	0	CAA	7.8125	8.2686	LOC110486247	peptidyl-prolyl cis-trans isomerase FKBP10	36675209
MidEnh	AX-171628465	Muscle	C/EBPalpha	AX-171628465	C/EBP	250	252	0	TTG	7.8125	8.2686	LOC110486591	ectonucleotide pyrophosphatase/phosphodiesterase family member 7	47399240
MidEnh	AX-171628471	Muscle	C/EBPalpha	AX-171628471	C/EBP	249	251	0	CAA	7.8125	8.2686	LOC110486601	zinc phosphodiesterase ELAC protein 2	47809216
MidEnh	AX-171609601	Muscle	C/EBPalpha	AX-171609601	C/EBP	249	251	0	CAA	7.8125	8.2686	LOC110488986	60S ribosomal protein L36a	22229373
MidEnh	AX-172549793	Muscle	C/EBPalpha	AX-172549793	C/EBP	249	251	0	CAA	7.8125	8.2686	LOC110490219	laminin subunit beta-1	49102778
MidEnh	AX-171602395	Muscle	C/EBPalpha	AX-171602395	C/EBP	249	251	0	TTG	7.8125	8.2686	LOC110490219	laminin subunit beta-1	49106290
MidEnh	AX-172560912	Muscle	C/EBPalpha	AX-172560912	C/EBP	250	252	0	TTG	7.8125	8.2686	LOC110491067	basement membrane-specific heparan sulfate proteoglycan core protein	44130880
MidEnh	AX-171621221	Muscle	C/EBPalpha	AX-171621221	C/EBP	250	252	0	TTG	7.8125	8.2686	LOC110492067	kelch-like protein 21	43359593
MidEnh	AX-171636062	Muscle	C/EBPalpha	AX-171636062	C/EBP	250	252	0	TTG	7.8125	8.2686	LOC110493184	NFX1-type zinc finger-containing protein 1	40473116
MidEnh	AX-171636055	Muscle	C/EBPalpha	AX-171636055	C/EBP	249	251	0	TTG	7.8125	8.2686	LOC110493882	serine/threonine-protein phosphatase 4 regulatory subunit 1	39580202
MidEnh	AX-171636462	Muscle	C/EBPalpha	AX-171636462	C/EBP	251	253	0	TTG	7.8125	8.2686	LOC110497568	uncharacterized LOC110497568	26653709
MidEnh	AX-171597833	Muscle	C/EBPalpha	AX-171597833	C/EBP	249	251	0	TTG	7.8125	8.2686	LOC110504922	tubulin beta-4B chain	28132989
MidEnh	AX-171597835	Muscle	C/EBPalpha	AX-171597835	C/EBP	250	252	0	CAA	7.8125	8.2686	LOC110504922	tubulin beta-4B chain	28133289
MidEnh	AX-171619627	Muscle	C/EBPalpha	AX-171619627	C/EBP	250	252	0	CAA	7.8125	8.2686	LOC110508325	sodium/potassium-transporting ATPase subunit alpha-2	1672768
MidEnh	AX-172557855	Muscle	C/EBPalpha	AX-172557855	C/EBP	249	251	0	TTG	7.8125	8.2686	LOC110509584	torsin-1A	7967444
MidEnh	AX-171617756	Muscle	C/EBPalpha	AX-171617756	C/EBP	251	253	0	CAA	7.8125	8.01345	LOC110520673	synemin	29075005
MidEnh	AX-172551307	Muscle	C/EBPalpha	AX-172551307	C/EBP	249	251	0	TTG	7.8125	8.01345	LOC110521100	ryanodine receptor 3-like	38171744
MidEnh	AX-171619837	Muscle	C/EBPalpha	AX-171619837	C/EBP	249	251	0	TTG	7.8125	8.01345	LOC110521100	ryanodine receptor 3-like	38173531
MidEnh	AX-172549303	Muscle	C/EBPalpha	AX-172549303	C/EBP	250	252	0	CAA	7.8125	8.01345	LOC110521616	Jun proto-oncogene, AP-1 transcription factor subunit	25973388
MidEnh	AX-172548852	Muscle	C/EBPalpha	AX-172548852	C/EBP	249	251	0	TTG	7.8125	8.01345	LOC110522557	RNA-binding protein 25	35774013
MidEnh	AX-171641055	Muscle	C/EBPalpha	AX-171641055	C/EBP	251	253	0	CAA	7.8125	8.01345	LOC110526341	ubiquitin-conjugating enzyme E2 Q2	64706363
MidEnh	AX-172558819	Muscle	C/EBPalpha	AX-172558819	C/EBP	250	252	0	CAA	7.8125	8.01345	LOC110526427	cell cycle progression protein 1	68622480
MidEnh	AX-171615364	Muscle	C/EBPalpha	AX-171615364	C/EBP	251	253	0	TTG	7.8125	8.01617	LOC110527456	actin-related protein 3	20304399
MidEnh	AX-171615360	Muscle	C/EBPalpha	AX-171615360	C/EBP	250	252	0	TTG	7.8125	8.01617	LOC110527896	CXXC-type zinc finger protein 1	47406007
MidEnh	AX-171642051	Muscle	C/EBPalpha	AX-171642051	C/EBP	249	251	0	TTG	7.8125	8.01617	LOC110529722	nesprin-2	27178487
MidEnh	AX-171622357	Muscle	C/EBPalpha	AX-171622357	C/EBP	249	251	0	CAA	7.8125	8.01617	LOC110529722	nesprin-2	27216713
MidEnh	AX-171617030	Muscle	C/EBPalpha	AX-171617030	C/EBP	251	253	0	TTG	7.8125	8.01617	LOC110531861	EH domain-binding protein 1-like protein 1	27542451
MidEnh	AX-171617027	Muscle	C/EBPalpha	AX-171617027	C/EBP	249	251	0	TTG	7.8125	8.01617	LOC110531861	EH domain-binding protein 1-like protein 1	27539010
MidEnh	AX-171615944	Muscle	C/EBPalpha	AX-171615944	C/EBP	249	251	0	CAA	7.8125	8.01617	LOC110532516	microtubule-associated protein RP/EB family member 1	59134562
MidEnh	AX-171616573	Muscle	C/EBPalpha	AX-171616573	C/EBP	249	251	0	CAA	7.8125	8.01617	LOC110533821	MICOS complex subunit MIC27	37492645
MidEnh	AX-172561324	Muscle	C/EBPalpha	AX-172561324	C/EBP	251	253	0	CAA	7.8125	8.01617	LOC110533873	unconventional myosin-XVIIIa	40029174
MidEnh	AX-171617808	Muscle	C/EBPalpha	AX-171617808	C/EBP	251	253	0	CAA	7.8125	8.01617	LOC110533873	unconventional myosin-XVIIIa	40082816
MidEnh	AX-171624461	Muscle	C/EBPalpha	AX-171624461	C/EBP	249	251	0	CAA	7.8125	8.01617	LOC110535252	twisted gastrulation protein homolog 1-A	10637318
MidEnh	AX-171604318	Muscle	C/EBPalpha	AX-171604318	C/EBP	251	253	0	CAA	7.8125	8.01345	nit2	nitrilase family, member 2	617144
MidEnh	AX-171610754	Muscle	C/EBPalpha	AX-171610754	C/EBP	250	252	0	TTG	7.8125	8.2686	romo1	reactive oxygen species modulator 1	38677122
MidEnh	AX-171621148	Muscle	C/EBPalpha	AX-171621148	C/EBP	249	251	0	TTG	7.8125	8.2686	tmem255a	transmembrane protein 255A	20290063
MidEnh	AX-171622629	Muscle	C/EBPbeta	AX-171622629	C/EBP	250	254	0	AATGT	0.48828	0.54886	LOC110533838	oligophrenin-1	38264955
MidEnh	AX-171634757	Muscle	C/EBPbeta	AX-171634757	C/EBP	250	254	0	ACATT	0.48828	0.54886	LOC110533859	non-POU domain-containing octamer-binding protein	39145739
MidEnh	AX-172552894	Muscle	C/EBPbeta	AX-172552894	C/EBP	247	251	0	AATGT	0.48828	0.59899	ptgr2	prostaglandin reductase 2	28747994
MidEnh	AX-171638491	Muscle	C/EBPbeta	AX-171638491	C/EBP	249	251	0	CAA	7.8125	8.2686	abcc5	ATP-binding cassette, sub-family C (CFTR/MRP), member 5	2748667
MidEnh	AX-171597639	Muscle	C/EBPbeta	AX-171597639	C/EBP	251	253	0	CAA	7.8125	8.01617	LOC100136260	cathepsin K	17517271
MidEnh	AX-171605699	Muscle	C/EBPbeta	AX-171605699	C/EBP	249	251	0	CAA	7.8125	8.2686	LOC110486247	peptidyl-prolyl cis-trans isomerase FKBP10	36675209
MidEnh	AX-171628465	Muscle	C/EBPbeta	AX-171628465	C/EBP	250	252	0	TTG	7.8125	8.2686	LOC110486591	ectonucleotide pyrophosphatase/phosphodiesterase family member 7	47399240
MidEnh	AX-171628471	Muscle	C/EBPbeta	AX-171628471	C/EBP	249	251	0	CAA	7.8125	8.2686	LOC110486601	zinc phosphodiesterase ELAC protein 2	47809216
MidEnh	AX-171609601	Muscle	C/EBPbeta	AX-171609601	C/EBP	249	251	0	CAA	7.8125	8.2686	LOC110488986	60S ribosomal protein L36a	22229373
MidEnh	AX-172549793	Muscle	C/EBPbeta	AX-172549793	C/EBP	249	251	0	CAA	7.8125	8.2686	LOC110490219	laminin subunit beta-1	49102778
MidEnh	AX-171602395	Muscle	C/EBPbeta	AX-171602395	C/EBP	249	251	0	TTG	7.8125	8.2686	LOC110490219	laminin subunit beta-1	49106290
MidEnh	AX-172560912	Muscle	C/EBPbeta	AX-172560912	C/EBP	250	252	0	TTG	7.8125	8.2686	LOC110491067	basement membrane-specific heparan sulfate proteoglycan core protein	44130880
MidEnh	AX-171621221	Muscle	C/EBPbeta	AX-171621221	C/EBP	250	252	0	TTG	7.8125	8.2686	LOC110492067	kelch-like protein 21	43359593
MidEnh	AX-171636062	Muscle	C/EBPbeta	AX-171636062	C/EBP	250	252	0	TTG	7.8125	8.2686	LOC110493184	NFX1-type zinc finger-containing protein 1	40473116
MidEnh	AX-171636055	Muscle	C/EBPbeta	AX-171636055	C/EBP	249	251	0	TTG	7.8125	8.2686	LOC110493882	serine/threonine-protein phosphatase 4 regulatory subunit 1	39580202
MidEnh	AX-171636462	Muscle	C/EBPbeta	AX-171636462	C/EBP	251	253	0	TTG	7.8125	8.2686	LOC110497568	uncharacterized LOC110497568	26653709
MidEnh	AX-171597833	Muscle	C/EBPbeta	AX-171597833	C/EBP	249	251	0	TTG	7.8125	8.2686	LOC110504922	tubulin beta-4B chain	28132989
MidEnh	AX-171597835	Muscle	C/EBPbeta	AX-171597835	C/EBP	250	252	0	CAA	7.8125	8.2686	LOC110504922	tubulin beta-4B chain	28133289
MidEnh	AX-171619627	Muscle	C/EBPbeta	AX-171619627	C/EBP	250	252	0	CAA	7.8125	8.2686	LOC110508325	sodium/potassium-transporting ATPase subunit alpha-2	1672768
MidEnh	AX-172557855	Muscle	C/EBPbeta	AX-172557855	C/EBP	249	251	0	TTG	7.8125	8.2686	LOC110509584	torsin-1A	7967444
MidEnh	AX-171617756	Muscle	C/EBPbeta	AX-171617756	C/EBP	251	253	0	CAA	7.8125	8.01345	LOC110520673	synemin	29075005
MidEnh	AX-172551307	Muscle	C/EBPbeta	AX-172551307	C/EBP	249	251	0	TTG	7.8125	8.01345	LOC110521100	ryanodine receptor 3-like	38171744
MidEnh	AX-171619837	Muscle	C/EBPbeta	AX-171619837	C/EBP	249	251	0	TTG	7.8125	8.01345	LOC110521100	ryanodine receptor 3-like	38173531
MidEnh	AX-172549303	Muscle	C/EBPbeta	AX-172549303	C/EBP	250	252	0	CAA	7.8125	8.01345	LOC110521616	Jun proto-oncogene, AP-1 transcription factor subunit	25973388
MidEnh	AX-172548852	Muscle	C/EBPbeta	AX-172548852	C/EBP	249	251	0	TTG	7.8125	8.01345	LOC110522557	RNA-binding protein 25	35774013
MidEnh	AX-171641055	Muscle	C/EBPbeta	AX-171641055	C/EBP	251	253	0	CAA	7.8125	8.01345	LOC110526341	ubiquitin-conjugating enzyme E2 Q2	64706363
MidEnh	AX-172558819	Muscle	C/EBPbeta	AX-172558819	C/EBP	250	252	0	CAA	7.8125	8.01345	LOC110526427	cell cycle progression protein 1	68622480
MidEnh	AX-171615364	Muscle	C/EBPbeta	AX-171615364	C/EBP	251	253	0	TTG	7.8125	8.01617	LOC110527456	actin-related protein 3	20304399
MidEnh	AX-171615360	Muscle	C/EBPbeta	AX-171615360	C/EBP	250	252	0	TTG	7.8125	8.01617	LOC110527896	CXXC-type zinc finger protein 1	47406007
MidEnh	AX-171642051	Muscle	C/EBPbeta	AX-171642051	C/EBP	249	251	0	TTG	7.8125	8.01617	LOC110529722	nesprin-2	27178487
MidEnh	AX-171622357	Muscle	C/EBPbeta	AX-171622357	C/EBP	249	251	0	CAA	7.8125	8.01617	LOC110529722	nesprin-2	27216713
MidEnh	AX-171617030	Muscle	C/EBPbeta	AX-171617030	C/EBP	251	253	0	TTG	7.8125	8.01617	LOC110531861	EH domain-binding protein 1-like protein 1	27542451
MidEnh	AX-171617027	Muscle	C/EBPbeta	AX-171617027	C/EBP	249	251	0	TTG	7.8125	8.01617	LOC110531861	EH domain-binding protein 1-like protein 1	27539010
MidEnh	AX-171615944	Muscle	C/EBPbeta	AX-171615944	C/EBP	249	251	0	CAA	7.8125	8.01617	LOC110532516	microtubule-associated protein RP/EB family member 1	59134562
MidEnh	AX-171616573	Muscle	C/EBPbeta	AX-171616573	C/EBP	249	251	0	CAA	7.8125	8.01617	LOC110533821	MICOS complex subunit MIC27	37492645
MidEnh	AX-172561324	Muscle	C/EBPbeta	AX-172561324	C/EBP	251	253	0	CAA	7.8125	8.01617	LOC110533873	unconventional myosin-XVIIIa	40029174
MidEnh	AX-171617808	Muscle	C/EBPbeta	AX-171617808	C/EBP	251	253	0	CAA	7.8125	8.01617	LOC110533873	unconventional myosin-XVIIIa	40082816
MidEnh	AX-171624461	Muscle	C/EBPbeta	AX-171624461	C/EBP	249	251	0	CAA	7.8125	8.01617	LOC110535252	twisted gastrulation protein homolog 1-A	10637318
MidEnh	AX-171604318	Muscle	C/EBPbeta	AX-171604318	C/EBP	251	253	0	CAA	7.8125	8.01345	nit2	nitrilase family, member 2	617144
MidEnh	AX-171610754	Muscle	C/EBPbeta	AX-171610754	C/EBP	250	252	0	TTG	7.8125	8.2686	romo1	reactive oxygen species modulator 1	38677122
MidEnh	AX-171621148	Muscle	C/EBPbeta	AX-171621148	C/EBP	249	251	0	TTG	7.8125	8.2686	tmem255a	transmembrane protein 255A	20290063
MidEnh	AX-171597642	Muscle	C/EBPdelta	AX-171597642	C/EBP	249	251	0	AAT	7.8125	8.97663	LOC100136260	cathepsin K	17518448
MidEnh	AX-171597642	Muscle	C/EBPdelta	AX-171597642	C/EBP	250	252	0	ATT	7.8125	8.97663	LOC100136260	cathepsin K	17518448
MidEnh	AX-172560912	Muscle	C/EBPdelta	AX-172560912	C/EBP	249	251	0	ATT	7.8125	9.75188	LOC110491067	basement membrane-specific heparan sulfate proteoglycan core protein	44130880
MidEnh	AX-172562890	Muscle	C/EBPdelta	AX-172562890	C/EBP	251	253	0	AAT	7.8125	9.75188	LOC110492108	citrate synthase, mitochondrial	45605470
MidEnh	AX-171636471	Muscle	C/EBPdelta	AX-171636471	C/EBP	251	253	0	ATT	7.8125	9.75188	LOC110497557	GC-rich sequence DNA-binding factor 2	26272744
MidEnh	AX-171618181	Muscle	C/EBPdelta	AX-171618181	C/EBP	250	252	0	AAT	7.8125	9.75188	LOC110497982	coiled-coil domain-containing protein 9B	45563952
MidEnh	AX-89919219	Muscle	C/EBPdelta	AX-89919219	C/EBP	251	253	0	AAT	7.8125	9.75188	LOC110499049	COP9 signalosome complex subunit 3	15707473
MidEnh	AX-171623746	Muscle	C/EBPdelta	AX-171623746	C/EBP	249	251	0	ATT	7.8125	9.75188	LOC110504923	ancient ubiquitous protein 1	28152269
MidEnh	AX-171620516	Muscle	C/EBPdelta	AX-171620516	C/EBP	250	252	0	AAT	7.8125	9.75188	LOC110507899	A-kinase anchor protein 1, mitochondrial	28037921
MidEnh	AX-171619627	Muscle	C/EBPdelta	AX-171619627	C/EBP	251	253	0	AAT	7.8125	9.75188	LOC110508325	sodium/potassium-transporting ATPase subunit alpha-2	1672768
MidEnh	AX-171606362	Muscle	C/EBPdelta	AX-171606362	C/EBP	250	252	0	ATT	7.8125	8.96843	LOC110514973	uncharacterized LOC110514973	24375030
MidEnh	AX-171617754	Muscle	C/EBPdelta	AX-171617754	C/EBP	251	253	0	ATT	7.8125	8.96843	LOC110520673	synemin	29083610
MidEnh	AX-172563735	Muscle	C/EBPdelta	AX-172563735	C/EBP	249	251	0	ATT	7.8125	8.96843	LOC110521100	ryanodine receptor 3-like	38145247
MidEnh	AX-171614996	Muscle	C/EBPdelta	AX-171614996	C/EBP	250	252	0	ATT	7.8125	8.96843	LOC110526385	beta,beta-carotene 15,15'-dioxygenase	66448444
MidEnh	AX-171606984	Muscle	C/EBPdelta	AX-171606984	C/EBP	250	252	0	ATT	7.8125	8.97663	LOC110529177	ryanodine receptor 3	8027164
MidEnh	AX-171617029	Muscle	C/EBPdelta	AX-171617029	C/EBP	250	252	0	AAT	7.8125	8.97663	LOC110531861	EH domain-binding protein 1-like protein 1	27542332
MidEnh	AX-171622629	Muscle	C/EBPdelta	AX-171622629	C/EBP	250	252	0	AAT	7.8125	8.97663	LOC110533838	oligophrenin-1	38264955
MidEnh	AX-171596850	Muscle	C/EBPdelta	AX-171596850	C/EBP	251	253	0	AAT	7.8125	8.97663	LOC110533975	bcl2-associated agonist of cell death	43973345
MidEnh	AX-171596852	Muscle	C/EBPdelta	AX-171596852	C/EBP	251	253	0	ATT	7.8125	8.97663	LOC110533983	barrier-to-autointegration factor	44079188
MidEnh	AX-171610754	Muscle	C/EBPdelta	AX-171610754	C/EBP	249	251	0	ATT	7.8125	9.75188	romo1	reactive oxygen species modulator 1	38677122
MidEnh	AX-171606155	Muscle	C/EBPdelta	AX-171606155	C/EBP	249	251	0	ATT	7.8125	8.96843	rpf1	ribosome production factor 1 homolog	25539102
MidEnh	AX-171623308	Muscle	C/EBPdelta	AX-171623308	C/EBP	251	253	0	ATT	7.8125	9.75188	tbrg1	transforming growth factor beta regulator 1	26311335
MidEnh	AX-171637506	Muscle	GR	AX-171637506	GR	251	253	0	ACA	7.8125	8.2686	atg16l1	ATG16 autophagy related 16-like 1 (S. cerevisiae)	1633569
MidEnh	AX-171602528	Muscle	GR	AX-171602528	GR	250	252	0	TGT	7.8125	8.01345	bsg	basigin	62487081
MidEnh	AX-171611206	Muscle	GR	AX-171611206	GR	250	252	0	ACA	7.8125	8.2686	fuca2	alpha-L-fucosidase 2	26692116
MidEnh	AX-171597639	Muscle	GR	AX-171597639	GR	250	252	0	ACA	7.8125	8.01617	LOC100136260	cathepsin K	17517271
MidEnh	AX-171630577	Muscle	GR	AX-171630577	GR	250	252	0	TGT	7.8125	8.2686	LOC110486250	ATP-citrate synthase	36695567
MidEnh	AX-171628465	Muscle	GR	AX-171628465	GR	251	253	0	TGT	7.8125	8.2686	LOC110486591	ectonucleotide pyrophosphatase/phosphodiesterase family member 7	47399240
MidEnh	AX-171629138	Muscle	GR	AX-171629138	GR	250	252	0	TGT	7.8125	8.2686	LOC110486643	17-beta-hydroxysteroid dehydrogenase 14	48522347
MidEnh	AX-172563257	Muscle	GR	AX-172563257	GR	249	251	0	TGT	7.8125	8.2686	LOC110488975	septin-6	20363775
MidEnh	AX-171636381	Muscle	GR	AX-171636381	GR	251	253	0	ACA	7.8125	8.2686	LOC110495957	reticulophagy regulator 2	27965268
MidEnh	AX-171611210	Muscle	GR	AX-171611210	GR	251	253	0	TGT	7.8125	8.2686	LOC110497567	beta-taxilin	26659486
MidEnh	AX-171636459	Muscle	GR	AX-171636459	GR	251	253	0	TGT	7.8125	8.2686	LOC110497586	syntaxin-binding protein 5	27022153
MidEnh	AX-171618179	Muscle	GR	AX-171618179	GR	249	251	0	TGT	7.8125	8.2686	LOC110497982	coiled-coil domain-containing protein 9B	45563820
MidEnh	AX-171611318	Muscle	GR	AX-171611318	GR	250	252	0	TGT	7.8125	8.2686	LOC110497982	coiled-coil domain-containing protein 9B	45562548
MidEnh	AX-171597836	Muscle	GR	AX-171597836	GR	249	251	0	TGT	7.8125	8.2686	LOC110504922	tubulin beta-4B chain	28133881
MidEnh	AX-171613031	Muscle	GR	AX-171613031	GR	251	253	0	TGT	7.8125	8.2686	LOC110507350	NADPH--cytochrome P450 reductase	3420005
MidEnh	AX-172558646	Muscle	GR	AX-172558646	GR	250	252	0	TGT	7.8125	8.2686	LOC110507904	nuclear FMR1 interacting protein 2	28675299
MidEnh	AX-171628645	Muscle	GR	AX-171628645	GR	251	253	0	ACA	7.8125	8.2686	LOC110507911	uncharacterized LOC110507911	28868356
MidEnh	AX-89955731	Muscle	GR	AX-89955731	GR	249	251	0	TGT	7.8125	8.2686	LOC110508321	ATP-sensitive inward rectifier potassium channel 10	1412570
MidEnh	AX-171619627	Muscle	GR	AX-171619627	GR	249	251	0	ACA	7.8125	8.2686	LOC110508325	sodium/potassium-transporting ATPase subunit alpha-2	1672768
MidEnh	AX-171613724	Muscle	GR	AX-171613724	GR	250	252	0	ACA	7.8125	8.01345	LOC110518458	plectin	32305310
MidEnh	AX-171617756	Muscle	GR	AX-171617756	GR	250	252	0	ACA	7.8125	8.01345	LOC110520673	synemin	29075005
MidEnh	AX-172551307	Muscle	GR	AX-172551307	GR	250	252	0	TGT	7.8125	8.01345	LOC110521100	ryanodine receptor 3-like	38171744
MidEnh	AX-174104345	Muscle	GR	AX-174104345	GR	249	251	0	ACA	7.8125	8.01345	LOC110521612	angiopoietin-related protein 1	25781192
MidEnh	AX-171607248	Muscle	GR	AX-171607248	GR	250	252	0	ACA	7.8125	8.01345	LOC110523126	cyclin-I	6543782
MidEnh	AX-171627023	Muscle	GR	AX-171627023	GR	249	251	0	ACA	7.8125	8.01345	LOC110525986	cysteine protease ATG4B	4970761
MidEnh	AX-171641055	Muscle	GR	AX-171641055	GR	250	252	0	ACA	7.8125	8.01345	LOC110526341	ubiquitin-conjugating enzyme E2 Q2	64706363
MidEnh	AX-171641135	Muscle	GR	AX-171641135	GR	251	253	0	TGT	7.8125	8.01345	LOC110526403	ubiquitin carboxyl-terminal hydrolase 10	67622127
MidEnh	AX-171614985	Muscle	GR	AX-171614985	GR	251	253	0	TGT	7.8125	8.01345	LOC110526412	SAFB-like transcription modulator	67970183
MidEnh	AX-171618862	Muscle	GR	AX-171618862	GR	250	252	0	ACA	7.8125	8.01345	LOC110526427	cell cycle progression protein 1	68614933
MidEnh	AX-171597635	Muscle	GR	AX-171597635	GR	250	252	0	ACA	7.8125	8.01345	LOC110527417	retinol dehydrogenase 7	17475212
MidEnh	AX-89947799	Muscle	GR	AX-89947799	GR	249	251	0	ACA	7.8125	8.01617	LOC110527471	four and a half LIM domains protein 2	20866446
MidEnh	AX-171615360	Muscle	GR	AX-171615360	GR	251	253	0	TGT	7.8125	8.01617	LOC110527896	CXXC-type zinc finger protein 1	47406007
MidEnh	AX-172564122	Muscle	GR	AX-172564122	GR	250	252	0	TGT	7.8125	8.01617	LOC110529303	sodium/bile acid cotransporter-like	7398847
MidEnh	AX-171642051	Muscle	GR	AX-171642051	GR	250	252	0	TGT	7.8125	8.01617	LOC110529722	nesprin-2	27178487
MidEnh	AX-171634757	Muscle	GR	AX-171634757	GR	250	252	0	ACA	7.8125	8.01617	LOC110533859	non-POU domain-containing octamer-binding protein	39145739
MidEnh	AX-171617808	Muscle	GR	AX-171617808	GR	250	252	0	ACA	7.8125	8.01617	LOC110533873	unconventional myosin-XVIIIa	40082816
MidEnh	AX-171622660	Muscle	GR	AX-171622660	GR	251	253	0	TGT	7.8125	8.01617	LOC110533971	pyruvate carboxylase, mitochondrial	43822964
MidEnh	AX-172556818	Muscle	GR	AX-172556818	GR	251	253	0	ACA	7.8125	8.01617	LOC110535260	lethal(3)malignant brain tumor-like protein 4	10966625
MidEnh	AX-171621219	Muscle	GR	AX-171621219	GR	249	251	0	ACA	7.8125	8.2686	pfd4	Prefoldin subunit 4	43010681
MidEnh	AX-172558663	Muscle	GR	AX-172558663	GR	251	253	0	ACA	7.8125	8.2686	ptcd2	pentatricopeptide repeat domain 2	9168846
MidEnh	AX-172552894	Muscle	GR	AX-172552894	GR	249	251	0	TGT	7.8125	8.2686	ptgr2	prostaglandin reductase 2	28747994
MidEnh	AX-171643839	Muscle	GR	AX-171643839	GR	250	252	0	ACA	7.8125	8.2686	sytl4	synaptotagmin-like 4	28182645
MidEnh	AX-171601499	Muscle	GR	AX-171601499	GR	251	253	0	TGT	7.8125	8.2686	wdr45	WD repeat domain 45	12116154
MidEnh	AX-171601499	Muscle	GR	AX-171601499	GR	249	251	0	TGT	7.8125	8.2686	wdr45	WD repeat domain 45	12116154
MidEnh	AX-175055941	Muscle	GR-beta	AX-175055941	GR	247	251	0	ATCCT	0.48828	0.48995	bsg	basigin	62485406
MidEnh	AX-171632247	Muscle	GR-beta	AX-171632247	GR	251	255	0	AGGAT	0.48828	0.48995	LOC110520608	histone-lysine N-methyltransferase KMT5B	28836572
MidEnh	AX-171641201	Muscle	GR-beta	AX-171641201	GR	251	255	0	AGGAT	0.48828	0.48995	LOC110526370	RNA polymerase-associated protein CTR9 homolog	65842465
MidEnh	AX-171620397	Muscle	GR-beta	AX-171620397	GR	248	252	0	AGGAT	0.48828	0.48995	prkaa2	protein kinase, AMP-activated, alpha 2 catalytic subunit	26834072
EnhG	8|76656366|P490|C|T::NC_035084.1:76656266-76656466	BCWD	GR	8|76656366|P490|C|T::NC_035084.1:76656266-76656466	GR	98	100	0	ACA	3.125	3.47437	kirrel1b	kirre like nephrin family adhesion molecule 1b
EnhG	8|76880925|P358|T|C::NC_035084.1:76880825-76881025	BCWD	C/EBPalpha	8|76880925|P358|T|C::NC_035084.1:76880825-76881025	C/EBP	98	100	0	TTG	3.125	3.47437	LOC110530769	purine nucleoside phosphorylase
EnhG	8|76880925|P358|T|C::NC_035084.1:76880825-76881025	BCWD	C/EBPbeta	8|76880925|P358|T|C::NC_035084.1:76880825-76881025	C/EBP	98	100	0	TTG	3.125	3.47437	LOC110530769	purine nucleoside phosphorylase
EnhG	13|42160393|P494|A|C::NC_035089.1:42160293-42160493	BCWD	C/EBPalpha	13|42160393|P494|A|C::NC_035089.1:42160293-42160493	C/EBP	98	100	0	CAA	3.125	3.47437	kirrel1b	kirre like nephrin family adhesion molecule 1b
EnhG	13|42160393|P494|A|C::NC_035089.1:42160293-42160493	BCWD	C/EBPbeta	13|42160393|P494|A|C::NC_035089.1:42160293-42160493	C/EBP	98	100	0	CAA	3.125	3.47437	kirrel1b	kirre like nephrin family adhesion molecule 1b
EnhG	25|20059482|P412|A|C::NC_035101.1:20059382-20059582	BCWD	C/EBPalpha	25|20059482|P412|A|C::NC_035101.1:20059382-20059582	C/EBP	98	100	0	CAA	3.125	3.47437	N/A	N/A
EnhG	25|20059482|P412|A|C::NC_035101.1:20059382-20059582	BCWD	C/EBPbeta	25|20059482|P412|A|C::NC_035101.1:20059382-20059582	C/EBP	98	100	0	CAA	3.125	3.47437	N/A	N/A
EnhG	25|20082809|P413|C|T::NC_035101.1:20082709-20082909	BCWD	GR	25|20082809|P413|C|T::NC_035101.1:20082709-20082909	GR	98	100	0	ACA	3.125	3.47437	N/A	N/A
EnhG	3|57242648|P316|T|C::NC_035079.1:57242548-57242748	BCWD	C/EBPbeta	3|57242648|P316|T|C::NC_035079.1:57242548-57242748	C/EBP	97	101	1.75047	AGTGT	0.39062	0.42291	LOC110520205	parathyroid hormone 2 receptor-like
EnhG	8|76880925|P358|T|C::NC_035084.1:76880825-76881025	BCWD	C/EBPbeta	8|76880925|P358|T|C::NC_035084.1:76880825-76881025	C/EBP	97	101	3.51093	CTTGT	0.58594	0.65812	LOC110530769	purine nucleoside phosphorylase
EnhG	25|20059482|P412|A|C::NC_035101.1:20059382-20059582	BCWD	C/EBPbeta	25|20059482|P412|A|C::NC_035101.1:20059382-20059582	C/EBP	97	101	1.05028	ACAAT	0.39062	0.4888	N/A	N/A
EnhG	25|21431434|P361|T|C::NC_035101.1:21431334-21431534	BCWD	C/EBPbeta	25|21431434|P361|T|C::NC_035101.1:21431334-21431534	C/EBP	97	101	1.23032	GATGT	0.39062	0.4888	N/A	N/A
EnhG	3|57242648|P316|T|C::NC_035079.1:57242548-57242748	BCWD	GR	3|57242648|P316|T|C::NC_035079.1:57242548-57242748	GR	99	101	0	TGT	3.125	3.47437	LOC110520205	parathyroid hormone 2 receptor-like
EnhG	8|76692073|P330|T|A::NC_035084.1:76691973-76692173	BCWD	C/EBPalpha	8|76692073|P330|T|A::NC_035084.1:76691973-76692173	C/EBP	99	101	0	TTG	3.125	3.47437	N/A	N/A
EnhG	8|76692073|P330|T|A::NC_035084.1:76691973-76692173	BCWD	C/EBPbeta	8|76692073|P330|T|A::NC_035084.1:76691973-76692173	C/EBP	99	101	0	TTG	3.125	3.47437	N/A	N/A
EnhG	8|76880925|P358|T|C::NC_035084.1:76880825-76881025	BCWD	GR	8|76880925|P358|T|C::NC_035084.1:76880825-76881025	GR	99	101	0	TGT	3.125	3.47437	LOC110530769	purine nucleoside phosphorylase
EnhG	25|20306455|P420|A|G::NC_035101.1:20306355-20306555	BCWD	GR	25|20306455|P420|A|G::NC_035101.1:20306355-20306555	GR	99	101	0	ACA	3.125	3.47437	N/A	N/A
EnhG	25|21260707|P499|T|C::NC_035101.1:21260607-21260807	BCWD	C/EBPalpha	25|21260707|P499|T|C::NC_035101.1:21260607-21260807	C/EBP	99	101	0	TTG	3.125	3.47437	N/A	N/A
EnhG	25|21260707|P499|T|C::NC_035101.1:21260607-21260807	BCWD	C/EBPbeta	25|21260707|P499|T|C::NC_035101.1:21260607-21260807	C/EBP	99	101	0	TTG	3.125	3.47437	N/A	N/A
EnhG	25|21431434|P361|T|C::NC_035101.1:21431334-21431534	BCWD	GR	25|21431434|P361|T|C::NC_035101.1:21431334-21431534	GR	99	101	0	TGT	3.125	3.47437	N/A	N/A
EnhG	25|23741596|P476|T|C::NC_035101.1:23741496-23741696	BCWD	C/EBPalpha	25|23741596|P476|T|C::NC_035101.1:23741496-23741696	C/EBP	99	101	0	TTG	3.125	3.47437	N/A	N/A
EnhG	25|23741596|P476|T|C::NC_035101.1:23741496-23741696	BCWD	C/EBPbeta	25|23741596|P476|T|C::NC_035101.1:23741496-23741696	C/EBP	99	101	0	TTG	3.125	3.47437	N/A	N/A
EnhG	8|76656366|P490|C|T::NC_035084.1:76656266-76656466	BCWD	C/EBPbeta	8|76656366|P490|C|T::NC_035084.1:76656266-76656466	C/EBP	98	102	0	ACATT	0.19531	0.27559	kirrel1b	kirre like nephrin family adhesion molecule 1b
EnhG	8|76692073|P330|T|A::NC_035084.1:76691973-76692173	BCWD	C/EBPbeta	8|76692073|P330|T|A::NC_035084.1:76691973-76692173	C/EBP	98	102	2.28061	GTTGT	0.58594	0.70273	N/A	N/A
EnhG	25|20082809|P413|C|T::NC_035101.1:20082709-20082909	BCWD	C/EBPbeta	25|20082809|P413|C|T::NC_035101.1:20082709-20082909	C/EBP	98	102	1.23032	ACATC	0.39062	0.4888	N/A	N/A
EnhG	8|76879806|P357|C|A::NC_035084.1:76879706-76879906	BCWD	C/EBPbeta	8|76879806|P357|C|A::NC_035084.1:76879706-76879906	C/EBP	99	103	4.56121	CCTGT	0.39062	0.37602	LOC110530769	purine nucleoside phosphorylase
EnhG	25|20306455|P420|A|G::NC_035101.1:20306355-20306555	BCWD	C/EBPbeta	25|20306455|P420|A|G::NC_035101.1:20306355-20306555	C/EBP	99	103	2.46064	ACATA	0.58594	0.70273	N/A	N/A
EnhG	25|20647628|P431|G|A::NC_035101.1:20647528-20647728	BCWD	C/EBPbeta	25|20647628|P431|G|A::NC_035101.1:20647528-20647728	C/EBP	99	103	2.28061	GTTGT	0.58594	0.70273	N/A	N/A
EnhG	25|21118315|P446|C|A::NC_035101.1:21118215-21118415	BCWD	C/EBPbeta	25|21118315|P446|C|A::NC_035101.1:21118215-21118415	C/EBP	99	103	2.46064	CATGT	0.58594	0.70273	LOC100136157	invariant chain INVX
EnhG	25|25069717|P483|A|T::NC_035101.1:25069617-25069817	BCWD	C/EBPbeta	25|25069717|P483|A|T::NC_035101.1:25069617-25069817	C/EBP	99	103	1.75047	AGTGT	0.39062	0.42291	N/A	N/A
EnhG	3|57242648|P316|T|C::NC_035079.1:57242548-57242748	BCWD	C/EBPbeta	3|57242648|P316|T|C::NC_035079.1:57242548-57242748	C/EBP	95	99	2.10057	ACAGT	0.39062	0.42291	LOC110520205	parathyroid hormone 2 receptor-like
EnhG	25|20059482|P412|A|C::NC_035101.1:20059382-20059582	BCWD	GR	25|20059482|P412|A|C::NC_035101.1:20059382-20059582	GR	97	99	0	ACA	3.125	3.47437	N/A	N/A
MidEnh	8|76656366|P490|C|T::NC_035084.1:76656266-76656466	BCWD	GR	8|76656366|P490|C|T::NC_035084.1:76656266-76656466	GR	98	100	0	ACA	3.125	3.47437	kirrel1b	kirre like nephrin family adhesion molecule 1b
MidEnh	8|76880925|P358|T|C::NC_035084.1:76880825-76881025	BCWD	C/EBPalpha	8|76880925|P358|T|C::NC_035084.1:76880825-76881025	C/EBP	98	100	0	TTG	3.125	3.47437	LOC110530769	purine nucleoside phosphorylase
MidEnh	8|76880925|P358|T|C::NC_035084.1:76880825-76881025	BCWD	C/EBPbeta	8|76880925|P358|T|C::NC_035084.1:76880825-76881025	C/EBP	98	100	0	TTG	3.125	3.47437	LOC110530769	purine nucleoside phosphorylase
MidEnh	13|42160393|P494|A|C::NC_035089.1:42160293-42160493	BCWD	C/EBPalpha	13|42160393|P494|A|C::NC_035089.1:42160293-42160493	C/EBP	98	100	0	CAA	3.125	3.47437	kirrel1b	kirre like nephrin family adhesion molecule 1b
MidEnh	13|42160393|P494|A|C::NC_035089.1:42160293-42160493	BCWD	C/EBPbeta	13|42160393|P494|A|C::NC_035089.1:42160293-42160493	C/EBP	98	100	0	CAA	3.125	3.47437	kirrel1b	kirre like nephrin family adhesion molecule 1b
MidEnh	25|20059482|P412|A|C::NC_035101.1:20059382-20059582	BCWD	C/EBPalpha	25|20059482|P412|A|C::NC_035101.1:20059382-20059582	C/EBP	98	100	0	CAA	3.125	3.47437	N/A	N/A
MidEnh	25|20059482|P412|A|C::NC_035101.1:20059382-20059582	BCWD	C/EBPbeta	25|20059482|P412|A|C::NC_035101.1:20059382-20059582	C/EBP	98	100	0	CAA	3.125	3.47437	N/A	N/A
MidEnh	25|20082809|P413|C|T::NC_035101.1:20082709-20082909	BCWD	GR	25|20082809|P413|C|T::NC_035101.1:20082709-20082909	GR	98	100	0	ACA	3.125	3.47437	N/A	N/A
MidEnh	25|21468711|P363|C|G::NC_035101.1:21468611-21468811	BCWD	GR	25|21468711|P363|C|G::NC_035101.1:21468611-21468811	GR	98	100	0	ACA	3.125	3.47437	LOC110504832	nucleolar and coiled-body phosphoprotein 1
MidEnh	3|57242648|P316|T|C::NC_035079.1:57242548-57242748	BCWD	C/EBPbeta	3|57242648|P316|T|C::NC_035079.1:57242548-57242748	C/EBP	97	101	1.75047	AGTGT	0.39062	0.42291	LOC110520205	parathyroid hormone 2 receptor-like
MidEnh	8|76880925|P358|T|C::NC_035084.1:76880825-76881025	BCWD	C/EBPbeta	8|76880925|P358|T|C::NC_035084.1:76880825-76881025	C/EBP	97	101	3.51093	CTTGT	0.58594	0.65812	LOC110530769	purine nucleoside phosphorylase
MidEnh	25|20059482|P412|A|C::NC_035101.1:20059382-20059582	BCWD	C/EBPbeta	25|20059482|P412|A|C::NC_035101.1:20059382-20059582	C/EBP	97	101	1.05028	ACAAT	0.39062	0.4888	N/A	N/A
MidEnh	25|21431434|P361|T|C::NC_035101.1:21431334-21431534	BCWD	C/EBPbeta	25|21431434|P361|T|C::NC_035101.1:21431334-21431534	C/EBP	97	101	1.23032	GATGT	0.39062	0.4888	N/A	N/A
MidEnh	3|57242648|P316|T|C::NC_035079.1:57242548-57242748	BCWD	GR	3|57242648|P316|T|C::NC_035079.1:57242548-57242748	GR	99	101	0	TGT	3.125	3.47437	LOC110520205	parathyroid hormone 2 receptor-like
MidEnh	8|76692073|P330|T|A::NC_035084.1:76691973-76692173	BCWD	C/EBPalpha	8|76692073|P330|T|A::NC_035084.1:76691973-76692173	C/EBP	99	101	0	TTG	3.125	3.47437	N/A	N/A
MidEnh	8|76692073|P330|T|A::NC_035084.1:76691973-76692173	BCWD	C/EBPbeta	8|76692073|P330|T|A::NC_035084.1:76691973-76692173	C/EBP	99	101	0	TTG	3.125	3.47437	N/A	N/A
MidEnh	8|76880925|P358|T|C::NC_035084.1:76880825-76881025	BCWD	GR	8|76880925|P358|T|C::NC_035084.1:76880825-76881025	GR	99	101	0	TGT	3.125	3.47437	LOC110530769	purine nucleoside phosphorylase
MidEnh	25|20306455|P420|A|G::NC_035101.1:20306355-20306555	BCWD	GR	25|20306455|P420|A|G::NC_035101.1:20306355-20306555	GR	99	101	0	ACA	3.125	3.47437	N/A	N/A
MidEnh	25|21260707|P499|T|C::NC_035101.1:21260607-21260807	BCWD	C/EBPalpha	25|21260707|P499|T|C::NC_035101.1:21260607-21260807	C/EBP	99	101	0	TTG	3.125	3.47437	N/A	N/A
MidEnh	25|21260707|P499|T|C::NC_035101.1:21260607-21260807	BCWD	C/EBPbeta	25|21260707|P499|T|C::NC_035101.1:21260607-21260807	C/EBP	99	101	0	TTG	3.125	3.47437	N/A	N/A
MidEnh	25|21431434|P361|T|C::NC_035101.1:21431334-21431534	BCWD	GR	25|21431434|P361|T|C::NC_035101.1:21431334-21431534	GR	99	101	0	TGT	3.125	3.47437	N/A	N/A
MidEnh	25|21469214|P372|T|G::NC_035101.1:21469114-21469314	BCWD	C/EBPalpha	25|21469214|P372|T|G::NC_035101.1:21469114-21469314	C/EBP	99	101	0	TTG	3.125	3.47437	LOC110504832	nucleolar and coiled-body phosphoprotein 1
MidEnh	25|21469214|P372|T|G::NC_035101.1:21469114-21469314	BCWD	C/EBPbeta	25|21469214|P372|T|G::NC_035101.1:21469114-21469314	C/EBP	99	101	0	TTG	3.125	3.47437	LOC110504832	nucleolar and coiled-body phosphoprotein 1
MidEnh	25|23741596|P476|T|C::NC_035101.1:23741496-23741696	BCWD	C/EBPalpha	25|23741596|P476|T|C::NC_035101.1:23741496-23741696	C/EBP	99	101	0	TTG	3.125	3.47437	N/A	N/A
MidEnh	25|23741596|P476|T|C::NC_035101.1:23741496-23741696	BCWD	C/EBPbeta	25|23741596|P476|T|C::NC_035101.1:23741496-23741696	C/EBP	99	101	0	TTG	3.125	3.47437	N/A	N/A
MidEnh	8|76656366|P490|C|T::NC_035084.1:76656266-76656466	BCWD	C/EBPbeta	8|76656366|P490|C|T::NC_035084.1:76656266-76656466	C/EBP	98	102	0	ACATT	0.19531	0.27559	kirrel1b	kirre like nephrin family adhesion molecule 1b
MidEnh	8|76692073|P330|T|A::NC_035084.1:76691973-76692173	BCWD	C/EBPbeta	8|76692073|P330|T|A::NC_035084.1:76691973-76692173	C/EBP	98	102	2.28061	GTTGT	0.58594	0.70273	N/A	N/A
MidEnh	25|20082809|P413|C|T::NC_035101.1:20082709-20082909	BCWD	C/EBPbeta	25|20082809|P413|C|T::NC_035101.1:20082709-20082909	C/EBP	98	102	1.23032	ACATC	0.39062	0.4888	N/A	N/A
MidEnh	25|21468711|P363|C|G::NC_035101.1:21468611-21468811	BCWD	C/EBPbeta	25|21468711|P363|C|G::NC_035101.1:21468611-21468811	C/EBP	98	102	4.56121	ACAGA	0.39062	0.37602	LOC110504832	nucleolar and coiled-body phosphoprotein 1
MidEnh	25|21469214|P372|T|G::NC_035101.1:21469114-21469314	BCWD	C/EBPbeta	25|21469214|P372|T|G::NC_035101.1:21469114-21469314	C/EBP	98	102	2.28061	GTTGT	0.58594	0.70273	LOC110504832	nucleolar and coiled-body phosphoprotein 1
MidEnh	8|76879806|P357|C|A::NC_035084.1:76879706-76879906	BCWD	C/EBPbeta	8|76879806|P357|C|A::NC_035084.1:76879706-76879906	C/EBP	99	103	4.56121	CCTGT	0.39062	0.37602	LOC110530769	purine nucleoside phosphorylase
MidEnh	25|20306455|P420|A|G::NC_035101.1:20306355-20306555	BCWD	C/EBPbeta	25|20306455|P420|A|G::NC_035101.1:20306355-20306555	C/EBP	99	103	2.46064	ACATA	0.58594	0.70273	N/A	N/A
MidEnh	25|20647628|P431|G|A::NC_035101.1:20647528-20647728	BCWD	C/EBPbeta	25|20647628|P431|G|A::NC_035101.1:20647528-20647728	C/EBP	99	103	2.28061	GTTGT	0.58594	0.70273	N/A	N/A
MidEnh	25|21118315|P446|C|A::NC_035101.1:21118215-21118415	BCWD	C/EBPbeta	25|21118315|P446|C|A::NC_035101.1:21118215-21118415	C/EBP	99	103	2.46064	CATGT	0.58594	0.70273	LOC100136157	invariant chain INVX
MidEnh	25|25069717|P483|A|T::NC_035101.1:25069617-25069817	BCWD	C/EBPbeta	25|25069717|P483|A|T::NC_035101.1:25069617-25069817	C/EBP	99	103	1.75047	AGTGT	0.39062	0.42291	N/A	N/A
MidEnh	3|57242648|P316|T|C::NC_035079.1:57242548-57242748	BCWD	C/EBPbeta	3|57242648|P316|T|C::NC_035079.1:57242548-57242748	C/EBP	95	99	2.10057	ACAGT	0.39062	0.42291	LOC110520205	parathyroid hormone 2 receptor-like
MidEnh	25|20059482|P412|A|C::NC_035101.1:20059382-20059582	BCWD	GR	25|20059482|P412|A|C::NC_035101.1:20059382-20059582	GR	97	99	0	ACA	3.125	3.47437	N/A	N/A
Str.Enh	8|76880925|P358|T|C::NC_035084.1:76880825-76881025	BCWD	C/EBPalpha	8|76880925|P358|T|C::NC_035084.1:76880825-76881025	C/EBP	98	100	0	TTG	3.125	3.47437	LOC110530769	purine nucleoside phosphorylase
Str.Enh	8|76880925|P358|T|C::NC_035084.1:76880825-76881025	BCWD	C/EBPbeta	8|76880925|P358|T|C::NC_035084.1:76880825-76881025	C/EBP	98	100	0	TTG	3.125	3.47437	LOC110530769	purine nucleoside phosphorylase
Str.Enh	8|76880925|P358|T|C::NC_035084.1:76880825-76881025	BCWD	C/EBPbeta	8|76880925|P358|T|C::NC_035084.1:76880825-76881025	C/EBP	97	101	3.51093	CTTGT	0.58594	0.65812	LOC110530769	purine nucleoside phosphorylase
Str.Enh	25|21431434|P361|T|C::NC_035101.1:21431334-21431534	BCWD	C/EBPbeta	25|21431434|P361|T|C::NC_035101.1:21431334-21431534	C/EBP	97	101	1.23032	GATGT	0.39062	0.4888	N/A	N/A
Str.Enh	8|76692073|P330|T|A::NC_035084.1:76691973-76692173	BCWD	C/EBPalpha	8|76692073|P330|T|A::NC_035084.1:76691973-76692173	C/EBP	99	101	0	TTG	3.125	3.47437	N/A	N/A
Str.Enh	8|76692073|P330|T|A::NC_035084.1:76691973-76692173	BCWD	C/EBPbeta	8|76692073|P330|T|A::NC_035084.1:76691973-76692173	C/EBP	99	101	0	TTG	3.125	3.47437	N/A	N/A
Str.Enh	8|76880925|P358|T|C::NC_035084.1:76880825-76881025	BCWD	GR	8|76880925|P358|T|C::NC_035084.1:76880825-76881025	GR	99	101	0	TGT	3.125	3.47437	LOC110530769	purine nucleoside phosphorylase
Str.Enh	25|20306455|P420|A|G::NC_035101.1:20306355-20306555	BCWD	GR	25|20306455|P420|A|G::NC_035101.1:20306355-20306555	GR	99	101	0	ACA	3.125	3.47437	N/A	N/A
Str.Enh	25|21260707|P499|T|C::NC_035101.1:21260607-21260807	BCWD	C/EBPalpha	25|21260707|P499|T|C::NC_035101.1:21260607-21260807	C/EBP	99	101	0	TTG	3.125	3.47437	N/A	N/A
Str.Enh	25|21260707|P499|T|C::NC_035101.1:21260607-21260807	BCWD	C/EBPbeta	25|21260707|P499|T|C::NC_035101.1:21260607-21260807	C/EBP	99	101	0	TTG	3.125	3.47437	N/A	N/A
Str.Enh	25|21431434|P361|T|C::NC_035101.1:21431334-21431534	BCWD	GR	25|21431434|P361|T|C::NC_035101.1:21431334-21431534	GR	99	101	0	TGT	3.125	3.47437	N/A	N/A
Str.Enh	25|23741596|P476|T|C::NC_035101.1:23741496-23741696	BCWD	C/EBPalpha	25|23741596|P476|T|C::NC_035101.1:23741496-23741696	C/EBP	99	101	0	TTG	3.125	3.47437	N/A	N/A
Str.Enh	25|23741596|P476|T|C::NC_035101.1:23741496-23741696	BCWD	C/EBPbeta	25|23741596|P476|T|C::NC_035101.1:23741496-23741696	C/EBP	99	101	0	TTG	3.125	3.47437	N/A	N/A
Str.Enh	8|76692073|P330|T|A::NC_035084.1:76691973-76692173	BCWD	C/EBPbeta	8|76692073|P330|T|A::NC_035084.1:76691973-76692173	C/EBP	98	102	2.28061	GTTGT	0.58594	0.70273	N/A	N/A
Str.Enh	8|76879806|P357|C|A::NC_035084.1:76879706-76879906	BCWD	C/EBPbeta	8|76879806|P357|C|A::NC_035084.1:76879706-76879906	C/EBP	99	103	4.56121	CCTGT	0.39062	0.37602	LOC110530769	purine nucleoside phosphorylase
Str.Enh	25|20306455|P420|A|G::NC_035101.1:20306355-20306555	BCWD	C/EBPbeta	25|20306455|P420|A|G::NC_035101.1:20306355-20306555	C/EBP	99	103	2.46064	ACATA	0.58594	0.70273	N/A	N/A
Str.Enh	25|20647628|P431|G|A::NC_035101.1:20647528-20647728	BCWD	C/EBPbeta	25|20647628|P431|G|A::NC_035101.1:20647528-20647728	C/EBP	99	103	2.28061	GTTGT	0.58594	0.70273	N/A	N/A
Str.Enh	25|21118315|P446|C|A::NC_035101.1:21118215-21118415	BCWD	C/EBPbeta	25|21118315|P446|C|A::NC_035101.1:21118215-21118415	C/EBP	99	103	2.46064	CATGT	0.58594	0.70273	LOC100136157	invariant chain INVX
Str.Enh	25|25069717|P483|A|T::NC_035101.1:25069617-25069817	BCWD	C/EBPbeta	25|25069717|P483|A|T::NC_035101.1:25069617-25069817	C/EBP	99	103	1.75047	AGTGT	0.39062	0.42291	N/A	N/A

## Sheet: Uniq_QTLw_SE
Unique QTL with overlapped with supper enhancers
Chromosome	Feature Start	Feature End	QTL Id	Feature	Ch	Enh. Start	Enh. End	SE ID	Overlap
NC_048567.1	53865914	53868871	NC_048567.1-53865914-53868871	bcwd	NC_048567.1	53850847	53893775	NC_048567.1-53850847-53893775	2957
NC_048567.1	53873413	53883433	NC_048567.1-53873413-53883433	bcwd	NC_048567.1	53850847	53893775	NC_048567.1-53850847-53893775	10020
NC_048567.1	53885353	53893738	NC_048567.1-53885353-53893738	bcwd	NC_048567.1	53850847	53893775	NC_048567.1-53850847-53893775	8385
NC_048567.1	54319799	54363309	NC_048567.1-54319799-54363309	bcwd	NC_048567.1	54317974	54353938	NC_048567.1-54317974-54353938	34139
NC_048567.1	54505763	54587708	NC_048567.1-54505763-54587708	bcwd	NC_048567.1	54507439	54514112	NC_048567.1-54507439-54514112	6673
NC_048567.1	54617872	54621873	NC_048567.1-54617872-54621873	bcwd	NC_048567.1	54615027	54658509	NC_048567.1-54615027-54658509	4001
NC_048567.1	54639503	54645623	NC_048567.1-54639503-54645623	bcwd	NC_048567.1	54615027	54658509	NC_048567.1-54615027-54658509	6120
NC_048567.1	54651475	54656212	NC_048567.1-54651475-54656212	bcwd	NC_048567.1	54615027	54658509	NC_048567.1-54615027-54658509	4737
NC_048572.1	9412128	9521635	NC_048572.1-9412128-9521635	bcwd	NC_048572.1	9388039	9412168	NC_048572.1-9388039-9412168	40
NC_048572.1	18592035	18673907	NC_048572.1-18592035-18673907	bcwd	NC_048572.1	18653665	18734444	NC_048572.1-18653665-18734444	20242
NC_048572.1	18676924	18687558	NC_048572.1-18676924-18687558	bcwd	NC_048572.1	18653665	18734444	NC_048572.1-18653665-18734444	10634
NC_048572.1	18693504	18714589	NC_048572.1-18693504-18714589	bcwd	NC_048572.1	18653665	18734444	NC_048572.1-18653665-18734444	21085
NC_048572.1	18716190	18785231	NC_048572.1-18716190-18785231	bcwd	NC_048572.1	18653665	18734444	NC_048572.1-18653665-18734444	18254
NC_048572.1	18950267	19007048	NC_048572.1-18950267-19007048	bcwd	NC_048572.1	18997101	19033344	NC_048572.1-18997101-19033344	9947
NC_048572.1	19015833	19017496	NC_048572.1-19015833-19017496	bcwd	NC_048572.1	18997101	19033344	NC_048572.1-18997101-19033344	1663
NC_048572.1	81711316	81741274	NC_048572.1-81711316-81741274	bcwd	NC_048572.1	81738506	81752384	NC_048572.1-81738506-81752384	2768
NC_048572.1	81746940	81778611	NC_048572.1-81746940-81778611	bcwd	NC_048572.1	81738506	81752384	NC_048572.1-81738506-81752384	5444
NC_048572.1	82362236	82384630	NC_048572.1-82362236-82384630	bcwd	NC_048572.1	82361783	82378929	NC_048572.1-82361783-82378929	16693
NC_048572.1	82544570	82565533	NC_048572.1-82544570-82565533	bcwd	NC_048572.1	82554575	82614958	NC_048572.1-82554575-82614958	10958
NC_048572.1	82575692	82610808	NC_048572.1-82575692-82610808	bcwd	NC_048572.1	82594315	82613734	NC_048572.1-82594315-82613734	16493
NC_048572.1	82728550	82756620	NC_048572.1-82728550-82756620	bcwd	NC_048572.1	82747286	82761622	NC_048572.1-82747286-82761622	9334
NC_048578.1	3597335	3605944	NC_048578.1-3597335-3605944	bcwd	NC_048578.1	3593106	3607653	NC_048578.1-3593106-3607653	8609
NC_048578.1	9621242	9623846	NC_048578.1-9621242-9623846	bcwd	NC_048578.1	9617513	9671069	NC_048578.1-9617513-9671069	2604
NC_048583.1	30007283	30046709	NC_048583.1-30007283-30046709	bcwd	NC_048583.1	29999674	30010379	NC_048583.1-29999674-30010379	3096
NC_048583.1	35397177	35430894	NC_048583.1-35397177-35430894	bcwd	NC_048583.1	35362249	35408821	NC_048583.1-35362249-35408821	11644
NC_048583.1	58869302	58871453	NC_048583.1-58869302-58871453	bcwd	NC_048583.1	58851800	58877546	NC_048583.1-58851800-58877546	2151
NC_048583.1	58981443	58982611	NC_048583.1-58981443-58982611	bcwd	NC_048583.1	58981041	59016628	NC_048583.1-58981041-59016628	1168
NC_048583.1	59015599	59020923	NC_048583.1-59015599-59020923	bcwd	NC_048583.1	58981041	59016628	NC_048583.1-58981041-59016628	1029
NC_048587.1	20765421	20774230	NC_048587.1-20765421-20774230	bcwd	NC_048587.1	20771534	20832904	NC_048587.1-20771534-20832904	2696
NC_048587.1	20783837	20795604	NC_048587.1-20783837-20795604	bcwd	NC_048587.1	20771534	20832904	NC_048587.1-20771534-20832904	11767
NC_048587.1	20796662	20801259	NC_048587.1-20796662-20801259	bcwd	NC_048587.1	20771534	20832904	NC_048587.1-20771534-20832904	4597
NC_048587.1	20801767	20802722	NC_048587.1-20801767-20802722	bcwd	NC_048587.1	20771534	20832904	NC_048587.1-20771534-20832904	955
NC_048587.1	20811457	20813031	NC_048587.1-20811457-20813031	bcwd	NC_048587.1	20771534	20832904	NC_048587.1-20771534-20832904	1574
NC_048587.1	20833966	20849342	NC_048587.1-20833966-20849342	bcwd	NC_048587.1	20786055	20840412	NC_048587.1-20786055-20840412	6446
NC_048589.1	27676908	27692220	NC_048589.1-27676908-27692220	bcwd	NC_048589.1	27672980	27713916	NC_048589.1-27672980-27713916	15312
NC_048589.1	27733415	27853799	NC_048589.1-27733415-27853799	bcwd	NC_048589.1	27696661	27733487	NC_048589.1-27696661-27733487	72
NC_048589.1	28006525	28009043	NC_048589.1-28006525-28009043	bcwd	NC_048589.1	28006511	28014310	NC_048589.1-28006511-28014310	2518
NC_048589.1	28012011	28014188	NC_048589.1-28012011-28014188	bcwd	NC_048589.1	28006511	28014310	NC_048589.1-28006511-28014310	2177
NC_048589.1	28041738	28050851	NC_048589.1-28041738-28050851	bcwd	NC_048589.1	28041681	28067547	NC_048589.1-28041681-28067547	9113
NC_048589.1	28052022	28053453	NC_048589.1-28052022-28053453	bcwd	NC_048589.1	28041681	28067547	NC_048589.1-28041681-28067547	1431
NC_048589.1	28058209	28061095	NC_048589.1-28058209-28061095	bcwd	NC_048589.1	28041681	28067547	NC_048589.1-28041681-28067547	2886
NC_048589.1	28067604	28094127	NC_048589.1-28067604-28094127	bcwd	NC_048589.1	28087320	28100602	NC_048589.1-28087320-28100602	6807
NC_050571.1	20962610	20984149	NC_050571.1-20962610-20984149	bcwd	NC_050571.1	20983920	21010901	NC_050571.1-20983920-21010901	229
NC_050571.1	20994728	20998974	NC_050571.1-20994728-20998974	bcwd	NC_050571.1	20983920	21010901	NC_050571.1-20983920-21010901	4246
NC_050571.1	21000727	21007269	NC_050571.1-21000727-21007269	bcwd	NC_050571.1	20983920	21010901	NC_050571.1-20983920-21010901	6542
NC_050571.1	21011919	21014730	NC_050571.1-21011919-21014730	bcwd	NC_050571.1	20983920	21020840	NC_050571.1-20983920-21020840	2811
NC_050571.1	21025743	21026688	NC_050571.1-21025743-21026688	bcwd	NC_050571.1	20983920	21034674	NC_050571.1-20983920-21034674	945
NC_050571.1	21705044	21713038	NC_050571.1-21705044-21713038	bcwd	NC_050571.1	21690588	21723103	NC_050571.1-21690588-21723103	7994
NC_050571.1	21714311	21722744	NC_050571.1-21714311-21722744	bcwd	NC_050571.1	21690588	21723103	NC_050571.1-21690588-21723103	8433
NC_050571.1	21947803	21952879	NC_050571.1-21947803-21952879	bcwd	NC_050571.1	21938924	22007185	NC_050571.1-21938924-22007185	5076
NC_050571.1	21954467	21958960	NC_050571.1-21954467-21958960	bcwd	NC_050571.1	21938924	22007185	NC_050571.1-21938924-22007185	4493
NC_050571.1	21968848	21969780	NC_050571.1-21968848-21969780	bcwd	NC_050571.1	21938924	22007185	NC_050571.1-21938924-22007185	932
NC_050571.1	21975695	21976522	NC_050571.1-21975695-21976522	bcwd	NC_050571.1	21938924	22007185	NC_050571.1-21938924-22007185	827
NC_050571.1	21984840	21994847	NC_050571.1-21984840-21994847	bcwd	NC_050571.1	21938924	22007185	NC_050571.1-21938924-22007185	10007
NC_050571.1	23804712	23824339	NC_050571.1-23804712-23824339	bcwd	NC_050571.1	23819638	23859455	NC_050571.1-23819638-23859455	4701
NC_050571.1	23828620	23832164	NC_050571.1-23828620-23832164	bcwd	NC_050571.1	23819638	23859455	NC_050571.1-23819638-23859455	3544
NC_050571.1	23845078	23847687	NC_050571.1-23845078-23847687	bcwd	NC_050571.1	23819638	23859455	NC_050571.1-23819638-23859455	2609
NC_050571.1	23852621	23854818	NC_050571.1-23852621-23854818	bcwd	NC_050571.1	23819638	23859455	NC_050571.1-23819638-23859455	2197
NC_050571.1	23855642	23859323	NC_050571.1-23855642-23859323	bcwd	NC_050571.1	23819638	23859455	NC_050571.1-23819638-23859455	3681
NC_050571.1	25615255	25616095	NC_050571.1-25615255-25616095	bcwd	NC_050571.1	25615182	25666275	NC_050571.1-25615182-25666275	840
NC_050571.1	25628461	25629604	NC_050571.1-25628461-25629604	bcwd	NC_050571.1	25615182	25666275	NC_050571.1-25615182-25666275	1143
NC_050571.1	25640639	25641939	NC_050571.1-25640639-25641939	bcwd	NC_050571.1	25615182	25666275	NC_050571.1-25615182-25666275	1300
NC_050571.1	25643398	25653309	NC_050571.1-25643398-25653309	bcwd	NC_050571.1	25615182	25666275	NC_050571.1-25615182-25666275	9911
NC_050571.1	25655428	25661176	NC_050571.1-25655428-25661176	bcwd	NC_050571.1	25615182	25666275	NC_050571.1-25615182-25666275	5748
NC_050571.1	27869746	27872254	NC_050571.1-27869746-27872254	bcwd	NC_050571.1	27861019	27880861	NC_050571.1-27861019-27880861	2508
NC_050571.1	27953272	27953756	NC_050571.1-27953272-27953756	bcwd	NC_050571.1	27928818	27966060	NC_050571.1-27928818-27966060	484
NC_050571.1	27959320	27961431	NC_050571.1-27959320-27961431	bcwd	NC_050571.1	27928818	27966060	NC_050571.1-27928818-27966060	2111
NC_050571.1	27963261	27984790	NC_050571.1-27963261-27984790	bcwd	NC_050571.1	27928818	27966060	NC_050571.1-27928818-27966060	2799
NC_050571.1	27988819	28007555	NC_050571.1-27988819-28007555	bcwd	NC_050571.1	27988013	28024006	NC_050571.1-27988013-28024006	18736
NC_050571.1	28012749	28017893	NC_050571.1-28012749-28017893	bcwd	NC_050571.1	27988013	28024006	NC_050571.1-27988013-28024006	5144
NC_050571.1	28102107	28126950	NC_050571.1-28102107-28126950	bcwd	NC_050571.1	28106130	28152942	NC_050571.1-28106130-28152942	20820
NC_050571.1	28132254	28134773	NC_050571.1-28132254-28134773	bcwd	NC_050571.1	28106130	28152942	NC_050571.1-28106130-28152942	2519
NC_050571.1	28138082	28152794	NC_050571.1-28138082-28152794	bcwd	NC_050571.1	28106130	28152942	NC_050571.1-28106130-28152942	14712
NC_050571.1	28892615	28919742	NC_050571.1-28892615-28919742	bcwd	NC_050571.1	28913110	28929276	NC_050571.1-28913110-28929276	6632
NC_050571.1	28920600	28924455	NC_050571.1-28920600-28924455	bcwd	NC_050571.1	28913110	28929276	NC_050571.1-28913110-28929276	3855
NC_050571.1	28928910	28946900	NC_050571.1-28928910-28946900	bcwd	NC_050571.1	28913110	28929276	NC_050571.1-28913110-28929276	366
NC_050571.1	29064004	29067840	NC_050571.1-29064004-29067840	bcwd	NC_050571.1	29039164	29070067	NC_050571.1-29039164-29070067	3836
NC_050571.1	29275758	29481538	NC_050571.1-29275758-29481538	bcwd	NC_050571.1	29450745	29511783	NC_050571.1-29450745-29511783	30793
NC_050571.1	29496853	29501305	NC_050571.1-29496853-29501305	bcwd	NC_050571.1	29450745	29511783	NC_050571.1-29450745-29511783	4452
NC_050571.1	29503714	29531065	NC_050571.1-29503714-29531065	bcwd	NC_050571.1	29450745	29511783	NC_050571.1-29450745-29511783	8069
NC_050571.1	29818960	29825362	NC_050571.1-29818960-29825362	bcwd	NC_050571.1	29804305	29844806	NC_050571.1-29804305-29844806	6402
NC_050571.1	29831167	29836760	NC_050571.1-29831167-29836760	bcwd	NC_050571.1	29804305	29844806	NC_050571.1-29804305-29844806	5593
NC_050571.1	29840256	29846747	NC_050571.1-29840256-29846747	bcwd	NC_050571.1	29804305	29844806	NC_050571.1-29804305-29844806	4550
NC_050571.1	29888409	30067722	NC_050571.1-29888409-30067722	bcwd	NC_050571.1	30037393	30051897	NC_050571.1-30037393-30051897	14504
NC_048565.1	28835762	28840739	NC_048565.1-28835762-28840739	muscl_qtl	NC_048565.1	28806543	28842400	NC_048565.1-28806543-28842400	4977
NC_048565.1	30305371	30328060	NC_048565.1-30305371-30328060	muscl_qtl	NC_048565.1	30327285	30338804	NC_048565.1-30327285-30338804	775
NC_048565.1	30720036	30981555	NC_048565.1-30720036-30981555	muscl_qtl	NC_048565.1	30733377	30774637	NC_048565.1-30733377-30774637	41260
NC_048565.1	31323139	31341418	NC_048565.1-31323139-31341418	muscl_qtl	NC_048565.1	31310442	31323849	NC_048565.1-31310442-31323849	710
NC_048566.1	89937534	90024409	NC_048566.1-89937534-90024409	muscl_qtl	NC_048566.1	89987429	90033590	NC_048566.1-89987429-90033590	36980
NC_048566.1	90301413	90321692	NC_048566.1-90301413-90321692	muscl_qtl	NC_048566.1	90298253	90321727	NC_048566.1-90298253-90321727	20279
NC_048567.1	32302133	32459857	NC_048567.1-32302133-32459857	muscl_qtl	NC_048567.1	32347253	32366386	NC_048567.1-32347253-32366386	19133
NC_048567.1	33025703	33034716	NC_048567.1-33025703-33034716	muscl_qtl	NC_048567.1	32995543	33032966	NC_048567.1-32995543-33032966	7263
NC_048568.1	34893202	34900613	NC_048568.1-34893202-34900613	muscl_qtl	NC_048568.1	34873347	34903174	NC_048568.1-34873347-34903174	7411
NC_048568.1	35772877	35797375	NC_048568.1-35772877-35797375	muscl_qtl	NC_048568.1	35745478	35819318	NC_048568.1-35745478-35819318	24498
NC_048568.1	36139186	36154480	NC_048568.1-36139186-36154480	muscl_qtl	NC_048568.1	36103040	36140701	NC_048568.1-36103040-36140701	1515
NC_048569.1	4910276	5329799	NC_048569.1-4910276-5329799	muscl_qtl	NC_048569.1	4909065	4937697	NC_048569.1-4909065-4937697	27421
NC_048569.1	6506328	6509081	NC_048569.1-6506328-6509081	muscl_qtl	NC_048569.1	6488457	6514062	NC_048569.1-6488457-6514062	2753
NC_048569.1	62277975	62281592	NC_048569.1-62277975-62281592	muscl_qtl	NC_048569.1	62281343	62356279	NC_048569.1-62281343-62356279	249
NC_048569.1	62331077	62440153	NC_048569.1-62331077-62440153	muscl_qtl	NC_048569.1	62281343	62356279	NC_048569.1-62281343-62356279	25202
NC_048569.1	62444675	62449760	NC_048569.1-62444675-62449760	muscl_qtl	NC_048569.1	62434491	62494325	NC_048569.1-62434491-62494325	5085
NC_048569.1	62468684	62472722	NC_048569.1-62468684-62472722	muscl_qtl	NC_048569.1	62434491	62494325	NC_048569.1-62434491-62494325	4038
NC_048569.1	62477101	62489403	NC_048569.1-62477101-62489403	muscl_qtl	NC_048569.1	62434491	62494325	NC_048569.1-62434491-62494325	12302
NC_048569.1	92008025	92040054	NC_048569.1-92008025-92040054	muscl_qtl	NC_048569.1	92024828	92057440	NC_048569.1-92024828-92057440	15226
NC_048569.1	92301620	92595707	NC_048569.1-92301620-92595707	muscl_qtl	NC_048569.1	92289884	92301855	NC_048569.1-92289884-92301855	235
NC_048569.1	92606915	92626754	NC_048569.1-92606915-92626754	muscl_qtl	NC_048569.1	92623709	92642259	NC_048569.1-92623709-92642259	3045
NC_048569.1	92632910	92634526	NC_048569.1-92632910-92634526	muscl_qtl	NC_048569.1	92623709	92642259	NC_048569.1-92623709-92642259	1616
NC_048569.1	92927207	92931090	NC_048569.1-92927207-92931090	muscl_qtl	NC_048569.1	92906905	92943456	NC_048569.1-92906905-92943456	3883
NC_048570.1	65141870	65159298	NC_048570.1-65141870-65159298	muscl_qtl	NC_048570.1	65149633	65194685	NC_048570.1-65149633-65194685	9665
NC_048570.1	66094758	66097700	NC_048570.1-66094758-66097700	muscl_qtl	NC_048570.1	66085191	66094883	NC_048570.1-66085191-66094883	125
NC_048570.1	66507167	66560688	NC_048570.1-66507167-66560688	muscl_qtl	NC_048570.1	66499517	66532673	NC_048570.1-66499517-66532673	25506
NC_048570.1	67603724	67638883	NC_048570.1-67603724-67638883	muscl_qtl	NC_048570.1	67613751	67640573	NC_048570.1-67613751-67640573	25132
NC_048570.1	68235026	68256933	NC_048570.1-68235026-68256933	muscl_qtl	NC_048570.1	68249786	68295572	NC_048570.1-68249786-68295572	7147
NC_048570.1	68265621	68292191	NC_048570.1-68265621-68292191	muscl_qtl	NC_048570.1	68249786	68295572	NC_048570.1-68249786-68295572	26570
NC_048570.1	68301300	68398883	NC_048570.1-68301300-68398883	muscl_qtl	NC_048570.1	68374355	68460763	NC_048570.1-68374355-68460763	24528
NC_048571.1	18301950	18311805	NC_048571.1-18301950-18311805	muscl_qtl	NC_048571.1	18256076	18311986	NC_048571.1-18256076-18311986	9855
NC_048571.1	47865545	47879856	NC_048571.1-47865545-47879856	muscl_qtl	NC_048571.1	47861924	47894422	NC_048571.1-47861924-47894422	14311
NC_048571.1	47883265	47936245	NC_048571.1-47883265-47936245	muscl_qtl	NC_048571.1	47861924	47894422	NC_048571.1-47861924-47894422	11157
NC_048571.1	48141125	48167034	NC_048571.1-48141125-48167034	muscl_qtl	NC_048571.1	48135408	48153629	NC_048571.1-48135408-48153629	12504
NC_048572.1	88002950	88016871	NC_048572.1-88002950-88016871	muscl_qtl	NC_048572.1	88016419	88048678	NC_048572.1-88016419-88048678	452
NC_048572.1	88026951	88059388	NC_048572.1-88026951-88059388	muscl_qtl	NC_048572.1	88016419	88048678	NC_048572.1-88016419-88048678	21727
NC_048573.1	25635747	25640172	NC_048573.1-25635747-25640172	muscl_qtl	NC_048573.1	25603025	25666256	NC_048573.1-25603025-25666256	4425
NC_048573.1	59323812	59334161	NC_048573.1-59323812-59334161	muscl_qtl	NC_048573.1	59315739	59344521	NC_048573.1-59315739-59344521	10349
NC_048573.1	59936661	59951663	NC_048573.1-59936661-59951663	muscl_qtl	NC_048573.1	59938303	59956884	NC_048573.1-59938303-59956884	13360
NC_048574.1	38246617	38279717	NC_048574.1-38246617-38279717	muscl_qtl	NC_048574.1	38223294	38280330	NC_048574.1-38223294-38280330	33100
NC_048574.1	43088860	43094426	NC_048574.1-43088860-43094426	muscl_qtl	NC_048574.1	43084150	43116155	NC_048574.1-43084150-43116155	5566
NC_048574.1	43101853	43108174	NC_048574.1-43101853-43108174	muscl_qtl	NC_048574.1	43084150	43116155	NC_048574.1-43084150-43116155	6321
NC_048574.1	43111959	43117368	NC_048574.1-43111959-43117368	muscl_qtl	NC_048574.1	43084150	43116155	NC_048574.1-43084150-43116155	4196
NC_048574.1	43119043	43140437	NC_048574.1-43119043-43140437	muscl_qtl	NC_048574.1	43084412	43154201	NC_048574.1-43084412-43154201	21394
NC_048574.1	43766462	43769362	NC_048574.1-43766462-43769362	muscl_qtl	NC_048574.1	43754940	43797908	NC_048574.1-43754940-43797908	2900
NC_048574.1	43798370	43878323	NC_048574.1-43798370-43878323	muscl_qtl	NC_048574.1	43754992	43801982	NC_048574.1-43754992-43801982	3612
NC_048575.1	10306215	10365716	NC_048575.1-10306215-10365716	muscl_qtl	NC_048575.1	10281299	10316704	NC_048575.1-10281299-10316704	10489
NC_048575.1	10873605	10975107	NC_048575.1-10873605-10975107	muscl_qtl	NC_048575.1	10880172	10914541	NC_048575.1-10880172-10914541	34369
NC_048575.1	12275576	12282474	NC_048575.1-12275576-12282474	muscl_qtl	NC_048575.1	12274896	12290912	NC_048575.1-12274896-12290912	6898
NC_048575.1	12297476	12343414	NC_048575.1-12297476-12343414	muscl_qtl	NC_048575.1	12323882	12343931	NC_048575.1-12323882-12343931	19532
NC_048576.1	26932805	26954623	NC_048576.1-26932805-26954623	muscl_qtl	NC_048576.1	26944414	26954622	NC_048576.1-26944414-26954622	10208
NC_048576.1	69939325	69951600	NC_048576.1-69939325-69951600	muscl_qtl	NC_048576.1	69951510	70011704	NC_048576.1-69951510-70011704	90
NC_048576.1	70310781	70317908	NC_048576.1-70310781-70317908	muscl_qtl	NC_048576.1	70304122	70336286	NC_048576.1-70304122-70336286	7127
NC_048576.1	80329040	80356939	NC_048576.1-80329040-80356939	muscl_qtl	NC_048576.1	80335803	80358246	NC_048576.1-80335803-80358246	21136
NC_048576.1	81201479	81211747	NC_048576.1-81201479-81211747	muscl_qtl	NC_048576.1	81192831	81241407	NC_048576.1-81192831-81241407	10268
NC_048576.1	81293073	81297880	NC_048576.1-81293073-81297880	muscl_qtl	NC_048576.1	81281567	81299966	NC_048576.1-81281567-81299966	4807
NC_048576.1	81979234	81980105	NC_048576.1-81979234-81980105	muscl_qtl	NC_048576.1	81976177	82007453	NC_048576.1-81976177-82007453	871
NC_048576.1	82143422	82154829	NC_048576.1-82143422-82154829	muscl_qtl	NC_048576.1	82129888	82164189	NC_048576.1-82129888-82164189	11407
NC_048576.1	82280040	82285675	NC_048576.1-82280040-82285675	muscl_qtl	NC_048576.1	82254000	82297565	NC_048576.1-82254000-82297565	5635
NC_048577.1	36036597	36038508	NC_048577.1-36036597-36038508	muscl_qtl	NC_048577.1	36024845	36042388	NC_048577.1-36024845-36042388	1911
NC_048577.1	36507143	36521970	NC_048577.1-36507143-36521970	muscl_qtl	NC_048577.1	36521795	36526822	NC_048577.1-36521795-36526822	175
NC_048577.1	36727743	36730526	NC_048577.1-36727743-36730526	muscl_qtl	NC_048577.1	36719269	36732102	NC_048577.1-36719269-36732102	2783
NC_048577.1	37135214	37138694	NC_048577.1-37135214-37138694	muscl_qtl	NC_048577.1	37132416	37151514	NC_048577.1-37132416-37151514	3480
NC_048577.1	46442046	46468099	NC_048577.1-46442046-46468099	muscl_qtl	NC_048577.1	46467888	46488627	NC_048577.1-46467888-46488627	211
NC_048577.1	46475955	46482819	NC_048577.1-46475955-46482819	muscl_qtl	NC_048577.1	46482072	46496757	NC_048577.1-46482072-46496757	747
NC_048577.1	46486646	46487619	NC_048577.1-46486646-46487619	muscl_qtl	NC_048577.1	46482072	46496757	NC_048577.1-46482072-46496757	973
NC_048577.1	46513422	46535530	NC_048577.1-46513422-46535530	muscl_qtl	NC_048577.1	46507205	46535648	NC_048577.1-46507205-46535648	22108
NC_048577.1	47511898	47522430	NC_048577.1-47511898-47522430	muscl_qtl	NC_048577.1	47505636	47522645	NC_048577.1-47505636-47522645	10532
NC_048577.1	48451817	48471702	NC_048577.1-48451817-48471702	muscl_qtl	NC_048577.1	48448236	48474982	NC_048577.1-48448236-48474982	19885
NC_048577.1	48476961	48485740	NC_048577.1-48476961-48485740	muscl_qtl	NC_048577.1	48474340	48501166	NC_048577.1-48474340-48501166	8779
NC_048577.1	49371079	49383286	NC_048577.1-49371079-49383286	muscl_qtl	NC_048577.1	49338035	49371114	NC_048577.1-49338035-49371114	35
NC_048577.1	49490603	49504804	NC_048577.1-49490603-49504804	muscl_qtl	NC_048577.1	49473640	49504785	NC_048577.1-49473640-49504785	14182
NC_048578.1	17621932	17625360	NC_048578.1-17621932-17625360	muscl_qtl	NC_048578.1	17610853	17634521	NC_048578.1-17610853-17634521	3428
NC_048578.1	17626052	17634450	NC_048578.1-17626052-17634450	muscl_qtl	NC_048578.1	17610853	17634521	NC_048578.1-17610853-17634521	8398
NC_048578.1	17843615	17899323	NC_048578.1-17843615-17899323	muscl_qtl	NC_048578.1	17857940	17929317	NC_048578.1-17857940-17929317	41383
NC_048578.1	18247866	18397131	NC_048578.1-18247866-18397131	muscl_qtl	NC_048578.1	18338105	18378263	NC_048578.1-18338105-18378263	40158
NC_048578.1	19756543	19771535	NC_048578.1-19756543-19771535	muscl_qtl	NC_048578.1	19752657	19776954	NC_048578.1-19752657-19776954	14992
NC_048578.1	20316939	20323806	NC_048578.1-20316939-20323806	muscl_qtl	NC_048578.1	20307726	20329810	NC_048578.1-20307726-20329810	6867
NC_048578.1	20325375	20326746	NC_048578.1-20325375-20326746	muscl_qtl	NC_048578.1	20307726	20329810	NC_048578.1-20307726-20329810	1371
NC_048578.1	20332797	20373465	NC_048578.1-20332797-20373465	muscl_qtl	NC_048578.1	20307761	20338717	NC_048578.1-20307761-20338717	5920
NC_048578.1	34346220	34349465	NC_048578.1-34346220-34349465	muscl_qtl	NC_048578.1	34343245	34359259	NC_048578.1-34343245-34359259	3245
NC_048578.1	34623407	34627324	NC_048578.1-34623407-34627324	muscl_qtl	NC_048578.1	34609859	34635930	NC_048578.1-34609859-34635930	3917
NC_048579.1	49318574	49371919	NC_048579.1-49318574-49371919	muscl_qtl	NC_048579.1	49318649	49355416	NC_048579.1-49318649-49355416	36767
NC_048579.1	49383435	49393455	NC_048579.1-49383435-49393455	muscl_qtl	NC_048579.1	49375657	49398823	NC_048579.1-49375657-49398823	10020
NC_048579.1	49398448	49406345	NC_048579.1-49398448-49406345	muscl_qtl	NC_048579.1	49375657	49398823	NC_048579.1-49375657-49398823	375
NC_048580.1	16953876	17064971	NC_048580.1-16953876-17064971	muscl_qtl	NC_048580.1	16953117	16981034	NC_048580.1-16953117-16981034	27158
NC_048580.1	43571168	43574376	NC_048580.1-43571168-43574376	muscl_qtl	NC_048580.1	43555086	43616038	NC_048580.1-43555086-43616038	3208
NC_048580.1	44465926	44482484	NC_048580.1-44465926-44482484	muscl_qtl	NC_048580.1	44464410	44507032	NC_048580.1-44464410-44507032	16558
NC_048580.1	44496003	44513571	NC_048580.1-44496003-44513571	muscl_qtl	NC_048580.1	44484502	44496159	NC_048580.1-44484502-44496159	156
NC_048580.1	45563733	45568748	NC_048580.1-45563733-45568748	muscl_qtl	NC_048580.1	45536267	45583183	NC_048580.1-45536267-45583183	5015
NC_048580.1	45605397	45614104	NC_048580.1-45605397-45614104	muscl_qtl	NC_048580.1	45595446	45629293	NC_048580.1-45595446-45629293	8707
NC_048581.1	38393140	38402603	NC_048581.1-38393140-38402603	muscl_qtl	NC_048581.1	38390217	38403733	NC_048581.1-38390217-38403733	9463
NC_048581.1	41948670	41998014	NC_048581.1-41948670-41998014	muscl_qtl	NC_048581.1	41980056	41998256	NC_048581.1-41980056-41998256	17958
NC_048582.1	19575381	19576996	NC_048582.1-19575381-19576996	muscl_qtl	NC_048582.1	19549555	19594542	NC_048582.1-19549555-19594542	1615
NC_048582.1	19765492	19788768	NC_048582.1-19765492-19788768	muscl_qtl	NC_048582.1	19743878	19793541	NC_048582.1-19743878-19793541	23276
NC_048582.1	34393837	34573689	NC_048582.1-34393837-34573689	muscl_qtl	NC_048582.1	34464361	34503710	NC_048582.1-34464361-34503710	39349
NC_048582.1	35873978	35882164	NC_048582.1-35873978-35882164	muscl_qtl	NC_048582.1	35877014	35903312	NC_048582.1-35877014-35903312	5150
NC_048583.1	25897335	25968849	NC_048583.1-25897335-25968849	muscl_qtl	NC_048583.1	25937116	25978835	NC_048583.1-25937116-25978835	31733
NC_048583.1	27545307	27608116	NC_048583.1-27545307-27608116	muscl_qtl	NC_048583.1	27552746	27589816	NC_048583.1-27552746-27589816	37070
NC_048583.1	28376825	28379223	NC_048583.1-28376825-28379223	muscl_qtl	NC_048583.1	28362265	28386046	NC_048583.1-28362265-28386046	2398
NC_048583.1	28706534	28725112	NC_048583.1-28706534-28725112	muscl_qtl	NC_048583.1	28722225	28746630	NC_048583.1-28722225-28746630	2887
NC_048583.1	28745485	28754352	NC_048583.1-28745485-28754352	muscl_qtl	NC_048583.1	28722225	28746630	NC_048583.1-28722225-28746630	1145
NC_048589.1	27694991	27707623	NC_048589.1-27694991-27707623	muscl_qtl	NC_048589.1	27672980	27713916	NC_048589.1-27672980-27713916	12632
NC_048591.1	1849384	1874729	NC_048591.1-1849384-1874729	muscl_qtl	NC_048591.1	1874412	1890554	NC_048591.1-1874412-1890554	317
NC_048591.1	1879202	1889917	NC_048591.1-1879202-1889917	muscl_qtl	NC_048591.1	1874412	1890554	NC_048591.1-1874412-1890554	10715
NC_048591.1	3383377	3425934	NC_048591.1-3383377-3425934	muscl_qtl	NC_048591.1	3383401	3395468	NC_048591.1-3383401-3395468	12067
NC_048591.1	26381363	26389471	NC_048591.1-26381363-26389471	muscl_qtl	NC_048591.1	26366058	26389685	NC_048591.1-26366058-26389685	8108
NC_048591.1	26394647	26437113	NC_048591.1-26394647-26437113	muscl_qtl	NC_048591.1	26416979	26424861	NC_048591.1-26416979-26424861	7882
NC_048591.1	27128869	27214340	NC_048591.1-27128869-27214340	muscl_qtl	NC_048591.1	27200761	27216745	NC_048591.1-27200761-27216745	13579
NC_048591.1	28565833	28654410	NC_048591.1-28565833-28654410	muscl_qtl	NC_048591.1	28642898	28682858	NC_048591.1-28642898-28682858	11512
NC_048591.1	28674824	28676778	NC_048591.1-28674824-28676778	muscl_qtl	NC_048591.1	28642898	28682858	NC_048591.1-28642898-28682858	1954
NC_048591.1	28863897	28897064	NC_048591.1-28863897-28897064	muscl_qtl	NC_048591.1	28862137	28872947	NC_048591.1-28862137-28872947	9050
NC_048592.1	10235763	10236691	NC_048592.1-10235763-10236691	muscl_qtl	NC_048592.1	10226204	10253258	NC_048592.1-10226204-10253258	928
NC_048592.1	10302730	10306591	NC_048592.1-10302730-10306591	muscl_qtl	NC_048592.1	10300268	10327006	NC_048592.1-10300268-10327006	3861
NC_048593.1	9138536	9140996	NC_048593.1-9138536-9140996	muscl_qtl	NC_048593.1	9118915	9150533	NC_048593.1-9118915-9150533	2460
NC_048593.1	11460009	11463473	NC_048593.1-11460009-11463473	muscl_qtl	NC_048593.1	11438951	11467917	NC_048593.1-11438951-11467917	3464
NC_048593.1	11466713	11467848	NC_048593.1-11466713-11467848	muscl_qtl	NC_048593.1	11438951	11467917	NC_048593.1-11438951-11467917	1135
NC_048593.1	11761294	11773295	NC_048593.1-11761294-11773295	muscl_qtl	NC_048593.1	11746482	11769084	NC_048593.1-11746482-11769084	7790
NC_048593.1	13743451	13745089	NC_048593.1-13743451-13745089	muscl_qtl	NC_048593.1	13732154	13778283	NC_048593.1-13732154-13778283	1638
NC_048593.1	13755049	13757378	NC_048593.1-13755049-13757378	muscl_qtl	NC_048593.1	13732154	13778283	NC_048593.1-13732154-13778283	2329
NC_050570.1	25362073	25382403	NC_050570.1-25362073-25382403	muscl_qtl	NC_050570.1	25344235	25363005	NC_050570.1-25344235-25363005	932
NC_050570.1	26292632	26304217	NC_050570.1-26292632-26304217	muscl_qtl	NC_050570.1	26292015	26312009	NC_050570.1-26292015-26312009	11585
NC_050570.1	26308201	26312027	NC_050570.1-26308201-26312027	muscl_qtl	NC_050570.1	26292015	26312009	NC_050570.1-26292015-26312009	3808
NC_050570.1	27010867	27023234	NC_050570.1-27010867-27023234	muscl_qtl	NC_050570.1	27009784	27024257	NC_050570.1-27009784-27024257	12367

## Sheet: Uniq_SEw_QTL
Unique supper enhancers overlapped with QTL
Chromosome	Feature Start	Feature End	QTL Id	Feature	Ch	Enh. Start	Enh. End	SE ID	Overlap
NC_048565.1	28835762	28840739	NC_048565.1-28835762-28840739	muscl_qtl	NC_048565.1	28806543	28842400	NC_048565.1-28806543-28842400	4977
NC_048565.1	30305371	30328060	NC_048565.1-30305371-30328060	muscl_qtl	NC_048565.1	30281476	30365283	NC_048565.1-30281476-30365283	22689
NC_048565.1	30305371	30328060	NC_048565.1-30305371-30328060	muscl_qtl	NC_048565.1	30291050	30339356	NC_048565.1-30291050-30339356	22689
NC_048565.1	30305371	30328060	NC_048565.1-30305371-30328060	muscl_qtl	NC_048565.1	30301512	30363920	NC_048565.1-30301512-30363920	22689
NC_048565.1	30305371	30328060	NC_048565.1-30305371-30328060	muscl_qtl	NC_048565.1	30325111	30348939	NC_048565.1-30325111-30348939	2949
NC_048565.1	30305371	30328060	NC_048565.1-30305371-30328060	muscl_qtl	NC_048565.1	30325363	30338346	NC_048565.1-30325363-30338346	2697
NC_048565.1	30305371	30328060	NC_048565.1-30305371-30328060	muscl_qtl	NC_048565.1	30327285	30338804	NC_048565.1-30327285-30338804	775
NC_048565.1	30305371	30328060	NC_048565.1-30305371-30328060	muscl_qtl	NC_048565.1	30327613	30338736	NC_048565.1-30327613-30338736	447
NC_048565.1	30720036	30981555	NC_048565.1-30720036-30981555	muscl_qtl	NC_048565.1	30733377	30774637	NC_048565.1-30733377-30774637	41260
NC_048565.1	31323139	31341418	NC_048565.1-31323139-31341418	muscl_qtl	NC_048565.1	31310442	31323849	NC_048565.1-31310442-31323849	710
NC_048566.1	89937534	90024409	NC_048566.1-89937534-90024409	muscl_qtl	NC_048566.1	89987429	90033590	NC_048566.1-89987429-90033590	36980
NC_048566.1	90301413	90321692	NC_048566.1-90301413-90321692	muscl_qtl	NC_048566.1	90298253	90321727	NC_048566.1-90298253-90321727	20279
NC_048567.1	32302133	32459857	NC_048567.1-32302133-32459857	muscl_qtl	NC_048567.1	32347253	32366386	NC_048567.1-32347253-32366386	19133
NC_048567.1	33025703	33034716	NC_048567.1-33025703-33034716	muscl_qtl	NC_048567.1	32995543	33032966	NC_048567.1-32995543-33032966	7263
NC_048567.1	33025703	33034716	NC_048567.1-33025703-33034716	muscl_qtl	NC_048567.1	33005500	33046307	NC_048567.1-33005500-33046307	9013
NC_048567.1	33025703	33034716	NC_048567.1-33025703-33034716	muscl_qtl	NC_048567.1	33008293	33057639	NC_048567.1-33008293-33057639	9013
NC_048567.1	33025703	33034716	NC_048567.1-33025703-33034716	muscl_qtl	NC_048567.1	33010034	33046315	NC_048567.1-33010034-33046315	9013
NC_048567.1	33025703	33034716	NC_048567.1-33025703-33034716	muscl_qtl	NC_048567.1	33010213	33032966	NC_048567.1-33010213-33032966	7263
NC_048567.1	33025703	33034716	NC_048567.1-33025703-33034716	muscl_qtl	NC_048567.1	33010371	33041335	NC_048567.1-33010371-33041335	9013
NC_048567.1	53865914	53868871	NC_048567.1-53865914-53868871	bcwd	NC_048567.1	53850847	53893775	NC_048567.1-53850847-53893775	2957
NC_048567.1	53865914	53868871	NC_048567.1-53865914-53868871	bcwd	NC_048567.1	53864437	53893784	NC_048567.1-53864437-53893784	2957
NC_048567.1	54319799	54363309	NC_048567.1-54319799-54363309	bcwd	NC_048567.1	54317974	54353938	NC_048567.1-54317974-54353938	34139
NC_048567.1	54505763	54587708	NC_048567.1-54505763-54587708	bcwd	NC_048567.1	54507439	54514112	NC_048567.1-54507439-54514112	6673
NC_048567.1	54617872	54621873	NC_048567.1-54617872-54621873	bcwd	NC_048567.1	54615027	54658509	NC_048567.1-54615027-54658509	4001
NC_048567.1	54639503	54645623	NC_048567.1-54639503-54645623	bcwd	NC_048567.1	54638168	54658572	NC_048567.1-54638168-54658572	6120
NC_048568.1	34893202	34900613	NC_048568.1-34893202-34900613	muscl_qtl	NC_048568.1	34873347	34903174	NC_048568.1-34873347-34903174	7411
NC_048568.1	35772877	35797375	NC_048568.1-35772877-35797375	muscl_qtl	NC_048568.1	35745478	35819318	NC_048568.1-35745478-35819318	24498
NC_048568.1	35772877	35797375	NC_048568.1-35772877-35797375	muscl_qtl	NC_048568.1	35769304	35810095	NC_048568.1-35769304-35810095	24498
NC_048568.1	35772877	35797375	NC_048568.1-35772877-35797375	muscl_qtl	NC_048568.1	35769304	35819064	NC_048568.1-35769304-35819064	24498
NC_048568.1	35772877	35797375	NC_048568.1-35772877-35797375	muscl_qtl	NC_048568.1	35769304	35819734	NC_048568.1-35769304-35819734	24498
NC_048568.1	36139186	36154480	NC_048568.1-36139186-36154480	muscl_qtl	NC_048568.1	36103040	36140701	NC_048568.1-36103040-36140701	1515
NC_048568.1	36139186	36154480	NC_048568.1-36139186-36154480	muscl_qtl	NC_048568.1	36109592	36156012	NC_048568.1-36109592-36156012	15294
NC_048568.1	36139186	36154480	NC_048568.1-36139186-36154480	muscl_qtl	NC_048568.1	36139003	36160152	NC_048568.1-36139003-36160152	15294
NC_048569.1	4910276	5329799	NC_048569.1-4910276-5329799	muscl_qtl	NC_048569.1	4909065	4937697	NC_048569.1-4909065-4937697	27421
NC_048569.1	4910276	5329799	NC_048569.1-4910276-5329799	muscl_qtl	NC_048569.1	4909065	4937723	NC_048569.1-4909065-4937723	27447
NC_048569.1	4910276	5329799	NC_048569.1-4910276-5329799	muscl_qtl	NC_048569.1	5029352	5036757	NC_048569.1-5029352-5036757	7405
NC_048569.1	4910276	5329799	NC_048569.1-4910276-5329799	muscl_qtl	NC_048569.1	5058398	5089092	NC_048569.1-5058398-5089092	30694
NC_048569.1	4910276	5329799	NC_048569.1-4910276-5329799	muscl_qtl	NC_048569.1	5101524	5137204	NC_048569.1-5101524-5137204	35680
NC_048569.1	62277975	62281592	NC_048569.1-62277975-62281592	muscl_qtl	NC_048569.1	62281343	62356279	NC_048569.1-62281343-62356279	249
NC_048569.1	62331077	62440153	NC_048569.1-62331077-62440153	muscl_qtl	NC_048569.1	62434491	62494325	NC_048569.1-62434491-62494325	5662
NC_048569.1	62468684	62472722	NC_048569.1-62468684-62472722	muscl_qtl	NC_048569.1	62457917	62494325	NC_048569.1-62457917-62494325	4038
NC_048569.1	62468684	62472722	NC_048569.1-62468684-62472722	muscl_qtl	NC_048569.1	62467514	62494325	NC_048569.1-62467514-62494325	4038
NC_048569.1	6506328	6509081	NC_048569.1-6506328-6509081	muscl_qtl	NC_048569.1	6488457	6514062	NC_048569.1-6488457-6514062	2753
NC_048569.1	92008025	92040054	NC_048569.1-92008025-92040054	muscl_qtl	NC_048569.1	92024828	92057440	NC_048569.1-92024828-92057440	15226
NC_048569.1	92008025	92040054	NC_048569.1-92008025-92040054	muscl_qtl	NC_048569.1	92024872	92057337	NC_048569.1-92024872-92057337	15182
NC_048569.1	92301620	92595707	NC_048569.1-92301620-92595707	muscl_qtl	NC_048569.1	92289884	92301855	NC_048569.1-92289884-92301855	235
NC_048569.1	92301620	92595707	NC_048569.1-92301620-92595707	muscl_qtl	NC_048569.1	92366787	92407445	NC_048569.1-92366787-92407445	40658
NC_048569.1	92301620	92595707	NC_048569.1-92301620-92595707	muscl_qtl	NC_048569.1	92417293	92470293	NC_048569.1-92417293-92470293	53000
NC_048569.1	92301620	92595707	NC_048569.1-92301620-92595707	muscl_qtl	NC_048569.1	92487089	92534458	NC_048569.1-92487089-92534458	47369
NC_048569.1	92301620	92595707	NC_048569.1-92301620-92595707	muscl_qtl	NC_048569.1	92547932	92602015	NC_048569.1-92547932-92602015	47775
NC_048569.1	92606915	92626754	NC_048569.1-92606915-92626754	muscl_qtl	NC_048569.1	92623709	92642259	NC_048569.1-92623709-92642259	3045
NC_048569.1	92927207	92931090	NC_048569.1-92927207-92931090	muscl_qtl	NC_048569.1	92906905	92943456	NC_048569.1-92906905-92943456	3883
NC_048570.1	65141870	65159298	NC_048570.1-65141870-65159298	muscl_qtl	NC_048570.1	65149633	65194685	NC_048570.1-65149633-65194685	9665
NC_048570.1	66094758	66097700	NC_048570.1-66094758-66097700	muscl_qtl	NC_048570.1	66085191	66094883	NC_048570.1-66085191-66094883	125
NC_048570.1	66507167	66560688	NC_048570.1-66507167-66560688	muscl_qtl	NC_048570.1	66499517	66532673	NC_048570.1-66499517-66532673	25506
NC_048570.1	67603724	67638883	NC_048570.1-67603724-67638883	muscl_qtl	NC_048570.1	67613751	67640573	NC_048570.1-67613751-67640573	25132
NC_048570.1	68235026	68256933	NC_048570.1-68235026-68256933	muscl_qtl	NC_048570.1	68249786	68295572	NC_048570.1-68249786-68295572	7147
NC_048570.1	68301300	68398883	NC_048570.1-68301300-68398883	muscl_qtl	NC_048570.1	68374355	68460763	NC_048570.1-68374355-68460763	24528
NC_048571.1	18301950	18311805	NC_048571.1-18301950-18311805	muscl_qtl	NC_048571.1	18256076	18311986	NC_048571.1-18256076-18311986	9855
NC_048571.1	18301950	18311805	NC_048571.1-18301950-18311805	muscl_qtl	NC_048571.1	18269967	18311398	NC_048571.1-18269967-18311398	9448
NC_048571.1	47865545	47879856	NC_048571.1-47865545-47879856	muscl_qtl	NC_048571.1	47861924	47894422	NC_048571.1-47861924-47894422	14311
NC_048571.1	48141125	48167034	NC_048571.1-48141125-48167034	muscl_qtl	NC_048571.1	48135408	48153629	NC_048571.1-48135408-48153629	12504
NC_048571.1	48141125	48167034	NC_048571.1-48141125-48167034	muscl_qtl	NC_048571.1	48135482	48153629	NC_048571.1-48135482-48153629	12504
NC_048572.1	18592035	18673907	NC_048572.1-18592035-18673907	bcwd	NC_048572.1	18653665	18734444	NC_048572.1-18653665-18734444	20242
NC_048572.1	18676924	18687558	NC_048572.1-18676924-18687558	bcwd	NC_048572.1	18687351	18749867	NC_048572.1-18687351-18749867	207
NC_048572.1	18950267	19007048	NC_048572.1-18950267-19007048	bcwd	NC_048572.1	18997101	19033344	NC_048572.1-18997101-19033344	9947
NC_048572.1	18950267	19007048	NC_048572.1-18950267-19007048	bcwd	NC_048572.1	18997988	19034268	NC_048572.1-18997988-19034268	9060
NC_048572.1	81711316	81741274	NC_048572.1-81711316-81741274	bcwd	NC_048572.1	81738506	81752384	NC_048572.1-81738506-81752384	2768
NC_048572.1	82362236	82384630	NC_048572.1-82362236-82384630	bcwd	NC_048572.1	82361783	82378929	NC_048572.1-82361783-82378929	16693
NC_048572.1	82544570	82565533	NC_048572.1-82544570-82565533	bcwd	NC_048572.1	82554575	82614958	NC_048572.1-82554575-82614958	10958
NC_048572.1	82575692	82610808	NC_048572.1-82575692-82610808	bcwd	NC_048572.1	82594315	82613734	NC_048572.1-82594315-82613734	16493
NC_048572.1	82575692	82610808	NC_048572.1-82575692-82610808	bcwd	NC_048572.1	82594469	82613752	NC_048572.1-82594469-82613752	16339
NC_048572.1	82728550	82756620	NC_048572.1-82728550-82756620	bcwd	NC_048572.1	82747286	82761622	NC_048572.1-82747286-82761622	9334
NC_048572.1	88002950	88016871	NC_048572.1-88002950-88016871	muscl_qtl	NC_048572.1	88016419	88048678	NC_048572.1-88016419-88048678	452
NC_048572.1	9412128	9521635	NC_048572.1-9412128-9521635	bcwd	NC_048572.1	9388039	9412168	NC_048572.1-9388039-9412168	40
NC_048573.1	25635747	25640172	NC_048573.1-25635747-25640172	muscl_qtl	NC_048573.1	25603025	25666256	NC_048573.1-25603025-25666256	4425
NC_048573.1	25635747	25640172	NC_048573.1-25635747-25640172	muscl_qtl	NC_048573.1	25627542	25665242	NC_048573.1-25627542-25665242	4425
NC_048573.1	59323812	59334161	NC_048573.1-59323812-59334161	muscl_qtl	NC_048573.1	59315739	59344521	NC_048573.1-59315739-59344521	10349
NC_048573.1	59936661	59951663	NC_048573.1-59936661-59951663	muscl_qtl	NC_048573.1	59938303	59956884	NC_048573.1-59938303-59956884	13360
NC_048574.1	38246617	38279717	NC_048574.1-38246617-38279717	muscl_qtl	NC_048574.1	38223294	38280330	NC_048574.1-38223294-38280330	33100
NC_048574.1	38246617	38279717	NC_048574.1-38246617-38279717	muscl_qtl	NC_048574.1	38251824	38280330	NC_048574.1-38251824-38280330	27893
NC_048574.1	43088860	43094426	NC_048574.1-43088860-43094426	muscl_qtl	NC_048574.1	43084150	43116155	NC_048574.1-43084150-43116155	5566
NC_048574.1	43088860	43094426	NC_048574.1-43088860-43094426	muscl_qtl	NC_048574.1	43084352	43118626	NC_048574.1-43084352-43118626	5566
NC_048574.1	43088860	43094426	NC_048574.1-43088860-43094426	muscl_qtl	NC_048574.1	43084412	43154201	NC_048574.1-43084412-43154201	5566
NC_048574.1	43766462	43769362	NC_048574.1-43766462-43769362	muscl_qtl	NC_048574.1	43754940	43797908	NC_048574.1-43754940-43797908	2900
NC_048574.1	43766462	43769362	NC_048574.1-43766462-43769362	muscl_qtl	NC_048574.1	43754992	43801982	NC_048574.1-43754992-43801982	2900
NC_048575.1	10306215	10365716	NC_048575.1-10306215-10365716	muscl_qtl	NC_048575.1	10281299	10316704	NC_048575.1-10281299-10316704	10489
NC_048575.1	10306215	10365716	NC_048575.1-10306215-10365716	muscl_qtl	NC_048575.1	10281314	10316635	NC_048575.1-10281314-10316635	10420
NC_048575.1	10873605	10975107	NC_048575.1-10873605-10975107	muscl_qtl	NC_048575.1	10880172	10914541	NC_048575.1-10880172-10914541	34369
NC_048575.1	10873605	10975107	NC_048575.1-10873605-10975107	muscl_qtl	NC_048575.1	10882277	10926738	NC_048575.1-10882277-10926738	44461
NC_048575.1	12275576	12282474	NC_048575.1-12275576-12282474	muscl_qtl	NC_048575.1	12274896	12290912	NC_048575.1-12274896-12290912	6898
NC_048575.1	12297476	12343414	NC_048575.1-12297476-12343414	muscl_qtl	NC_048575.1	12323882	12343931	NC_048575.1-12323882-12343931	19532
NC_048576.1	26932805	26954623	NC_048576.1-26932805-26954623	muscl_qtl	NC_048576.1	26944414	26954622	NC_048576.1-26944414-26954622	10208
NC_048576.1	26932805	26954623	NC_048576.1-26932805-26954623	muscl_qtl	NC_048576.1	26945061	26954585	NC_048576.1-26945061-26954585	9524
NC_048576.1	69939325	69951600	NC_048576.1-69939325-69951600	muscl_qtl	NC_048576.1	69951510	70011704	NC_048576.1-69951510-70011704	90
NC_048576.1	70310781	70317908	NC_048576.1-70310781-70317908	muscl_qtl	NC_048576.1	70304122	70336286	NC_048576.1-70304122-70336286	7127
NC_048576.1	80329040	80356939	NC_048576.1-80329040-80356939	muscl_qtl	NC_048576.1	80335803	80358246	NC_048576.1-80335803-80358246	21136
NC_048576.1	81201479	81211747	NC_048576.1-81201479-81211747	muscl_qtl	NC_048576.1	81192831	81241407	NC_048576.1-81192831-81241407	10268
NC_048576.1	81293073	81297880	NC_048576.1-81293073-81297880	muscl_qtl	NC_048576.1	81281567	81299966	NC_048576.1-81281567-81299966	4807
NC_048576.1	81979234	81980105	NC_048576.1-81979234-81980105	muscl_qtl	NC_048576.1	81976177	82007453	NC_048576.1-81976177-82007453	871
NC_048576.1	82143422	82154829	NC_048576.1-82143422-82154829	muscl_qtl	NC_048576.1	82129888	82164189	NC_048576.1-82129888-82164189	11407
NC_048576.1	82280040	82285675	NC_048576.1-82280040-82285675	muscl_qtl	NC_048576.1	82254000	82297565	NC_048576.1-82254000-82297565	5635
NC_048577.1	36036597	36038508	NC_048577.1-36036597-36038508	muscl_qtl	NC_048577.1	36024845	36042388	NC_048577.1-36024845-36042388	1911
NC_048577.1	36036597	36038508	NC_048577.1-36036597-36038508	muscl_qtl	NC_048577.1	36024929	36042258	NC_048577.1-36024929-36042258	1911
NC_048577.1	36507143	36521970	NC_048577.1-36507143-36521970	muscl_qtl	NC_048577.1	36519375	36539302	NC_048577.1-36519375-36539302	2595
NC_048577.1	36507143	36521970	NC_048577.1-36507143-36521970	muscl_qtl	NC_048577.1	36521795	36526822	NC_048577.1-36521795-36526822	175
NC_048577.1	36727743	36730526	NC_048577.1-36727743-36730526	muscl_qtl	NC_048577.1	36719269	36732102	NC_048577.1-36719269-36732102	2783
NC_048577.1	37135214	37138694	NC_048577.1-37135214-37138694	muscl_qtl	NC_048577.1	37132416	37151514	NC_048577.1-37132416-37151514	3480
NC_048577.1	46442046	46468099	NC_048577.1-46442046-46468099	muscl_qtl	NC_048577.1	46467888	46488627	NC_048577.1-46467888-46488627	211
NC_048577.1	46475955	46482819	NC_048577.1-46475955-46482819	muscl_qtl	NC_048577.1	46482072	46496757	NC_048577.1-46482072-46496757	747
NC_048577.1	46513422	46535530	NC_048577.1-46513422-46535530	muscl_qtl	NC_048577.1	46507205	46535648	NC_048577.1-46507205-46535648	22108
NC_048577.1	47511898	47522430	NC_048577.1-47511898-47522430	muscl_qtl	NC_048577.1	47505636	47522645	NC_048577.1-47505636-47522645	10532
NC_048577.1	47511898	47522430	NC_048577.1-47511898-47522430	muscl_qtl	NC_048577.1	47511013	47565395	NC_048577.1-47511013-47565395	10532
NC_048577.1	47511898	47522430	NC_048577.1-47511898-47522430	muscl_qtl	NC_048577.1	47514196	47538156	NC_048577.1-47514196-47538156	8234
NC_048577.1	48451817	48471702	NC_048577.1-48451817-48471702	muscl_qtl	NC_048577.1	48448236	48474982	NC_048577.1-48448236-48474982	19885
NC_048577.1	48476961	48485740	NC_048577.1-48476961-48485740	muscl_qtl	NC_048577.1	48474340	48501166	NC_048577.1-48474340-48501166	8779
NC_048577.1	49371079	49383286	NC_048577.1-49371079-49383286	muscl_qtl	NC_048577.1	49338035	49371114	NC_048577.1-49338035-49371114	35
NC_048577.1	49371079	49383286	NC_048577.1-49371079-49383286	muscl_qtl	NC_048577.1	49342605	49371133	NC_048577.1-49342605-49371133	54
NC_048577.1	49490603	49504804	NC_048577.1-49490603-49504804	muscl_qtl	NC_048577.1	49473640	49504785	NC_048577.1-49473640-49504785	14182
NC_048577.1	49490603	49504804	NC_048577.1-49490603-49504804	muscl_qtl	NC_048577.1	49473642	49504831	NC_048577.1-49473642-49504831	14201
NC_048577.1	49490603	49504804	NC_048577.1-49490603-49504804	muscl_qtl	NC_048577.1	49485002	49504804	NC_048577.1-49485002-49504804	14201
NC_048578.1	17621932	17625360	NC_048578.1-17621932-17625360	muscl_qtl	NC_048578.1	17610853	17634521	NC_048578.1-17610853-17634521	3428
NC_048578.1	17843615	17899323	NC_048578.1-17843615-17899323	muscl_qtl	NC_048578.1	17857940	17929317	NC_048578.1-17857940-17929317	41383
NC_048578.1	18247866	18397131	NC_048578.1-18247866-18397131	muscl_qtl	NC_048578.1	18338105	18378263	NC_048578.1-18338105-18378263	40158
NC_048578.1	19756543	19771535	NC_048578.1-19756543-19771535	muscl_qtl	NC_048578.1	19752657	19776954	NC_048578.1-19752657-19776954	14992
NC_048578.1	20316939	20323806	NC_048578.1-20316939-20323806	muscl_qtl	NC_048578.1	20307726	20329810	NC_048578.1-20307726-20329810	6867
NC_048578.1	20316939	20323806	NC_048578.1-20316939-20323806	muscl_qtl	NC_048578.1	20307761	20338717	NC_048578.1-20307761-20338717	6867
NC_048578.1	20316939	20323806	NC_048578.1-20316939-20323806	muscl_qtl	NC_048578.1	20307882	20329385	NC_048578.1-20307882-20329385	6867
NC_048578.1	20316939	20323806	NC_048578.1-20316939-20323806	muscl_qtl	NC_048578.1	20308159	20325705	NC_048578.1-20308159-20325705	6867
NC_048578.1	34346220	34349465	NC_048578.1-34346220-34349465	muscl_qtl	NC_048578.1	34343245	34359259	NC_048578.1-34343245-34359259	3245
NC_048578.1	34623407	34627324	NC_048578.1-34623407-34627324	muscl_qtl	NC_048578.1	34609859	34635930	NC_048578.1-34609859-34635930	3917
NC_048578.1	3597335	3605944	NC_048578.1-3597335-3605944	bcwd	NC_048578.1	3593106	3607653	NC_048578.1-3593106-3607653	8609
NC_048578.1	9621242	9623846	NC_048578.1-9621242-9623846	bcwd	NC_048578.1	9617513	9671069	NC_048578.1-9617513-9671069	2604
NC_048579.1	49318574	49371919	NC_048579.1-49318574-49371919	muscl_qtl	NC_048579.1	49318649	49355416	NC_048579.1-49318649-49355416	36767
NC_048579.1	49318574	49371919	NC_048579.1-49318574-49371919	muscl_qtl	NC_048579.1	49329585	49355015	NC_048579.1-49329585-49355015	25430
NC_048579.1	49383435	49393455	NC_048579.1-49383435-49393455	muscl_qtl	NC_048579.1	49375657	49398823	NC_048579.1-49375657-49398823	10020
NC_048579.1	49383435	49393455	NC_048579.1-49383435-49393455	muscl_qtl	NC_048579.1	49375704	49394813	NC_048579.1-49375704-49394813	10020
NC_048580.1	16953876	17064971	NC_048580.1-16953876-17064971	muscl_qtl	NC_048580.1	16953117	16981034	NC_048580.1-16953117-16981034	27158
NC_048580.1	16953876	17064971	NC_048580.1-16953876-17064971	muscl_qtl	NC_048580.1	16953962	16970919	NC_048580.1-16953962-16970919	16957
NC_048580.1	16953876	17064971	NC_048580.1-16953876-17064971	muscl_qtl	NC_048580.1	16954150	16975372	NC_048580.1-16954150-16975372	21222
NC_048580.1	43571168	43574376	NC_048580.1-43571168-43574376	muscl_qtl	NC_048580.1	43555086	43616038	NC_048580.1-43555086-43616038	3208
NC_048580.1	44465926	44482484	NC_048580.1-44465926-44482484	muscl_qtl	NC_048580.1	44464410	44507032	NC_048580.1-44464410-44507032	16558
NC_048580.1	44496003	44513571	NC_048580.1-44496003-44513571	muscl_qtl	NC_048580.1	44484502	44496159	NC_048580.1-44484502-44496159	156
NC_048580.1	45563733	45568748	NC_048580.1-45563733-45568748	muscl_qtl	NC_048580.1	45536267	45583183	NC_048580.1-45536267-45583183	5015
NC_048580.1	45605397	45614104	NC_048580.1-45605397-45614104	muscl_qtl	NC_048580.1	45595446	45629293	NC_048580.1-45595446-45629293	8707
NC_048580.1	45605397	45614104	NC_048580.1-45605397-45614104	muscl_qtl	NC_048580.1	45605466	45629463	NC_048580.1-45605466-45629463	8638
NC_048581.1	38393140	38402603	NC_048581.1-38393140-38402603	muscl_qtl	NC_048581.1	38390217	38403733	NC_048581.1-38390217-38403733	9463
NC_048581.1	38393140	38402603	NC_048581.1-38393140-38402603	muscl_qtl	NC_048581.1	38390277	38405191	NC_048581.1-38390277-38405191	9463
NC_048581.1	41948670	41998014	NC_048581.1-41948670-41998014	muscl_qtl	NC_048581.1	41980056	41998256	NC_048581.1-41980056-41998256	17958
NC_048582.1	19575381	19576996	NC_048582.1-19575381-19576996	muscl_qtl	NC_048582.1	19549555	19594542	NC_048582.1-19549555-19594542	1615
NC_048582.1	19575381	19576996	NC_048582.1-19575381-19576996	muscl_qtl	NC_048582.1	19563836	19608295	NC_048582.1-19563836-19608295	1615
NC_048582.1	19765492	19788768	NC_048582.1-19765492-19788768	muscl_qtl	NC_048582.1	19743878	19793541	NC_048582.1-19743878-19793541	23276
NC_048582.1	19765492	19788768	NC_048582.1-19765492-19788768	muscl_qtl	NC_048582.1	19750866	19793541	NC_048582.1-19750866-19793541	23276
NC_048582.1	19765492	19788768	NC_048582.1-19765492-19788768	muscl_qtl	NC_048582.1	19772345	19806933	NC_048582.1-19772345-19806933	16423
NC_048582.1	34393837	34573689	NC_048582.1-34393837-34573689	muscl_qtl	NC_048582.1	34464361	34503710	NC_048582.1-34464361-34503710	39349
NC_048582.1	35873978	35882164	NC_048582.1-35873978-35882164	muscl_qtl	NC_048582.1	35877014	35903312	NC_048582.1-35877014-35903312	5150
NC_048583.1	25897335	25968849	NC_048583.1-25897335-25968849	muscl_qtl	NC_048583.1	25937116	25978835	NC_048583.1-25937116-25978835	31733
NC_048583.1	27545307	27608116	NC_048583.1-27545307-27608116	muscl_qtl	NC_048583.1	27552746	27589816	NC_048583.1-27552746-27589816	37070
NC_048583.1	27545307	27608116	NC_048583.1-27545307-27608116	muscl_qtl	NC_048583.1	27574317	27618769	NC_048583.1-27574317-27618769	33799
NC_048583.1	27545307	27608116	NC_048583.1-27545307-27608116	muscl_qtl	NC_048583.1	27577933	27603773	NC_048583.1-27577933-27603773	25840
NC_048583.1	27545307	27608116	NC_048583.1-27545307-27608116	muscl_qtl	NC_048583.1	27580724	27606626	NC_048583.1-27580724-27606626	25902
NC_048583.1	27545307	27608116	NC_048583.1-27545307-27608116	muscl_qtl	NC_048583.1	27584533	27629275	NC_048583.1-27584533-27629275	23583
NC_048583.1	28376825	28379223	NC_048583.1-28376825-28379223	muscl_qtl	NC_048583.1	28362265	28386046	NC_048583.1-28362265-28386046	2398
NC_048583.1	28376825	28379223	NC_048583.1-28376825-28379223	muscl_qtl	NC_048583.1	28376823	28386453	NC_048583.1-28376823-28386453	2398
NC_048583.1	28706534	28725112	NC_048583.1-28706534-28725112	muscl_qtl	NC_048583.1	28722225	28746630	NC_048583.1-28722225-28746630	2887
NC_048583.1	28745485	28754352	NC_048583.1-28745485-28754352	muscl_qtl	NC_048583.1	28730352	28746548	NC_048583.1-28730352-28746548	1063
NC_048583.1	30007283	30046709	NC_048583.1-30007283-30046709	bcwd	NC_048583.1	29999674	30010379	NC_048583.1-29999674-30010379	3096
NC_048583.1	35397177	35430894	NC_048583.1-35397177-35430894	bcwd	NC_048583.1	35362249	35408821	NC_048583.1-35362249-35408821	11644
NC_048583.1	35397177	35430894	NC_048583.1-35397177-35430894	bcwd	NC_048583.1	35376660	35413558	NC_048583.1-35376660-35413558	16381
NC_048583.1	35397177	35430894	NC_048583.1-35397177-35430894	bcwd	NC_048583.1	35376718	35404793	NC_048583.1-35376718-35404793	7616
NC_048583.1	58869302	58871453	NC_048583.1-58869302-58871453	bcwd	NC_048583.1	58851800	58877546	NC_048583.1-58851800-58877546	2151
NC_048583.1	58981443	58982611	NC_048583.1-58981443-58982611	bcwd	NC_048583.1	58981041	59016628	NC_048583.1-58981041-59016628	1168
NC_048587.1	20765421	20774230	NC_048587.1-20765421-20774230	bcwd	NC_048587.1	20771534	20832904	NC_048587.1-20771534-20832904	2696
NC_048587.1	20765421	20774230	NC_048587.1-20765421-20774230	bcwd	NC_048587.1	20771609	20832904	NC_048587.1-20771609-20832904	2621
NC_048587.1	20783837	20795604	NC_048587.1-20783837-20795604	bcwd	NC_048587.1	20786055	20840412	NC_048587.1-20786055-20840412	9549
NC_048587.1	20783837	20795604	NC_048587.1-20783837-20795604	bcwd	NC_048587.1	20789874	20863893	NC_048587.1-20789874-20863893	5730
NC_048587.1	20783837	20795604	NC_048587.1-20783837-20795604	bcwd	NC_048587.1	20791211	20832904	NC_048587.1-20791211-20832904	4393
NC_048587.1	20783837	20795604	NC_048587.1-20783837-20795604	bcwd	NC_048587.1	20794969	20841197	NC_048587.1-20794969-20841197	635
NC_048587.1	20783837	20795604	NC_048587.1-20783837-20795604	bcwd	NC_048587.1	20795090	20837572	NC_048587.1-20795090-20837572	514
NC_048587.1	20783837	20795604	NC_048587.1-20783837-20795604	bcwd	NC_048587.1	20795090	20839333	NC_048587.1-20795090-20839333	514
NC_048587.1	20783837	20795604	NC_048587.1-20783837-20795604	bcwd	NC_048587.1	20795090	20842060	NC_048587.1-20795090-20842060	514
NC_048589.1	27676908	27692220	NC_048589.1-27676908-27692220	bcwd	NC_048589.1	27672980	27713916	NC_048589.1-27672980-27713916	15312
NC_048589.1	27676908	27692220	NC_048589.1-27676908-27692220	bcwd	NC_048589.1	27692137	27724037	NC_048589.1-27692137-27724037	83
NC_048589.1	27694991	27707623	NC_048589.1-27694991-27707623	muscl_qtl	NC_048589.1	27696661	27733487	NC_048589.1-27696661-27733487	10962
NC_048589.1	28006525	28009043	NC_048589.1-28006525-28009043	bcwd	NC_048589.1	28006511	28014310	NC_048589.1-28006511-28014310	2518
NC_048589.1	28041738	28050851	NC_048589.1-28041738-28050851	bcwd	NC_048589.1	28041681	28067547	NC_048589.1-28041681-28067547	9113
NC_048589.1	28067604	28094127	NC_048589.1-28067604-28094127	bcwd	NC_048589.1	28087320	28100602	NC_048589.1-28087320-28100602	6807
NC_048591.1	1849384	1874729	NC_048591.1-1849384-1874729	muscl_qtl	NC_048591.1	1874412	1890554	NC_048591.1-1874412-1890554	317
NC_048591.1	26381363	26389471	NC_048591.1-26381363-26389471	muscl_qtl	NC_048591.1	26366058	26389685	NC_048591.1-26366058-26389685	8108
NC_048591.1	26394647	26437113	NC_048591.1-26394647-26437113	muscl_qtl	NC_048591.1	26416979	26424861	NC_048591.1-26416979-26424861	7882
NC_048591.1	27128869	27214340	NC_048591.1-27128869-27214340	muscl_qtl	NC_048591.1	27111394	27160753	NC_048591.1-27111394-27160753	31884
NC_048591.1	27128869	27214340	NC_048591.1-27128869-27214340	muscl_qtl	NC_048591.1	27200761	27216745	NC_048591.1-27200761-27216745	13579
NC_048591.1	28565833	28654410	NC_048591.1-28565833-28654410	muscl_qtl	NC_048591.1	28642898	28682858	NC_048591.1-28642898-28682858	11512
NC_048591.1	28863897	28897064	NC_048591.1-28863897-28897064	muscl_qtl	NC_048591.1	28862137	28872947	NC_048591.1-28862137-28872947	9050
NC_048591.1	3383377	3425934	NC_048591.1-3383377-3425934	muscl_qtl	NC_048591.1	3383401	3395468	NC_048591.1-3383401-3395468	12067
NC_048592.1	10235763	10236691	NC_048592.1-10235763-10236691	muscl_qtl	NC_048592.1	10226204	10253258	NC_048592.1-10226204-10253258	928
NC_048592.1	10235763	10236691	NC_048592.1-10235763-10236691	muscl_qtl	NC_048592.1	10226662	10253258	NC_048592.1-10226662-10253258	928
NC_048592.1	10302730	10306591	NC_048592.1-10302730-10306591	muscl_qtl	NC_048592.1	10300268	10327006	NC_048592.1-10300268-10327006	3861
NC_048593.1	11460009	11463473	NC_048593.1-11460009-11463473	muscl_qtl	NC_048593.1	11438951	11467917	NC_048593.1-11438951-11467917	3464
NC_048593.1	11761294	11773295	NC_048593.1-11761294-11773295	muscl_qtl	NC_048593.1	11746482	11769084	NC_048593.1-11746482-11769084	7790
NC_048593.1	11761294	11773295	NC_048593.1-11761294-11773295	muscl_qtl	NC_048593.1	11747438	11769125	NC_048593.1-11747438-11769125	7831
NC_048593.1	13743451	13745089	NC_048593.1-13743451-13745089	muscl_qtl	NC_048593.1	13732154	13778283	NC_048593.1-13732154-13778283	1638
NC_048593.1	13743451	13745089	NC_048593.1-13743451-13745089	muscl_qtl	NC_048593.1	13732168	13788216	NC_048593.1-13732168-13788216	1638
NC_048593.1	9138536	9140996	NC_048593.1-9138536-9140996	muscl_qtl	NC_048593.1	9118915	9150533	NC_048593.1-9118915-9150533	2460
NC_050570.1	25362073	25382403	NC_050570.1-25362073-25382403	muscl_qtl	NC_050570.1	25344235	25363005	NC_050570.1-25344235-25363005	932
NC_050570.1	26292632	26304217	NC_050570.1-26292632-26304217	muscl_qtl	NC_050570.1	26292015	26312009	NC_050570.1-26292015-26312009	11585
NC_050570.1	27010867	27023234	NC_050570.1-27010867-27023234	muscl_qtl	NC_050570.1	27009784	27024257	NC_050570.1-27009784-27024257	12367
NC_050571.1	20962610	20984149	NC_050571.1-20962610-20984149	bcwd	NC_050571.1	20983920	21010901	NC_050571.1-20983920-21010901	229
NC_050571.1	20962610	20984149	NC_050571.1-20962610-20984149	bcwd	NC_050571.1	20983920	21020840	NC_050571.1-20983920-21020840	229
NC_050571.1	20962610	20984149	NC_050571.1-20962610-20984149	bcwd	NC_050571.1	20983920	21034674	NC_050571.1-20983920-21034674	229
NC_050571.1	20962610	20984149	NC_050571.1-20962610-20984149	bcwd	NC_050571.1	20983920	21034912	NC_050571.1-20983920-21034912	229
NC_050571.1	21705044	21713038	NC_050571.1-21705044-21713038	bcwd	NC_050571.1	21690588	21723103	NC_050571.1-21690588-21723103	7994
NC_050571.1	21947803	21952879	NC_050571.1-21947803-21952879	bcwd	NC_050571.1	21938924	22007185	NC_050571.1-21938924-22007185	5076
NC_050571.1	21954467	21958960	NC_050571.1-21954467-21958960	bcwd	NC_050571.1	21958336	21993369	NC_050571.1-21958336-21993369	624
NC_050571.1	21954467	21958960	NC_050571.1-21954467-21958960	bcwd	NC_050571.1	21958517	21993895	NC_050571.1-21958517-21993895	443
NC_050571.1	21954467	21958960	NC_050571.1-21954467-21958960	bcwd	NC_050571.1	21958517	21994636	NC_050571.1-21958517-21994636	443
NC_050571.1	21954467	21958960	NC_050571.1-21954467-21958960	bcwd	NC_050571.1	21958517	21995412	NC_050571.1-21958517-21995412	443
NC_050571.1	21954467	21958960	NC_050571.1-21954467-21958960	bcwd	NC_050571.1	21958517	21996483	NC_050571.1-21958517-21996483	443
NC_050571.1	23804712	23824339	NC_050571.1-23804712-23824339	bcwd	NC_050571.1	23819638	23859455	NC_050571.1-23819638-23859455	4701
NC_050571.1	23804712	23824339	NC_050571.1-23804712-23824339	bcwd	NC_050571.1	23819948	23859410	NC_050571.1-23819948-23859410	4391
NC_050571.1	23804712	23824339	NC_050571.1-23804712-23824339	bcwd	NC_050571.1	23819974	23859363	NC_050571.1-23819974-23859363	4365
NC_050571.1	23804712	23824339	NC_050571.1-23804712-23824339	bcwd	NC_050571.1	23820382	23859471	NC_050571.1-23820382-23859471	3957
NC_050571.1	23804712	23824339	NC_050571.1-23804712-23824339	bcwd	NC_050571.1	23820392	23859432	NC_050571.1-23820392-23859432	3947
NC_050571.1	25615255	25616095	NC_050571.1-25615255-25616095	bcwd	NC_050571.1	25615182	25666275	NC_050571.1-25615182-25666275	840
NC_050571.1	27869746	27872254	NC_050571.1-27869746-27872254	bcwd	NC_050571.1	27861019	27880861	NC_050571.1-27861019-27880861	2508
NC_050571.1	27953272	27953756	NC_050571.1-27953272-27953756	bcwd	NC_050571.1	27915110	27961476	NC_050571.1-27915110-27961476	484
NC_050571.1	27953272	27953756	NC_050571.1-27953272-27953756	bcwd	NC_050571.1	27915363	27963615	NC_050571.1-27915363-27963615	484
NC_050571.1	27953272	27953756	NC_050571.1-27953272-27953756	bcwd	NC_050571.1	27928818	27966060	NC_050571.1-27928818-27966060	484
NC_050571.1	27953272	27953756	NC_050571.1-27953272-27953756	bcwd	NC_050571.1	27928818	27970500	NC_050571.1-27928818-27970500	484
NC_050571.1	27953272	27953756	NC_050571.1-27953272-27953756	bcwd	NC_050571.1	27928818	27971097	NC_050571.1-27928818-27971097	484
NC_050571.1	27988819	28007555	NC_050571.1-27988819-28007555	bcwd	NC_050571.1	27988013	28024006	NC_050571.1-27988013-28024006	18736
NC_050571.1	28102107	28126950	NC_050571.1-28102107-28126950	bcwd	NC_050571.1	28106130	28152942	NC_050571.1-28106130-28152942	20820
NC_050571.1	28102107	28126950	NC_050571.1-28102107-28126950	bcwd	NC_050571.1	28126714	28146037	NC_050571.1-28126714-28146037	236
NC_050571.1	28892615	28919742	NC_050571.1-28892615-28919742	bcwd	NC_050571.1	28913110	28929276	NC_050571.1-28913110-28929276	6632
NC_050571.1	28892615	28919742	NC_050571.1-28892615-28919742	bcwd	NC_050571.1	28913163	28929808	NC_050571.1-28913163-28929808	6579
NC_050571.1	29064004	29067840	NC_050571.1-29064004-29067840	bcwd	NC_050571.1	29039164	29070067	NC_050571.1-29039164-29070067	3836
NC_050571.1	29275758	29481538	NC_050571.1-29275758-29481538	bcwd	NC_050571.1	29450745	29511783	NC_050571.1-29450745-29511783	30793
NC_050571.1	29818960	29825362	NC_050571.1-29818960-29825362	bcwd	NC_050571.1	29804305	29844806	NC_050571.1-29804305-29844806	6402
NC_050571.1	29888409	30067722	NC_050571.1-29888409-30067722	bcwd	NC_050571.1	30037393	30051897	NC_050571.1-30037393-30051897	14504
