# Supplementary material for: Functional annotation of regulatory elements in rainbow trout uncovers roles of the epigenome in genetic selection and genome evolution
Source: Gigascience. 2024 Dec 4;13:giae092. doi: 10.1093/gigascience/giae092 (PMC11629980; doi:10.1093/gigascience/giae092)
Supplement: giae092_Supplementary_Files [file giae092_supplementary_files.zip › Additional File 6.xlsx]

## Sheet: out1
Retention mechanisms for Arlee gene duplicates-73.6% gene conservation cases, 14.2% neofunctionalization cases, 12% specialization cases, and 0.2% subfunctionalization cases
Dup1	Dup2	Ancestor	E_D1,A	E_D2,A	E_D1+D2,A	Classification
LOC110500526	LOC110531659	105012282	0.312104	0.245539	0.283902	Conservation
LOC110485564	LOC110487242	105006968	1.21663	1.20838	1.21227	Specialization
LOC110527296	LOC118965232	109615595	1.23796	1.22642	1.23122	Specialization
LOC110534827	LOC110509433	105008503	1.21877	1.08282	1.13706	Specialization
LOC110498696	LOC110504237	105015449	1.08354	1.13034	1.08031	Specialization
LOC110522432	LOC110530908	105015449	1.24365	1.15767	1.20356	Specialization
LOC110504237	LOC110522432	105015449	1.13034	1.24365	1.23478	Specialization
LOC110498696	LOC110522432	105015449	1.08354	1.24365	1.19445	Specialization
tbx5a	LOC110509792	105009367	0.200068	0.442555	0.377928	Conservation
LOC110503840	LOC110507675	105009367	0.594492	0.705434	0.670374	Neofunctionalization(Dup2)
slc6a11a	LOC110528307	105016885	0.489355	0.790495	0.724033	Neofunctionalization(Dup2)
LOC110497843	six6a	105026762	1.03669	1.14025	1.06092	Specialization
LOC110503351	LOC110507685	105007808	0.656934	0.7006	0.661552	Specialization
cldn18	LOC110524856	105009792	0.454568	0.459024	0.440721	Conservation
LOC110535561	LOC110524046	105030869	0.515543	0.433076	0.421045	Conservation
lhx3	LOC110509823	105015116	1.12012	0.757585	0.705041	Specialization
LOC110503247	LOC110507235	109615691	0.709653	1.10289	1.04012	Specialization
LOC110503420	LOC110507275	105006702	1.41421	0	0.983195	Neofunctionalization(Dup1)
LOC110538241	LOC110487539	105013239	0.453757	0.645191	0.442636	Neofunctionalization(Dup2)
rec114	LOC110526350	105015809	0.303775	0.636748	0.472096	Neofunctionalization(Dup2)
LOC110485663	rims2a	105030545	0.865485	0.769843	0.814258	Specialization
LOC110523609	LOC110509822	105023376	0.23133	0.401288	0.311022	Conservation
LOC110503419	LOC110508042	105006695	0.525399	0.557242	0.505674	Conservation
LOC110538420	p2ry11	105027807	0.816257	0.873089	0.858872	Specialization
LOC110489689	si:dkey-97a13.12	105019588	0.728601	0.348007	0.645681	Neofunctionalization(Dup1)
LOC110500702	epdl1	109615943	0.707526	0.914334	0.770378	Specialization
LOC110490200	LOC110500259	105020170	0.692806	0.399135	0.645226	Neofunctionalization(Dup1)
LOC110508436	LOC110530682	105020409	0.436861	0.117487	0.160093	Conservation
LOC110496706	LOC118936369	109616171	0.924905	1.26642	1.11116	Specialization
LOC110496200	LOC110487599	105028808	0.639723	0.621267	0.630074	Neofunctionalization(Dup1)
LOC110521112	LOC110529165	105018048	0.266028	0.395578	0.34691	Conservation
LOC100136701	scn5lab	105022927	0.381314	0.536677	0.450824	Conservation
LOC110535841	LOC110525457	105014223	0.307385	0.527955	0.419126	Conservation
LOC110523936	LOC110525457	105014223	0.410274	0.527955	0.390733	Conservation
LOC110535841	LOC110523936	105014223	0.307385	0.410274	0.396495	Conservation
LOC110493258	prok2	105017443	0.815342	0.976505	0.768037	Specialization
LOC110536643	tbx3b	105014509	1.03119	0.62145	0.974689	Neofunctionalization(Dup1)
LOC110523583	LOC110509791	105014509	0.841829	0.708769	0.787341	Specialization
si:ch211-129c21.1	LOC110524339	105024085	0.587835	0.582349	0.582245	Conservation
LOC110521558	LOC110502241	105009490	0.478806	0.67925	0.649754	Neofunctionalization(Dup2)
prph2a	LOC110502347	105025490	0.375358	0.511088	0.498062	Conservation
prph2b	LOC110502347	105025490	0.776407	0.511088	0.512029	Neofunctionalization(Dup1)
LOC110498939	LOC110502347	105025490	0.378332	0.511088	0.465278	Conservation
LOC110506650	mybpc3	105022248	0.552572	0.788563	0.677542	Neofunctionalization(Dup2)
LOC110538317	LOC118938309	114840392	0.638601	0.618782	0.561158	Neofunctionalization(Dup1)
LOC110538205	LOC110485168	105013371	0.505179	0.814503	0.526636	Neofunctionalization(Dup2)
LOC110496659	ndrg1a	105016551	0.536542	0.621899	0.582394	Conservation
LOC118944446	LOC110527005	105025304	0.301594	0.736035	0.606194	Neofunctionalization(Dup2)
LOC110521561	LOC110524428	105020788	1.40446	1.40478	1.40462	Specialization
LOC110538188	LOC110510523	105019096	0.65057	0.276521	0.303993	Neofunctionalization(Dup1)
LOC110520773	LOC110508127	105018951	0.429891	0.411744	0.416019	Conservation
LOC110492419	LOC110531160	105022232	0.474072	0.434522	0.434394	Conservation
LOC110520570	syt19	109616942	0.405222	0.19368	0.367536	Conservation
f13a1b	LOC110532935	105028302	0.637828	0.361812	0.637564	Neofunctionalization(Dup1)
asip1	LOC110527646	105029525	0.386932	0.913213	0.555144	Neofunctionalization(Dup2)
LOC110491116	LOC110532038	105026322	0.204731	0.226388	0.209182	Conservation
col2a1b	LOC110532038	105026322	0.364377	0.226388	0.335293	Conservation
LOC110506670	LOC110526538	105018322	0.562099	0.872316	0.819472	Neofunctionalization(Dup2)
LOC110498926	LOC110526724	105023087	0.612222	0.727951	0.699518	Neofunctionalization(Dup2)
LOC110531655	LOC110509923	105024622	0.543767	0.912765	0.656188	Neofunctionalization(Dup2)
LOC110533936	LOC110509923	105024622	0.0847825	0.912765	0.201545	Neofunctionalization(Dup2)
epoa	LOC110531655	105024622	0.211848	0.543767	0.429157	Conservation
LOC110533936	LOC110531655	105024622	0.0847825	0.543767	0.204025	Conservation
LOC110492908	LOC110528976	105022408	1.41421	0.480983	0.553307	Neofunctionalization(Dup1)
zgc:153990	LOC110503613	117595293	1.06851	1.02703	1.04873	Specialization
nkx6.3	LOC110525664	105014249	0.456697	0.701517	0.65273	Neofunctionalization(Dup2)
LOC110533847	wnt11f2	105025046	0.706063	0.65151	0.650207	Specialization
LOC110534589	LOC110534506	105020903	0.945438	0.960075	0.952694	Specialization
LOC110520087	LOC110511757	105018584	0.932293	1.11087	1.10931	Specialization
LOC110495910	glsa	105018399	0.70326	0.713661	0.697323	Specialization
LOC110489224	LOC110504010	105012614	0.204349	0.0993915	0.128579	Conservation
LOC110496840	LOC110504010	105012614	0.447017	0.0993915	0.397275	Conservation
LOC110504010	LOC110489411	105012614	0.0993915	0.480232	0.352809	Conservation
LOC110489224	LOC110489411	105012614	0.204349	0.480232	0.229414	Conservation
LOC110496840	LOC110489411	105012614	0.447017	0.480232	0.436238	Conservation
LOC110496840	LOC110489224	105012614	0.447017	0.204349	0.331132	Conservation
nim1k	LOC110509338	105015084	0.290873	0.448445	0.292872	Conservation
LOC110536339	nim1k	105015084	0.415106	0.290873	0.331851	Conservation
si:dkey-247m21.3	LOC110522939	105014741	0.257109	0.370998	0.330509	Conservation
LOC110488581	htr4	105014741	0.625427	0.541147	0.570954	Conservation
LOC110508863	LOC110530169	105029084	0.752214	0.592772	0.715923	Neofunctionalization(Dup1)
cplx4a	LOC110525442	105009496	0.424392	0.599089	0.495192	Conservation
LOC110535828	LOC110525442	105009496	0.59954	0.599089	0.467078	Conservation
LOC110534841	LOC110537836	105027781	0.688153	0.332782	0.638068	Neofunctionalization(Dup1)
LOC110497187	LOC110516354	105020818	0.248509	0.162627	0.169838	Conservation
LOC110497187	LOC110500665	105020818	0.248509	0.696278	0.626751	Neofunctionalization(Dup2)
LOC110516354	LOC110500665	105020818	0.162627	0.696278	0.595498	Neofunctionalization(Dup2)
LOC110492782	LOC110521337	105018611	0.926806	0.363626	0.530656	Neofunctionalization(Dup1)
LOC110538199	LOC110487538	105013369	0.613751	0.536237	0.503619	Conservation
LOC110536247	LOC110525862	105014374	0.757277	0.582865	0.683868	Neofunctionalization(Dup1)
LOC110512834	LOC110509293	105022238	0.220146	0.2706	0.22793	Conservation
LOC110532237	otogl	105022238	0.3434	0.222015	0.299737	Conservation
LOC110493460	LOC110522744	105018464	0.504793	0.402143	0.435472	Conservation
LOC110500761	LOC110531917	105009702	0.6639	0.303156	0.478852	Neofunctionalization(Dup1)
odam	LOC110498560	105005881	1.10824	1.18102	1.14742	Specialization
LOC110488946	LOC110505146	105007819	0.94985	0.477576	0.399148	Neofunctionalization(Dup1)
LOC110499285	LOC110502982	105021222	0.759923	0.394427	0.71053	Neofunctionalization(Dup1)
LOC110501937	LOC110520649	105021222	0.759923	0.759923	0.759923	Specialization
doc2b	LOC110537698	105011068	0.24692	0.20167	0.213098	Conservation
LOC110536051	LOC110525685	105011068	0.791606	0.666531	0.751358	Specialization
LOC110535199	LOC110520728	105018837	0.447276	0.454838	0.439614	Conservation
LOC110539178	LOC110486651	105012939	0.336496	0.341313	0.318575	Conservation
LOC110497894	slc35f4	105024936	0.344278	0.906203	0.526539	Neofunctionalization(Dup2)
scn4ab	LOC100136790	105006084	0.669537	0.831587	0.623918	Subfunctionalization
LOC110496835	LOC110488196	105008220	0.391088	0.317831	0.346343	Conservation
LOC110527939	LOC110491369	105007647	0.502256	0.438907	0.456635	Conservation
LOC110491369	LOC110502406	105007647	0.438907	0.859652	0.740132	Neofunctionalization(Dup2)
LOC110527939	LOC110502406	105007647	0.502256	0.859652	0.723159	Neofunctionalization(Dup2)
LOC110495869	LOC110527483	105019951	0.611344	0.618336	0.449798	Conservation
LOC110512426	LOC110493588	105021594	0.880019	1.06194	0.935112	Specialization
LOC110522812	LOC118936374	105014102	0.238704	0.597578	0.57282	Conservation
LOC110501865	LOC110520205	105019683	0.356703	0.285059	0.32538	Conservation
LOC110520205	LOC110527560	105019683	0.285059	0.249629	0.257987	Conservation
LOC110501865	LOC110527560	105019683	0.356703	0.249629	0.298359	Conservation
LOC110495945	LOC110527560	105019683	0.46814	0.249629	0.372062	Conservation
LOC110495895	mxra5a	105008095	0.584792	0.478381	0.470296	Conservation
foxl3	LOC110503134	105031296	0.651224	0.74279	0.601222	Subfunctionalization
im:7150988	glipr2	105021789	0.953055	0.310296	0.310117	Neofunctionalization(Dup1)
LOC110534026	LOC110520727	105018836	0.524804	0.630098	0.583741	Neofunctionalization(Dup2)
LOC110534042	LOC110510029	105006398	0.743921	0.602014	0.697241	Neofunctionalization(Dup1)
LOC110506462	LOC110526346	105021794	0.806597	0.801962	0.723023	Specialization
LOC110518657	LOC118965047	109616079	0.436446	0.544514	0.471323	Conservation
LOC110509050	LOC110530010	105006887	1.02461	0.220499	0.13378	Neofunctionalization(Dup1)
tmprss13b	LOC110537345	105017463	1.01017	1.1417	1.03777	Specialization
LOC110537345	LOC110507060	105017463	1.1417	1.32741	1.32065	Specialization
LOC110526835	LOC110521357	105028881	1.07795	1.12628	1.12237	Specialization
LOC110520971	LOC110529544	105017973	1.41421	1.1275	1.12563	Specialization
tmem235b	LOC118943894	105005805	0.382234	0.453822	0.393947	Conservation
LOC118938348	tmem235b	105005805	0.581753	0.382234	0.314564	Conservation
LOC110486093	tmem235b	105005805	0.50727	0.382234	0.336678	Conservation
LOC110486093	LOC118938348	105005805	0.50727	0.581753	0.533753	Conservation
LOC110492455	LOC110531968	105016860	0.525078	0.926717	0.568782	Neofunctionalization(Dup2)
hsf5	LOC118937890	105027782	1.15355	0.743686	0.780001	Specialization
LOC110508887	LOC110530145	105021142	0.397803	0.413981	0.408107	Conservation
LOC110516715	LOC118938376	105006262	0.361418	0.354638	0.354819	Conservation
zgc:92380	LOC118965247	105023748	0.292367	0.278768	0.281977	Conservation
LOC110495652	LOC110527321	105006458	0.482051	0.526835	0.508049	Conservation
LOC110535564	cdh12a	105022716	0.44455	0.250867	0.31109	Conservation
LOC110508702	cdh12a	105022716	0.425307	0.250867	0.272767	Conservation
LOC110490017	cdh12a	105022716	0.430511	0.250867	0.331288	Conservation
LOC110535564	LOC110490017	105022716	0.44455	0.430511	0.434673	Conservation
LOC110521795	LOC110524724	105011922	0.692925	0.337313	0.589155	Neofunctionalization(Dup1)
LOC110536614	mnx1	105019364	1.18158	0.828995	0.734649	Specialization
LOC118941034	mnx2b	105019364	0.676054	0.676809	0.676438	Specialization
LOC110497933	LOC110521112	105015719	0.539395	0.414052	0.394838	Conservation
LOC110497933	LOC110529165	105015719	0.539395	0.45661	0.451934	Conservation
LOC110535598	htr5ab	105019355	0.51258	0.422016	0.450313	Conservation
LOC110519057	LOC110515674	105008930	0.319952	0.359511	0.340143	Conservation
LOC110489149	LOC110517569	114829781	0.520218	0.596996	0.550336	Conservation
LOC110492010	LOC110521248	105007374	0.321812	0.522639	0.361309	Conservation
LOC110486208	LOC110513109	105028491	0.570325	0.68849	0.643641	Neofunctionalization(Dup2)
LOC118964415	opn8a	105017502	0.490608	0.278737	0.290221	Conservation
LOC110490794	LOC110500987	105024898	0.424001	0.132083	0.170585	Conservation
hsf2bp	LOC110491194	105031007	0.906384	0.822004	0.7702	Specialization
LOC110496297	LOC110488277	105005859	0.393831	0.551366	0.430454	Conservation
LOC110490759	slc41a2b	105018605	0.224786	0.131582	0.17417	Conservation
LOC110492288	LOC110521283	105018630	0.491007	0.372184	0.372387	Conservation
hce23	LOC110526217	105017571	0.830399	0.768966	0.818491	Specialization
LOC110495971	cyyr1	105030499	0.44624	0.539691	0.445084	Conservation
LOC110494630	LOC110527834	105017405	0.32656	0.316102	0.314655	Conservation
onecutl	LOC110514668	105012709	0.177026	0.155667	0.166093	Conservation
LOC110534532	LOC110497364	105021016	0.565845	0.37113	0.381939	Conservation
LOC110509198	LOC110530709	105021126	0.522981	0.568466	0.509993	Conservation
LOC110504076	LOC110507907	105014307	0.42547	0.406236	0.406485	Conservation
gsc	LOC110505811	105015531	0.420647	0.677415	0.370602	Neofunctionalization(Dup2)
LOC110496384	LOC110488194	105012624	0.384495	0.0530541	0.296035	Conservation
tpcn2	LOC110526229	105018291	0.571118	0.627979	0.568232	Neofunctionalization(Dup2)
LOC110522290	adgrf8	105017626	0.525894	0.907863	0.725413	Neofunctionalization(Dup2)
LOC110508170	opn7a	105019082	0.30442	0.31172	0.181417	Conservation
LOC110523462	si:ch211-202f5.2	109616570	1.00561	0.893268	1.00185	Specialization
LOC110534239	LOC110520795	105024489	0.423037	0.599461	0.535608	Conservation
LOC110526991	LOC110502325	105010715	0.364724	0.997081	0.771867	Neofunctionalization(Dup2)
LOC110485570	LOC118940349	109616089	0.488674	0.924367	0.617122	Neofunctionalization(Dup2)
LOC110508040	cf191	105017917	0.861349	0.835368	0.850868	Specialization
LOC110498312	LOC110504268	105015914	1.37471	1.41421	1.378	Specialization
LOC110525067	obscna	117594804	0.253292	0.951842	0.72051	Neofunctionalization(Dup2)
LOC110509189	slc1a7a	105005899	0.35886	0.514899	0.423823	Conservation
LOC110486090	LOC110487151	105012845	0.839169	1.04614	0.918823	Specialization
LOC110487151	LOC110499224	105012845	1.04614	0.534328	0.553834	Neofunctionalization(Dup1)
LOC110486090	LOC110499224	105012845	0.839169	0.534328	0.55172	Neofunctionalization(Dup1)
LOC110487032	LOC110487040	109616291	0.889396	0.964809	0.926624	Specialization
LOC110496204	LOC110488373	105025847	0.6059	0.209875	0.517632	Conservation
LOC110538544	LOC118944490	105019130	0.783958	1.07533	0.793724	Specialization
LOC110534454	LOC110497427	105022898	0.529954	0.329253	0.334024	Conservation
LOC110488561	LOC110504773	105027260	0.361718	0.409827	0.377084	Conservation
LOC110508569	LOC110529137	105020197	0.379848	0.815261	0.507483	Neofunctionalization(Dup2)
LOC110535864	fgf17	105014140	0.164592	0.886709	0.747659	Neofunctionalization(Dup2)
LOC110491071	LOC110533026	105022395	1.41421	0.991608	1.40216	Specialization
LOC110535705	si:dkey-40c11.2	105014935	0.920276	1.00788	0.963158	Specialization
ros1	ltk	105029147	0.420913	0.184068	0.213509	Conservation
ros1	LOC110506268	105029147	0.420913	0.557899	0.360323	Conservation
LOC110498079	ros1	105029147	0.324208	0.420913	0.353583	Conservation
LOC110492284	LOC110532135	105013822	0.434755	0.320768	0.343815	Conservation
LOC110506364	LOC110526266	105013822	0.571599	0.605951	0.54838	Conservation
slc15a4	LOC110525590	105007325	0.238187	0.150151	0.163865	Conservation
LOC110532927	star2	105008958	0.922	0.821121	0.837825	Specialization
LOC110533133	LOC110504941	105028613	0.662153	0.477074	0.497669	Neofunctionalization(Dup1)
LOC110533133	LOC110488743	105028613	0.662153	0.941609	0.917945	Specialization
LOC110535095	slc4a5a	105029382	0.376984	0.412923	0.378046	Conservation
LOC110533802	LOC110537319	105026992	0.130889	1.26067	0.106063	Neofunctionalization(Dup2)
gucy2d	LOC110537393	105030948	0.308185	0.452909	0.359326	Conservation
pdx1	LOC110489664	105011835	0.18587	1.26406	0.87295	Neofunctionalization(Dup2)
LOC110523766	LOC110525088	105014583	1.01574	0.857656	0.904759	Specialization
LOC110522892	LOC110509743	105025193	0.529843	0.52514	0.524263	Conservation
LOC110522892	LOC110525591	105025193	0.529843	0.631283	0.577892	Neofunctionalization(Dup2)
mchr1b	LOC110495118	105012294	0.631564	0.510692	0.59459	Neofunctionalization(Dup1)
moxd1	LOC110529542	105014776	0.573673	1.14407	0.85617	Neofunctionalization(Dup2)
LOC110522508	LOC110531086	105024816	0.590537	0.455725	0.560105	Conservation
LOC110532592	LOC110502386	105005950	0.615708	0.686578	0.627268	Neofunctionalization(Dup2)
LOC110492831	LOC110502386	105005950	0.420942	0.686578	0.531447	Neofunctionalization(Dup2)
LOC110532592	LOC110492831	105005950	0.615708	0.420942	0.519903	Conservation
LOC110497590	LOC110522391	105017499	1.14987	0.932462	1.11412	Specialization
LOC110503614	LOC110507495	105024136	0.242134	0.638714	0.33474	Neofunctionalization(Dup2)
LOC110534416	LOC110498558	105022919	0.926162	1.09246	0.987749	Specialization
LOC110498558	LOC118942796	105022919	1.09246	0.496308	0.670593	Neofunctionalization(Dup1)
LOC110534416	LOC118942796	105022919	0.926162	0.496308	0.672484	Neofunctionalization(Dup1)
LOC118966663	LOC118966670	105009592	0.430776	0.410966	0.401845	Conservation
LOC110500730	LOC110531873	105009592	0.761733	0.717902	0.725013	Specialization
LOC110533642	LOC110537484	105010999	0.520714	0.669963	0.496049	Neofunctionalization(Dup2)
LOC110485990	LOC110512899	105025926	0.311036	0.208574	0.172362	Conservation
LOC110485674	LOC110485670	109616020	0.505188	0.511731	0.508917	Conservation
LOC110489484	LOC110504489	105027817	0.785663	0.169571	0.455167	Neofunctionalization(Dup1)
LOC110485729	LOC110493494	105012221	0.505132	0.385608	0.447534	Conservation
mrp1	LOC110493494	105012221	0.900331	0.385608	0.769556	Neofunctionalization(Dup1)
LOC110485729	mrp1	105012221	0.505132	0.900331	0.695416	Neofunctionalization(Dup2)
LOC110498435	LOC110498640	117594092	0.468632	0.511871	0.486924	Conservation
sp7	LOC110527688	105031428	0.746322	0.802386	0.578214	Subfunctionalization
sp7	sp9	105031428	0.746322	0.619902	0.60098	Neofunctionalization(Dup1)
sp7	LOC110520117	105031428	0.746322	0.756549	0.740997	Specialization
sp9	LOC110520117	105031428	0.619902	0.756549	0.663347	Neofunctionalization(Dup2)
LOC110492173	LOC110532437	105013717	0.857595	0.879187	0.860328	Specialization
LOC110491158	LOC110532812	105013495	0.349158	0.405514	0.363106	Conservation
LOC110528094	LOC110532812	105013495	0.374219	0.405514	0.353809	Conservation
LOC110494344	LOC110532812	105013495	0.476968	0.405514	0.464574	Conservation
LOC110491158	LOC110528094	105013495	0.349158	0.374219	0.364305	Conservation
LOC110494344	LOC110528094	105013495	0.476968	0.374219	0.430725	Conservation
LOC110533419	LOC110538906	105011029	1.081	1.02717	1.04426	Specialization
LOC110522192	LOC110502514	105010558	0.245604	0.115622	0.17119	Conservation
LOC110490748	LOC110501049	105020130	0.380106	0.267045	0.269187	Conservation
LOC110535735	fibcd1	105014656	0.201723	0.311719	0.257932	Conservation
LOC110519986	has3	105016535	1.09703	0.816454	0.888756	Specialization
LOC110538978	LOC110503781	105021683	0.753767	0.688907	0.7477	Specialization
LOC110520963	lin28b	105021683	0.34919	0.474845	0.420832	Conservation
si:cabz01007794.1	LOC110531545	105006340	0.970711	0.847498	0.928152	Specialization
LOC110506401	ccnd1	105012998	0.955752	0.972342	0.960016	Specialization
LOC110521107	LOC110500153	105021828	0.997543	0.139961	0.551543	Neofunctionalization(Dup1)
LOC110515048	LOC118944735	105030134	0.708827	0.607289	0.638032	Neofunctionalization(Dup1)
LOC110506585	LOC110526955	105015758	0.728962	0.701491	0.587883	Subfunctionalization
LOC110486154	LOC118936293	105005742	0.409532	0.991771	0.505003	Neofunctionalization(Dup2)
LOC110494320	b4galnt1b	105005742	0.903835	0.562025	0.623735	Neofunctionalization(Dup1)
plekhg6	LOC118936286	105019072	0.510509	0.552221	0.516468	Conservation
gdf6b	LOC110489843	105007756	1.19528	1.07398	1.06581	Specialization
LOC110489843	LOC110518755	105007756	1.07398	1.08811	1.08343	Specialization
LOC110535967	lmx1bb	105024005	0.190714	0.0858797	0.0867306	Conservation
lmx1al	LOC110486105	105024005	0.445165	0.436293	0.427731	Conservation
LOC110500875	si:ch73-335l21.2	109615022	1.41421	0.996471	1.01082	Specialization
nudt4a	LOC110497714	105022144	1.00012	0.873972	0.944788	Specialization
ndp	LOC110520585	105021928	0.0788825	0.505416	0.212898	Conservation
LOC110506903	LOC110506177	105014446	0.351338	0.376942	0.362231	Conservation
myl4	LOC110487529	105023360	0.679802	0.406971	0.569007	Neofunctionalization(Dup1)
cmlc1	LOC110509818	105023360	0.659069	0.671105	0.612419	Subfunctionalization
LOC110492761	LOC110532501	105026405	0.452648	0.465808	0.460711	Conservation
LOC110520015	LOC118964990	105018595	0.568697	0.72195	0.602087	Neofunctionalization(Dup2)
LOC110520015	LOC118944505	105018595	0.568697	0.659815	0.585423	Neofunctionalization(Dup2)
LOC110514786	LOC110513232	117594098	0.484406	0.50408	0.489073	Conservation
LOC110518698	LOC110498597	117594098	0.593227	0.58755	0.590592	Conservation
LOC118940434	LOC118940456	114838759	0.415958	0.174129	0.227331	Conservation
LOC110497563	LOC110504244	105015423	1.34946	0.887518	1.31123	Specialization
LOC110522121	LOC110529507	105017871	0.257876	0.899494	0.603433	Neofunctionalization(Dup2)
LOC110485997	LOC110495162	105021599	1.02712	1.14494	1.02626	Specialization
LOC110524349	wnt2	105029520	0.421372	0.272865	0.325173	Conservation
LOC110494692	wnt2ba	105029520	0.435689	0.296826	0.299549	Conservation
LOC110486384	LOC110499065	105007052	0.353058	0.365167	0.364436	Conservation
LOC110491474	LOC110499065	105007052	0.315098	0.365167	0.350733	Conservation
pth1r	LOC110530495	105030324	0.0912838	0.138465	0.0922602	Conservation
LOC110496144	LOC110489275	105027914	0.924178	0.733711	0.87508	Specialization
ntm	opcml	105027135	0.13991	0.216648	0.165903	Conservation
LOC110526734	LOC110526995	105014067	0.702415	0.704205	0.702998	Specialization
LOC118936744	LOC110516993	114829759	0.302102	0.852605	0.676219	Neofunctionalization(Dup2)
nmur3	LOC110527122	105025373	0.303775	0.0512528	0.204988	Conservation
nmur1b	LOC110530046	105025373	0.833959	0.440141	0.789377	Neofunctionalization(Dup1)
LOC110532683	LOC110502511	105010561	0.216976	0.319529	0.278092	Conservation
LOC110499015	LOC110502511	105010561	0.302587	0.319529	0.310737	Conservation
LOC110532683	LOC110499015	105010561	0.216976	0.302587	0.268289	Conservation
LOC110501590	LOC110519987	105013793	0.563247	0.538852	0.542007	Conservation
LOC110491170	ntsr1	105013793	0.282107	0.688592	0.645864	Neofunctionalization(Dup2)
LOC110503413	LOC110507223	105027747	0.67227	0.512524	0.62302	Neofunctionalization(Dup1)
LOC110505249	LOC110506257	105030282	0.494212	0.237717	0.374403	Conservation
LOC110508934	LOC110529122	105011891	0.907807	0.47681	0.863493	Neofunctionalization(Dup1)
LOC110521418	LOC110524271	105011535	0.396199	0.166014	0.286673	Conservation
fgf10a	LOC110523800	105011535	0.593167	0.50108	0.500129	Conservation
LOC110495640	LOC110527314	105019767	0.941704	1.21117	1.13179	Specialization
LOC110501682	LOC110527314	105019767	1.07679	1.21117	1.13522	Specialization
LOC110538264	LOC110486320	105013403	0.105375	0.161763	0.11982	Conservation
cad	cpsaseii	105008497	0.540066	0.49483	0.515287	Conservation
vtcn1	LOC110520422	109616707	1.16811	1.04506	1.09553	Specialization
LOC110521853	LOC110496485	105022200	0.459614	0.607283	0.421513	Conservation
LOC110493317	LOC118936458	105007791	0.229307	0.295692	0.266565	Conservation
LOC110534275	LOC110497500	105007944	0.192193	0.164718	0.162822	Conservation
LOC110522236	LOC110529618	105008838	0.458004	0.437896	0.441712	Conservation
LOC110536036	LOC110524050	105006477	0.415112	0.634062	0.484271	Neofunctionalization(Dup2)
LOC110496647	LOC110488030	109616574	0.240598	0.557295	0.321563	Conservation
nfatc1	LOC110496087	105031624	0.453008	0.544274	0.453035	Conservation
s100z	LOC118945261	105015271	1.41085	1.18556	1.40543	Specialization
LOC110488945	LOC110505144	105007818	0.293587	0.223888	0.265419	Conservation
LOC110522229	LOC110529611	105017786	0.415537	0.342332	0.383195	Conservation
LOC110524488	LOC110499798	105026418	0.460407	0.35845	0.372943	Conservation
LOC110533799	LOC110539135	105026994	0.728425	0.608316	0.668249	Neofunctionalization(Dup1)
LOC110536706	LOC110508630	105025869	0.591887	0.554288	0.567229	Conservation
LOC110508630	LOC110489323	105025869	0.554288	0.325438	0.326728	Conservation
LOC110536706	LOC110489323	105025869	0.591887	0.325438	0.339208	Conservation
LOC118941155	LOC110489323	105025869	0.849373	0.325438	0.39337	Neofunctionalization(Dup1)
LOC110489216	LOC110504544	105008463	0.328332	0.308685	0.317522	Conservation
LOC110520190	LOC110495391	105016245	0.324208	0.257125	0.228334	Conservation
LOC118936427	LOC110527813	105016870	0.732875	0.998798	0.84071	Specialization
LOC110539125	LOC110524071	105011439	0.48382	0.555343	0.52743	Conservation
LOC110520956	LOC110523020	105011439	0.466127	0.276323	0.308533	Conservation
LOC110490858	LOC110499888	109614953	0.33331	0.203085	0.217362	Conservation
LOC118938873	LOC118942845	105029311	0.44658	0.370376	0.404394	Conservation
LOC110535747	LOC110525343	105014424	0.707031	0.311045	0.256168	Neofunctionalization(Dup1)
LOC110506406	LOC110526293	105016999	0.801463	0.805496	0.75072	Specialization
mipepb	mipepa	105015159	0.297315	0.418259	0.351738	Conservation
LOC110499454	pde6gb	105005956	0.31662	0.508697	0.368889	Conservation
panx3	LOC110537628	105027136	0.495925	0.301058	0.335266	Conservation
LOC110507285	LOC118944772	105006989	0.450685	0.391548	0.355584	Conservation
LOC110500582	LOC110531711	105031496	0.754911	0.297552	0.381712	Neofunctionalization(Dup1)
LOC118938768	fgf16	105030037	0.397369	0.331054	0.23386	Conservation
LOC110534795	LOC118941415	105030037	0.891606	0.885225	0.888274	Specialization
LOC110491077	LOC110531219	105022404	0.770644	0.594157	0.655236	Neofunctionalization(Dup1)
LOC110508279	shhb	105024267	0	0.361655	0.300321	Conservation
LOC110534175	LOC110535663	105005780	0.739192	0.74467	0.741783	Specialization
LOC110494718	LOC110527740	105005975	0.97987	0.991319	0.990205	Specialization
LOC110490071	clrn1	105008061	0.654036	0.309456	0.638715	Neofunctionalization(Dup1)
LOC110489105	LOC110517486	106024923	0.32057	0.328846	0.31501	Conservation
LOC110521784	LOC110523024	105029012	0.556477	0.392172	0.356528	Conservation
LOC110536368	LOC110525998	105014069	0.299354	0.425937	0.278422	Conservation
LOC110536999	LOC110523925	105014958	0.615151	0.497885	0.612523	Conservation
LOC110491465	LOC110499060	105007677	0.743657	0.707322	0.707715	Specialization
LOC110508186	LOC110530263	105018022	0.143443	0.632	0.56128	Neofunctionalization(Dup2)
LOC110534035	LOC118964349	105018861	0.173982	0.349513	0.236706	Conservation
LOC110496108	LOC110488517	105018861	0.569344	0.651641	0.622012	Neofunctionalization(Dup2)
LOC118939486	LOC110492809	105014370	0.225499	0.253474	0.237368	Conservation
unc5c	si:ch73-72b7.1	105014370	0.258097	0.360825	0.265111	Conservation
LOC110494198	LOC110528221	105017033	0.140989	0.130241	0.132813	Conservation
LOC110503150	LOC100136214	105013777	0.425315	0.461901	0.442495	Conservation
LOC110536084	LOC110525712	105027009	0.460467	0.32975	0.337531	Conservation
znf385b	LOC110527600	114830095	0.56116	0.458488	0.491013	Conservation
LOC110520312	LOC110527600	114830095	0.473764	0.458488	0.458585	Conservation
znf385b	LOC110520312	114830095	0.56116	0.473764	0.485327	Conservation
duox2	LOC110521217	105018376	0.780138	1.06434	1.06043	Specialization
LOC110493428	rbm20	105012123	0.56009	0.626868	0.600007	Neofunctionalization(Dup2)
LOC110496393	nr0b2a	105012634	1.24108	0.316504	1.12285	Neofunctionalization(Dup1)
nr0b2a	LOC110518255	105012634	0.316504	0.837229	0.714298	Neofunctionalization(Dup2)
nr0b2a	LOC110488188	105012634	0.316504	1.22318	0.96999	Neofunctionalization(Dup2)
LOC110518255	LOC110488188	105012634	0.837229	1.22318	1.00779	Specialization
LOC110496393	LOC110488188	105012634	1.24108	1.22318	1.235	Specialization
LOC110523486	LOC110500074	105017123	0.432557	0.454633	0.424264	Conservation
LOC110494982	LOC110528388	105016829	0.830532	0.903053	0.896612	Specialization
LOC110521597	LOC110524471	105018911	1.05619	0.480923	1.01168	Neofunctionalization(Dup1)
LOC110530007	gfra1a	105006141	0.560336	0.601463	0.507991	Conservation
col21a1	LOC110502692	105012622	0.25295	0.631544	0.297859	Neofunctionalization(Dup2)
LOC110496383	LOC110488195	105012622	0.247739	0.392284	0.272278	Conservation
LOC110528986	LOC110498982	114829946	0.726992	0.761355	0.74375	Specialization
LOC110491376	LOC110498982	114829946	0.656065	0.761355	0.70601	Specialization
LOC110534274	LOC110520821	105007855	0.4583	0.503326	0.45589	Conservation
LOC100136301	LOC110519929	105019136	0.312715	0.233139	0.270145	Conservation
ldlrad3	LOC110497066	105018337	0.407791	0.326076	0.357603	Conservation
LOC110501682	LOC110520402	105016460	0.562336	0.627004	0.534985	Neofunctionalization(Dup2)
LOC110513519	LOC118945988	105027912	0.437113	0.382699	0.417422	Conservation
LOC110534642	LOC110503882	105015772	0.323929	0.167058	0.223272	Conservation
LOC110506445	igdcc3	105015772	0.291325	0.218977	0.24402	Conservation
gcgrb	LOC110493377	105029738	0.276369	0.369385	0.327593	Conservation
gcgra	LOC110493377	105029738	0.704285	0.369385	0.618088	Neofunctionalization(Dup1)
LOC110535063	hmcn2	105025200	0.452199	0.651145	0.608787	Neofunctionalization(Dup2)
LOC110538255	LOC110486315	105009564	0.513012	0.918634	0.529778	Neofunctionalization(Dup2)
LOC110508354	LOC110531008	105021228	0.895918	0.810366	0.87181	Specialization
LOC110537821	LOC110510138	105021228	1.1461	1.10667	1.13329	Specialization
LOC110526986	LOC110506171	105015120	0.760575	0.444429	0.701707	Neofunctionalization(Dup1)
LOC110506460	LOC110526344	105015556	0.539841	0.526252	0.531645	Conservation
trabd2a	LOC110517810	105020509	0.761252	0.350464	0.66509	Neofunctionalization(Dup1)
LOC110522888	LOC110525720	105025196	0.419787	0.525575	0.503723	Conservation
LOC110535954	LOC110525720	105025196	0.770814	0.525575	0.698773	Neofunctionalization(Dup1)
LOC110522888	si:dkey-1d7.3	105025196	0.419787	0.817676	0.797718	Neofunctionalization(Dup2)
LOC110538969	LOC110486390	105009820	0.506646	1.03942	0.935118	Neofunctionalization(Dup2)
LOC110520780	LOC110520779	105018865	0.266984	0.327903	0.287072	Conservation
LOC110525521	LOC110491798	105030229	0.322142	0.36862	0.306404	Conservation
LOC110535103	LOC110525027	105014412	0.744188	0.776457	0.741622	Specialization
LOC110536394	kremen1	105014057	0.370675	0.261157	0.303551	Conservation
LOC110536104	LOC110525729	105014057	0.38267	0.203041	0.333208	Conservation
LOC118936716	LOC110498681	105027194	0.740356	0.692273	0.726705	Specialization
chrnb1	chrnb1l	105020580	0.692393	0.605285	0.659785	Neofunctionalization(Dup1)
LOC110522068	LOC110496871	105013995	0.26329	0.313787	0.243675	Conservation
LOC110534317	LOC110497506	105027221	0.52763	0.546933	0.397637	Conservation
LOC110515024	LOC110515815	105008963	0.536943	0.69416	0.534282	Neofunctionalization(Dup2)
LOC110496254	col14a1a	105013750	0.682033	0.459336	0.537542	Neofunctionalization(Dup1)
LOC110490883	LOC110530358	105019660	0.189668	0.510501	0.201687	Conservation
LOC110536527	LOC110530358	105019660	0.103149	0.510501	0.104751	Conservation
LOC110508179	LOC110530358	105019660	0.268573	0.510501	0.289272	Conservation
LOC110536527	LOC110490883	105019660	0.103149	0.189668	0.128502	Conservation
LOC110536527	LOC110508179	105019660	0.103149	0.268573	0.196009	Conservation
LOC110488718	LOC110516838	105027352	0.747746	0.58309	0.650957	Neofunctionalization(Dup1)
rfx6	LOC110529205	105017960	0.327609	0.38267	0.336771	Conservation
pappa2	LOC110530309	105007930	0.703531	0.539513	0.566008	Neofunctionalization(Dup1)
LOC118936718	LOC110511241	105025370	0.449959	0.492254	0.476892	Conservation
grm6b	LOC110527890	105030717	0.362308	0.475418	0.37822	Conservation
grm6a	LOC110527890	105030717	0.418549	0.475418	0.428732	Conservation
LOC110536108	LOC110525735	105007971	0.241021	0.278657	0.217723	Conservation
LOC100136107	LOC110525735	105007971	0.191904	0.278657	0.205495	Conservation
LOC110536108	LOC100136107	105007971	0.241021	0.191904	0.196965	Conservation
mtnr1aa	LOC110497458	105022859	0.126728	0.470111	0.377031	Conservation
myo15b	LOC110498735	105007330	0.998033	1.07196	1.04117	Specialization
LOC110522804	slc17a8	105022149	0.732976	0.617718	0.622816	Neofunctionalization(Dup1)
LOC110495176	LOC110528385	105016823	0.366239	0.548053	0.511897	Conservation
LOC110537036	LOC110523890	105014275	0.444164	0.347362	0.36586	Conservation
drgx	LOC118943913	105027246	0.0516268	0.333241	0.0230041	Conservation
LOC110506183	LOC110506923	105018290	0.89209	0.140502	0.40668	Neofunctionalization(Dup1)
LOC110501000	col7a1l	105017177	0.351412	0.44991	0.402984	Conservation
LOC110493231	LOC110528989	105017177	0.373333	0.518835	0.368344	Conservation
LOC110524445	alx1	105026410	0.57211	1.03318	0.505287	Neofunctionalization(Dup2)
si:ch211-150o23.3	LOC110532818	109616237	0.404265	0.399058	0.401244	Conservation
LOC110494713	LOC110527748	105027257	0.276987	0.41408	0.208817	Conservation
LOC110504032	LOC110507852	105029180	0.970462	0.659315	0.765207	Specialization
LOC110536292	hsd17b3	105014100	0.310407	0.460914	0.358919	Conservation
LOC110490188	LOC110500269	105020188	0.806791	0.792783	0.791642	Specialization
LOC110506788	LOC118965045	109616637	0.55981	0.690228	0.638303	Neofunctionalization(Dup2)
LOC110490656	LOC110490660	106024897	0.325192	0.438158	0.375631	Conservation
LOC118937435	LOC110490818	109614864	0.120284	0.659728	0.417506	Neofunctionalization(Dup2)
LOC110533846	LOC110537277	105025045	0.910465	1.05679	1.02109	Specialization
alx3	LOC110517102	105029193	0.416531	0.794857	0.603603	Neofunctionalization(Dup2)
LOC110537094	LOC110523826	105021661	0.462113	0.379229	0.406064	Conservation
il17c1	LOC110518912	105018603	1.41421	1.16111	1.1127	Specialization
LOC110487427	LOC110487426	109616272	0.642867	0.634162	0.635058	Specialization
LOC110526122	LOC110502255	105010064	0.584988	0.31315	0.428028	Conservation
LOC118938770	nkx1.2lb	105027033	1.41421	0.818375	0.832464	Specialization
LOC110532673	LOC110503095	105027033	1.41421	1.17326	1.20521	Specialization
LOC110490222	LOC110500247	105017526	0.733821	0.712498	0.693492	Specialization
LOC110513561	col9a1b	105007985	0.552817	0.470169	0.529563	Conservation
col9a1a	LOC110493607	105007985	0.52123	0.0820574	0.0902234	Conservation
LOC110533481	LOC110537660	105011040	1.24837	0.649851	0.659028	Specialization
LOC110501716	LOC110520361	105016457	0.0388756	0.327311	0.0256086	Conservation
LOC110520967	LOC110529488	105016457	0.699339	0.874571	0.711655	Specialization
LOC110522763	agbl4	105011755	0.479715	0.560385	0.531885	Conservation
LOC110502472	kcnd2	105007869	0.256033	0.185612	0.216506	Conservation
LOC110490332	kcnd2	105007869	0.346127	0.185612	0.279098	Conservation
LOC110490332	LOC110502472	105007869	0.346127	0.256033	0.30294	Conservation
LOC110536366	LOC110525997	105024960	0.94158	0.914488	0.932774	Specialization
LOC110492880	LOC110499003	105010531	0.345654	0.812021	0.643515	Neofunctionalization(Dup2)
LOC110492880	LOC110502549	105010531	0.345654	0.586597	0.5058	Conservation
LOC110499003	LOC110502549	105010531	0.812021	0.586597	0.661008	Neofunctionalization(Dup1)
il17r	LOC110490693	105021855	0.637451	0.643428	0.639217	Specialization
csmd1a	LOC118946538	105021402	0.376999	0.138961	0.294348	Conservation
LOC110526838	LOC110527026	105026513	0.327803	0.200808	0.208787	Conservation
vax2	LOC110531611	105031255	0.50695	0.289676	0.337971	Conservation
LOC110515805	LOC118936673	105016382	0.37625	0.360958	0.367924	Conservation
si:dkey-225n22.4	si:ch211-106n13.3	105021365	0.440468	0.472	0.453347	Conservation
LOC110508183	kiss1ra	105008036	0.54717	0.41271	0.415887	Conservation
LOC110506278	brsk2b	105008069	0.161799	0.155933	0.158282	Conservation
prph2a	LOC110498939	105026573	0.38031	0.438395	0.352064	Conservation
LOC110492743	LOC110532518	105022341	0.360757	0.363278	0.313031	Conservation
ca4	ca4b	105009753	0.708384	0.767782	0.686501	Specialization
LOC110524197	LOC110530794	105008524	0.459591	0.401231	0.411244	Conservation
LOC110503365	LOC110507136	105005794	0.637284	0.716675	0.626695	Specialization
LOC110491127	LOC110531978	105024972	0.554142	0.784416	0.582306	Neofunctionalization(Dup2)
LOC110490882	LOC110530359	105019642	0.519331	0.475741	0.480176	Conservation
LOC110535180	LOC110490882	105019642	0.0425882	0.519331	0.206184	Conservation
LOC110536170	LOC110525791	105014329	0.191265	0.369533	0.207165	Conservation
LOC110526742	LOC110526779	105013719	0.841732	0.851152	0.847457	Specialization
LOC110506686	LOC110521280	105015157	0.720742	0.94979	0.717677	Specialization
LOC110506686	LOC110526557	105015157	0.720742	0.246564	0.388825	Neofunctionalization(Dup1)
LOC110521280	LOC110526557	105015157	0.94979	0.246564	0.255896	Neofunctionalization(Dup1)
LOC110536763	grin3a	105026674	0.517295	0.705516	0.649145	Neofunctionalization(Dup2)
LOC110491461	LOC110499058	105007864	0.247163	0.302707	0.269279	Conservation
LOC110524604	prickle1b	105020433	0.321288	0.428393	0.354173	Conservation
LOC110499701	prickle1b	105020433	0.421585	0.428393	0.422965	Conservation
LOC110488056	LOC110488154	105012548	0.357666	0.445349	0.350929	Conservation
LOC110496841	LOC110488154	105012548	0.456136	0.445349	0.455374	Conservation
LOC110496841	LOC110488056	105012548	0.456136	0.357666	0.430958	Conservation
LOC110490880	pi15b	105024231	1.11957	0.864112	1.10112	Specialization
LOC110529998	LOC110502554	105009136	0.20318	0.593402	0.449528	Conservation
LOC110534913	LOC110539140	105010985	1.11104	1.03806	1.06713	Specialization
angpt1	LOC110487626	105009127	0.360266	0.40909	0.365868	Conservation
LOC110501902	LOC110520164	105024741	1.27314	0.416276	1.08898	Neofunctionalization(Dup1)
LOC110497032	LOC110516860	105023166	0.977766	0.916533	0.942979	Specialization
LOC110506270	LOC110526153	105031116	0.184348	0.259997	0.223381	Conservation
LOC118936541	LOC110512606	105007577	0.342037	0.362395	0.352099	Conservation
LOC118944007	LOC110507985	105026650	0.533478	0.142401	0.315289	Conservation
il-17a	LOC110504334	105015489	1.29764	0.966614	1.15056	Specialization
ahctf1	LOC110505350	105015604	0.937683	0.937321	0.936873	Specialization
LOC110488658	LOC110504418	105025247	0.155539	0.467322	0.248127	Conservation
itga10	LOC110520814	105018979	0.707494	0.884806	0.825484	Specialization
itga11b	LOC110526751	105018979	0.567409	0.990199	0.93124	Neofunctionalization(Dup2)
LOC110486086	LOC110493800	105030762	0.683899	0.533848	0.607278	Neofunctionalization(Dup1)
LOC110503655	LOC110507532	105024146	0.184123	0.665847	0.318383	Neofunctionalization(Dup2)
LOC110535637	LOC110489921	105019390	0.33872	0.185032	0.252393	Conservation
pou6f1	LOC110532560	105019390	0.716563	0.730816	0.720399	Specialization
LOC110535106	star	105014099	0.591912	1.01439	0.979766	Neofunctionalization(Dup2)
LOC110521576	LOC110524446	105029167	0.382963	0.37257	0.309797	Conservation
LOC110513882	LOC118940075	105027486	0.609441	0.614577	0.611346	Conservation
LOC110485983	LOC110493704	105021569	0.136717	0.113695	0.118344	Conservation
cacng5b	LOC110493704	105021569	0.108615	0.113695	0.109133	Conservation
LOC110485983	cacng5b	105021569	0.136717	0.108615	0.108463	Conservation
LOC118937798	cacng5b	105021569	0.0951616	0.108615	0.0979928	Conservation
LOC118937820	grxcr1a	105007857	0.726299	0.0984162	0.231413	Neofunctionalization(Dup1)
LOC110501456	LOC110509207	105026857	0.884983	0.870111	0.866913	Specialization
LOC110509207	slc25a12	105026857	0.870111	0.326971	0.328774	Neofunctionalization(Dup1)
LOC110501456	slc25a12	105026857	0.884983	0.326971	0.569052	Neofunctionalization(Dup1)
LOC110534922	LOC110500535	105024606	0.574849	0.788318	0.633656	Neofunctionalization(Dup2)
LOC110534922	LOC110531669	105024606	0.574849	0.84084	0.730637	Neofunctionalization(Dup2)
LOC110500535	LOC110531669	105024606	0.788318	0.84084	0.826145	Specialization
LOC110503696	LOC110507573	105026879	1.17065	1.41421	1.15577	Specialization
LOC110495862	LOC110528812	105009301	0.800141	0.818723	0.8103	Specialization
LOC110499842	LOC110514342	105020365	0.0711095	0.0691906	0.0681257	Conservation
zmp:0000000760	LOC110503113	105021406	0.306091	0.40244	0.330179	Conservation
LOC110492093	LOC110531228	105022285	0.358988	0.377812	0.352958	Conservation
LOC110533109	LOC110536826	105010786	0.695888	0.545675	0.572367	Neofunctionalization(Dup1)
LOC110490691	LOC118942869	105027083	0.463775	0.473894	0.467601	Conservation
LOC110488849	slc9a1a	105007785	0.362179	0.471355	0.443888	Conservation
LOC110488849	slc9a1b	105007785	0.362179	0.354869	0.298078	Conservation
slc9a1a	slc9a1b	105007785	0.471355	0.354869	0.308191	Conservation
LOC110494676	gnat1	105025436	0.901795	0.965806	0.863004	Specialization
LOC110535264	LOC110530822	105010317	0.619466	0.340406	0.521291	Conservation
LOC118944840	LOC110530822	105010317	0.292559	0.340406	0.310923	Conservation
LOC110490935	LOC110530822	105010317	0.586364	0.340406	0.510611	Conservation
LOC110535264	LOC118944840	105010317	0.619466	0.292559	0.478402	Conservation
LOC110490935	LOC118944840	105010317	0.586364	0.292559	0.470113	Conservation
LOC110535264	LOC110490935	105010317	0.619466	0.586364	0.594593	Conservation
il4i1	LOC110507168	105024042	0.754103	0.357873	0.64656	Neofunctionalization(Dup1)
LOC110533643	LOC110533792	105006534	0.668256	0.655268	0.660558	Specialization
LOC110526440	LOC110502278	105026185	0.404262	0.416371	0.407218	Conservation
LOC110496990	LOC110495418	109614922	0.649059	0.651195	0.649932	Specialization
LOC110514564	LOC110512895	105015915	0.500199	0.405172	0.458254	Conservation
LOC110537871	LOC110489002	105015915	0.524611	0.363481	0.401815	Conservation
LOC110491482	LOC110499114	105007436	0.328558	0.425987	0.262309	Conservation
LOC110537966	LOC110521019	105007436	0.508246	0.452285	0.460647	Conservation
LOC110520123	LOC110494649	105018504	0.403409	0.310765	0.282196	Conservation
LOC118937639	LOC118944471	105012527	0.735256	0.954505	0.753176	Specialization
LOC110496852	LOC110487911	105012527	0.665107	0.799586	0.68142	Specialization
LOC101268914	LOC110504149	105029531	0.433643	0.375383	0.38721	Conservation
LOC110485741	LOC110493477	105012211	0.230507	0.357915	0.290414	Conservation
LOC110538730	LOC110518612	105012211	0.484029	0.495951	0.490242	Conservation
LOC110516721	LOC118938364	105012791	0.401494	0.419916	0.409742	Conservation
LOC110489798	LOC110518696	105031197	0.353856	0.355829	0.352961	Conservation
LOC110518696	LOC110522332	105031197	0.355829	0.218208	0.219345	Conservation
LOC110506598	mc1r	109616909	0.959808	1.15153	1.11094	Specialization
LOC110498352	LOC110529837	105028108	0.521688	0.296532	0.406319	Conservation
LOC110532091	LOC110493669	105026630	0.470986	0.564109	0.454072	Conservation
LOC110534061	LOC110510056	105027706	0.975086	0.214817	0.608342	Neofunctionalization(Dup1)
LOC110538224	LOC110510581	105019152	0.337904	0.504306	0.427222	Conservation
LOC110489971	prdm13	105028977	1.39051	0.0486944	0.110343	Neofunctionalization(Dup1)
LOC110490216	LOC110500250	105018487	0.821748	0.769497	0.762232	Specialization
avpr1aa	LOC110521386	105018487	0.790214	0.737562	0.747355	Specialization
LOC118938931	LOC118943005	105031019	0.844509	0.626137	0.745091	Specialization
LOC110501646	LOC110520433	105011985	0.203616	0.409995	0.185372	Conservation
tnnt2c	LOC110500917	109614661	0.598926	0.858533	0.600382	Neofunctionalization(Dup2)
LOC110538970	col5a3a	105027471	0.569105	0.379565	0.484021	Conservation
glb1l2	LOC110507869	105006376	0.397133	0.443764	0.387174	Conservation
LOC110496394	ntl	105008732	1.04923	0.830907	0.815126	Specialization
LOC110485212	LOC110511593	105019229	0.537435	0.30785	0.419672	Conservation
LOC110489798	LOC110522332	105019229	0.286179	0.113668	0.114167	Conservation
LOC110513917	LOC118965336	105019695	0.461351	0.411576	0.433225	Conservation
LOC110504036	kcnj1a.1	105020322	0.820766	0.631063	0.647385	Specialization
LOC110492234	LOC110532377	105013697	0.626714	0.094625	0.518641	Neofunctionalization(Dup1)
LOC110521743	LOC110530421	106024587	0.416751	0.948108	0.369983	Neofunctionalization(Dup2)
LOC110492209	LOC110532399	105022776	0.420728	0.458499	0.427918	Conservation
LOC110536655	LOC118965066	105006764	0.748359	1.20665	0.860466	Specialization
LOC110492348	LOC110532052	105017977	0.311547	0.308291	0.310997	Conservation
LOC110534364	LOC110500791	105029801	0.915713	0.960436	0.944547	Specialization
LOC110519673	LOC110520844	105024488	0.521093	0.14405	0.212151	Conservation
LOC110516605	zgc:103625	105029610	0.81352	0.507321	0.533265	Neofunctionalization(Dup1)
helt	LOC110497494	105021096	0.170173	0.176722	0.170452	Conservation
LOC118966729	LOC110532895	105008903	0.964674	0.635939	0.764744	Specialization
LOC118966042	LOC118943928	105008903	0.229054	0.797134	0.754166	Neofunctionalization(Dup2)
LOC110518258	LOC110516873	105008903	0.354877	0.621996	0.490603	Conservation
LOC110532959	LOC118943839	105008903	0.496511	0.508268	0.502709	Conservation
LOC118966727	LOC118943838	105008903	0.261756	0.33676	0.303923	Conservation
LOC110523500	si:ch211-196i2.1	105014925	0.610879	0.725193	0.628301	Neofunctionalization(Dup2)
LOC110496995	LOC110496970	105011492	0.551262	0.571294	0.561373	Conservation
LOC110494376	LOC110528060	105025637	0.343127	0.562274	0.395396	Conservation
LOC110538456	aanat-2	105013380	0.608905	0.393445	0.398263	Conservation
s100b	LOC110527533	105017104	0.521457	0.52626	0.52314	Conservation
LOC110508796	snorc	105007976	0.414619	0.230724	0.240137	Conservation
LOC110491101	LOC110531180	105013929	0.185924	0.109273	0.109784	Conservation
LOC110494416	LOC110528971	105013929	0.868786	0.682994	0.697766	Specialization
thsd7aa	LOC110489408	105029327	0.423626	0.14352	0.264418	Conservation
LOC110534798	LOC110489408	105029327	0.172722	0.14352	0.158296	Conservation
thsd7aa	LOC110534798	105029327	0.423626	0.172722	0.242994	Conservation
LOC110533641	LOC110537486	109615898	0.457077	0.56573	0.503972	Conservation
LOC110500876	LOC110531733	105006140	0.862755	0.639828	0.735062	Specialization
LOC118936542	pthlha	105026522	0.823453	0.781412	0.800168	Specialization
LOC110535572	inhbaa	105028288	0.866979	0.702641	0.815704	Specialization
LOC110503359	camkk1b	105025864	0.738409	0.838193	0.783254	Specialization
LOC110521508	adamts10	105005670	0.547706	0.515974	0.502754	Conservation
LOC110537061	LOC110522946	105005670	0.494119	0.611605	0.584053	Conservation
LOC110533613	LOC110537515	105011139	0.593552	0.667965	0.624052	Neofunctionalization(Dup2)
LOC110497772	LOC110505692	105009588	0.44984	0.602164	0.512748	Conservation
LOC110533559	kcnj6	105011074	0.395508	0.305649	0.345691	Conservation
LOC110538793	zgc:162160	105011074	0.102264	0.500734	0.211365	Conservation
LOC110536604	LOC110536497	105018955	0.679973	0.84895	0.801261	Specialization
kcnj2a	LOC110502797	105018955	0.919296	0.821884	0.855671	Specialization
LOC110519329	LOC118936670	105020060	0.508716	0.51186	0.508336	Conservation
LOC110532139	LOC110494892	105018440	0.708594	1.02677	0.865156	Specialization
LOC110536332	LOC110515628	105014086	0.719762	0.387809	0.462823	Neofunctionalization(Dup1)
LOC110523383	LOC110509598	105014086	0.574187	0.852013	0.735579	Neofunctionalization(Dup2)
LOC110506458	LOC110521230	105015550	0.44251	0.545109	0.368771	Conservation
LOC118936772	LOC110519453	105015550	0.767116	0.612466	0.686817	Neofunctionalization(Dup1)
LOC110521230	LOC110526343	105015550	0.545109	0.310275	0.292477	Conservation
LOC110506458	LOC110526343	105015550	0.44251	0.310275	0.333054	Conservation
LOC118944413	LOC118964947	114828882	0.176553	0.427828	0.0838802	Conservation
LOC110491093	LOC118936401	105026956	0.529875	0.444624	0.430167	Conservation
LOC110485345	LOC118940347	105012184	0.45765	0.470528	0.464503	Conservation
LOC118941037	LOC110495541	114830065	0.279965	0.293884	0.287756	Conservation
LOC110520767	LOC110505077	105018898	0.558243	0.597245	0.578416	Conservation
LOC110491435	LOC110499034	105006560	0.643525	0.395277	0.364718	Neofunctionalization(Dup1)
LOC100653460	LOC110527269	105023150	0.59789	0.560386	0.573185	Conservation
crispld1b	LOC110530364	105024232	0.972098	0.774689	0.874229	Specialization
LOC110512106	LOC110530364	105024232	1.00241	0.774689	0.927489	Specialization
LOC110496464	LOC110488110	105012514	0	0.727445	0.262964	Neofunctionalization(Dup2)
LOC110503751	LOC110507082	105013856	0.268486	0.231886	0.244778	Conservation
LOC110491048	prdm16	105013856	0.397866	0.375297	0.325014	Conservation
LOC110493841	gdf5	105007306	0.953215	1.19273	0.961663	Specialization
LOC110521213	adam10a	105011472	0.442288	0.525659	0.460232	Conservation
LOC110488551	LOC110504767	105027339	0.300638	0.258144	0.273361	Conservation
LOC110534481	LOC110497396	105024495	0.510897	0.534408	0.515302	Conservation
LOC110508692	LOC110530359	105019272	0.41719	0.745853	0.545162	Neofunctionalization(Dup2)
LOC110486681	LOC110503910	105019272	0.468141	0.420479	0.416744	Conservation
LOC118944549	cep89	105016640	0.269726	0.407953	0.312939	Conservation
LOC110518214	cep89	105016640	0.469043	0.407953	0.441854	Conservation
btr02	LOC110538836	105029616	0.436278	0.403894	0.4241	Conservation
LOC110494483	LOC110527978	105028386	0.506629	0.231293	0.304	Conservation
LOC110490343	LOC110527978	105028386	0.331271	0.231293	0.239154	Conservation
khdrbs3	LOC110489416	105012756	0.252529	0.225315	0.239551	Conservation
paplna	LOC110505942	105015910	0.593814	0.300566	0.554136	Conservation
LOC110514694	LOC110514692	105014387	0.461475	0.473954	0.468218	Conservation
LOC110492157	LOC110532448	105013732	0.638219	0.601468	0.575476	Neofunctionalization(Dup1)
LOC110494505	LOC110527961	105013732	0.538082	0.542384	0.53948	Conservation
LOC110511044	LOC110515852	105020055	0.160199	0.143336	0.147366	Conservation
LOC110493297	LOC110528600	105016695	0.758313	0.700177	0.736149	Specialization
LOC110492482	LOC110493297	105016695	0.708222	0.758313	0.711939	Specialization
LOC110492763	LOC110532499	105022402	0.839916	0.579874	0.582877	Neofunctionalization(Dup1)
LOC110498212	LOC110505914	105018026	0.787536	0.848929	0.790483	Specialization
LOC110495948	LOC110527562	105019666	0.346799	0.318011	0.300212	Conservation
LOC110501866	LOC110520204	105019666	0.294193	0.245426	0.272577	Conservation
LOC110495948	LOC110501866	105019666	0.346799	0.294193	0.244083	Conservation
LOC110537215	antxr1b	105014916	0.556097	0.329308	0.400735	Conservation
LOC110536021	LOC110537215	105014916	0.811492	0.556097	0.699756	Neofunctionalization(Dup1)
LOC110537215	LOC110525650	105014916	0.556097	0.721411	0.712382	Neofunctionalization(Dup2)
LOC110536021	LOC110525650	105014916	0.811492	0.721411	0.706534	Specialization
LOC110494558	LOC110527909	105017358	0.75143	0.624991	0.740351	Neofunctionalization(Dup1)
LOC110494466	LOC110527986	105006631	0.398449	0.183826	0.288815	Conservation
kcnab2a	LOC110528020	105013840	0.247587	0.169246	0.21054	Conservation
nog2	LOC110498801	105006486	0.345727	0.383419	0.361411	Conservation
LOC110493245	LOC110527969	105017273	0.521951	0.529122	0.521805	Conservation
LOC110496680	trps1	105012374	0.413504	0.404278	0.408908	Conservation
zgc:172067	LOC110504720	105016599	0.455117	0.349726	0.396672	Conservation
nphp4	LOC110531203	105013713	0.403338	0.580547	0.451266	Conservation
LOC110489429	gnb3a	105028241	0.614775	0.316834	0.491141	Conservation
LOC110496868	LOC110489387	105023670	0.689902	0.537522	0.587273	Neofunctionalization(Dup1)
tmem132e	LOC110537699	105011067	0.529668	0.392961	0.471389	Conservation
LOC110493995	pcsk1	105008684	0.14568	0.155394	0.131566	Conservation
LOC110501772	LOC110520945	105026631	0.460491	0.0396057	0.0926181	Conservation
LOC110521644	LOC110524526	105011803	0.45945	0.562385	0.469105	Conservation
LOC110490779	si:dkey-159a18.1	105020387	0.757527	0.57199	0.703986	Neofunctionalization(Dup1)
zgc:154142	LOC110498434	105018253	0.637772	0.621081	0.628754	Neofunctionalization(Dup1)
LOC118936325	LOC110485608	105028787	1.29833	1.30943	1.30623	Specialization
LOC118939522	LOC110532240	105017257	0.611089	0.458283	0.56688	Conservation
LOC110503322	LOC110507158	105017257	0.529489	0.509936	0.515386	Conservation
LOC110494423	LOC110528970	105017257	0.578348	0.435606	0.468239	Conservation
LOC110510737	LOC110515808	105016195	0.486007	0.475712	0.480219	Conservation
LOC110502092	erbb4b	105016195	0.193871	0.487084	0.349304	Conservation
LOC110495796	LOC110527099	105018356	1.22259	1.41421	1.30427	Specialization
LOC110500614	ppargc1a	105022109	0.61658	0.456434	0.550797	Conservation
si:dkey-256e7.8	LOC110498559	109615164	0.590612	0.629101	0.589827	Neofunctionalization(Dup2)
LOC110485971	LOC110493693	105021559	0.337742	0.570514	0.333637	Conservation
LOC110521975	LOC110496661	105022181	0.616264	0.5442	0.597844	Conservation
LOC100136173	LOC100136655	105031082	0.646026	0.565512	0.636083	Neofunctionalization(Dup1)
LOC110489122	adrb2a	105031082	0.764479	0.572682	0.716778	Neofunctionalization(Dup1)
LOC110501901	LOC110520166	105024740	0.783246	0.824945	0.77925	Specialization
LOC110510388	LOC110510389	105031601	0.664873	0.708686	0.685608	Specialization
LOC110535172	LOC110490880	105030806	0.444026	0.442056	0.429245	Conservation
LOC110534197	LOC110510207	105031051	0.625966	0.566343	0.582019	Neofunctionalization(Dup1)
LOC110491439	LOC110499037	105031051	0.444069	0.371939	0.414961	Conservation
ca10a	LOC110498737	105006619	0.182098	0.181271	0.179126	Conservation
LOC110538402	LOC110486391	105006619	0.550612	0.3946	0.39929	Conservation
LOC110500537	LOC110531673	117592714	0.395744	0.282129	0.283355	Conservation
LOC110535985	LOC110523660	106024603	0.188982	0.307341	0.202425	Conservation
LOC110523660	LOC110525621	106024603	0.307341	0.279424	0.28783	Conservation
LOC110535985	LOC110525621	106024603	0.188982	0.279424	0.190214	Conservation
LOC110495728	LOC110528915	105011385	0.208597	0.454273	0.240544	Conservation
cart1	LOC110528915	105011385	0.793858	0.454273	0.664495	Neofunctionalization(Dup1)
cart1	LOC110495728	105011385	0.793858	0.208597	0.58955	Neofunctionalization(Dup1)
dok6	LOC110490900	105016700	0.586516	0.702711	0.600866	Neofunctionalization(Dup2)
LOC110501594	LOC110519980	105016106	0.515176	0.551672	0.522527	Conservation
LOC110495841	LOC110527459	105016106	0.854177	0.793327	0.843094	Specialization
LOC110496231	LOC110487595	105005659	0.702849	0.787947	0.734479	Specialization
LOC110506368	LOC110526937	105018241	0.827996	0.371714	0.822449	Neofunctionalization(Dup1)
LOC118966724	LOC118943837	105008060	0.35943	0.372977	0.340499	Conservation
kirrel3a	LOC110538905	105011011	0.283814	0.401914	0.327199	Conservation
LOC110538905	LOC110503369	105011011	0.401914	0.222836	0.280315	Conservation
kirrel3a	LOC110503369	105011011	0.283814	0.222836	0.24872	Conservation
LOC110538905	kirrel3b	105011011	0.401914	0.260715	0.287484	Conservation
kirrel3a	kirrel3b	105011011	0.283814	0.260715	0.261125	Conservation
LOC110503369	kirrel3b	105011011	0.222836	0.260715	0.24261	Conservation
LOC110524646	LOC110499989	105018286	0.269735	0.503425	0.403408	Conservation
LOC118938840	LOC110499989	105018286	0.415504	0.503425	0.446497	Conservation
LOC110524646	LOC118938840	105018286	0.269735	0.415504	0.356003	Conservation
LOC110499989	LOC110515322	105018286	0.503425	0.408155	0.440606	Conservation
LOC110524646	LOC110515322	105018286	0.269735	0.408155	0.35426	Conservation
LOC118938840	LOC110515322	105018286	0.415504	0.408155	0.411558	Conservation
LOC118938867	LOC118942866	105005613	0.208531	0.340449	0.281054	Conservation
LOC110506647	LOC110526518	105005613	0.0462241	0.0385124	0.0413734	Conservation
LOC110539124	LOC110523797	105014763	0.264438	1.00117	0.798824	Neofunctionalization(Dup2)
LOC110522134	LOC110529519	105017884	0.137184	0.621305	0.376212	Conservation
LOC110526778	LOC110502311	105017884	0.748173	0.39235	0.672959	Neofunctionalization(Dup1)
LOC110513060	LOC110512363	105008955	0.157776	0.314728	0.228788	Conservation
LOC110508853	LOC110530175	105009865	0.564323	0.287881	0.522113	Conservation
LOC110535599	LOC110489977	105009865	0.784635	0.801391	0.716349	Specialization
LOC110488743	LOC110504941	105029576	1.10467	0.391325	1.05474	Neofunctionalization(Dup1)
LOC110487055	LOC110487059	105012246	0.915323	0.922911	0.918077	Specialization
notum2	LOC110493492	105012246	0.790577	0.76552	0.763708	Specialization
LOC110503546	LOC110507260	105011746	0.291624	0.729405	0.293913	Neofunctionalization(Dup2)
LOC110495785	LOC110527411	105019993	0.825434	1.23623	1.04067	Specialization
LOC110486944	LOC110486937	105012869	0.139573	0.13775	0.138389	Conservation
LOC110536191	LOC110488484	105027148	0.999205	0.33066	0.835983	Neofunctionalization(Dup1)
si:dkey-246i14.3	LOC110488484	105027148	0.948752	0.33066	0.87487	Neofunctionalization(Dup1)
LOC110496002	LOC110536191	105027148	0.510978	0.999205	0.85893	Neofunctionalization(Dup2)
LOC110496002	si:dkey-246i14.3	105027148	0.510978	0.948752	0.886242	Neofunctionalization(Dup2)
LOC110536988	LOC110525463	105014123	0.385864	0.492242	0.440603	Conservation
LOC110536988	LOC110523931	105014123	0.385864	1.09488	1.07936	Neofunctionalization(Dup2)
LOC110492026	LOC110494205	105015227	1.16012	1.00482	1.02998	Specialization
LOC110496870	LOC110487985	105012606	0.427888	0.250199	0.332992	Conservation
LOC110488012	LOC110515569	105012606	0.292473	0.432702	0.328392	Conservation
LOC110488893	LOC110505090	105028207	0.405399	0.478467	0.438635	Conservation
LOC110491876	tafa5l	105013926	0.323776	0.735976	0.584158	Neofunctionalization(Dup2)
LOC110521498	trabd2b	105011630	0.633754	0.234252	0.579353	Neofunctionalization(Dup1)
LOC118937436	scospondin	105019508	1.20025	0.236617	0.282659	Neofunctionalization(Dup1)
LOC110488744	LOC110504942	105028612	0.87784	0.92095	0.915386	Specialization
LOC118936330	si:dkey-72l14.3	105025254	0.290403	0.266719	0.28619	Conservation
LOC110533892	LOC110537229	105008787	0.716774	0.52129	0.635816	Neofunctionalization(Dup1)
LOC110533344	LOC110537776	105011232	0	0.187035	0.0640407	Conservation
LOC110500648	LOC110531797	105028478	0.739724	0.99814	0.839034	Specialization
LOC110489782	LOC100136150	105019649	1.17391	0.794163	0.81556	Specialization
LOC110535214	LOC100136150	105019649	1.26747	0.794163	0.879594	Specialization
LOC110535214	LOC100136149	105019649	1.26747	1.20588	1.22315	Specialization
LOC110537037	LOC110523889	105027925	0.196855	0.691197	0.649984	Neofunctionalization(Dup2)
neurog1	LOC110489220	105007476	0	0.0477202	0.0255068	Conservation
LOC110521711	LOC110496319	105006820	0.147227	0.981173	0.660747	Neofunctionalization(Dup2)
kcnn1b	kcnn1a	105011443	0.488422	0.280343	0.312824	Conservation
kcnn1b	LOC110524173	105011443	0.488422	0.967297	0.95795	Neofunctionalization(Dup2)
kcnn1a	LOC110524173	105011443	0.280343	0.967297	0.917531	Neofunctionalization(Dup2)
LOC110493893	LOC110528552	105016715	0.675963	0.497952	0.599795	Neofunctionalization(Dup1)
syce2	LOC118938214	105013452	1.31324	0.83751	0.837772	Specialization
syce2	LOC118940356	105013452	1.31324	0.884216	0.883358	Specialization
LOC118938214	LOC118940356	105013452	0.83751	0.884216	0.853809	Specialization
LOC110523562	LOC100136307	105006247	1.18886	0.862164	0.890507	Specialization
LOC110495043	LOC110495044	105013065	0.510479	0.497191	0.503014	Conservation
LOC110490234	LOC110500238	105026659	0.516173	0.591854	0.583648	Conservation
LOC110490687	LOC118942829	105018244	0.80695	0.727214	0.773465	Specialization
plac8l1	LOC110537772	105008353	0.157784	0.932554	0.787654	Neofunctionalization(Dup2)
csmd3b	LOC110489401	105012511	0.287613	0.814353	0.666714	Neofunctionalization(Dup2)
LOC110493225	LOC110527139	105017098	0.459661	0.934903	0.482591	Neofunctionalization(Dup2)
LOC110508285	LOC110522974	105011397	0.648499	0.509706	0.511644	Neofunctionalization(Dup1)
slc9a2	LOC118965342	105016584	0.611247	0.794536	0.598182	Neofunctionalization(Dup2)
LOC110503843	LOC110507115	105008712	0.378558	0.422557	0.392768	Conservation
pax4	LOC110518924	105020426	0.936725	0.845146	0.908421	Specialization
LOC110495182	LOC110528988	105017224	0.407972	0.381439	0.386463	Conservation
LOC110506652	LOC110526523	105022250	0.657675	0.602751	0.628922	Neofunctionalization(Dup1)
LOC110494690	LOC118965355	105007870	0.315335	0.176018	0.136565	Conservation
LOC110508791	LOC110530233	105011698	0.797523	0.443257	0.656577	Neofunctionalization(Dup1)
LOC110521537	LOC110524404	105011698	0.911241	0.273024	0.866429	Neofunctionalization(Dup1)
LOC110503944	LOC110507777	105022853	0.161075	0.168342	0.159305	Conservation
LOC110526836	LOC110502313	105009353	0.452061	0.681002	0.598333	Neofunctionalization(Dup2)
LOC110499315	LOC110503005	105029042	0.351486	0.324076	0.34589	Conservation
LOC110538414	LOC110486378	105027472	0.93924	0.837447	0.900368	Specialization
LOC110522396	furinb	105018383	0.262237	0.406488	0.290864	Conservation
LOC110533860	LOC110536828	105025803	0.597969	0.585229	0.580974	Conservation
col4a6	LOC110532911	105031453	0.560953	0.298042	0.47756	Conservation
LOC110501998	LOC110520475	105031453	0.613693	0.421263	0.476587	Conservation
LOC110535015	LOC110489888	105027597	0.387657	0.303957	0.337659	Conservation
si:dkeyp-97a10.3	LOC110516872	105027349	1.08067	1.1237	1.11296	Specialization
LOC110503568	c1r	105008657	0.162581	0.160265	0.160176	Conservation
LOC110497688	LOC110505776	105023610	0.453212	0.328573	0.373138	Conservation
LOC118941108	LOC110528781	105006740	0.296641	0.363048	0.300341	Conservation
LOC110535880	LOC110525496	105006809	0.295325	0.25098	0.240788	Conservation
LOC110536266	LOC110525881	105029384	0.593153	0.352421	0.415899	Conservation
LOC110519951	LOC110494458	105018602	0.151884	0.566844	0.288028	Conservation
LOC110492125	LOC110532537	105018602	0.296813	0.705715	0.554999	Neofunctionalization(Dup2)
LOC110506743	LOC110526968	105023453	0.323226	0.309684	0.315187	Conservation
LOC110513354	LOC110531772	105008398	0.389167	0.382609	0.386176	Conservation
mmp17a	LOC110509737	105014824	0.401493	0.220142	0.302416	Conservation
LOC110495784	LOC110527410	105024749	0.653634	0.106187	0.513871	Neofunctionalization(Dup1)
LOC110501906	LOC110504222	105024749	0.648023	0.0720357	0.317049	Neofunctionalization(Dup1)
LOC110490074	LOC110507348	105029769	0.380345	0.321176	0.335893	Conservation
LOC110492366	LOC110493299	105005916	0.225883	0.207183	0.208965	Conservation
LOC110493299	LOC110532037	105005916	0.207183	0.242588	0.20205	Conservation
LOC110492366	LOC110532037	105005916	0.225883	0.242588	0.208631	Conservation
LOC110493299	LOC110528579	105005916	0.207183	0.421407	0.351013	Conservation
LOC110506975	LOC110506410	105013690	0.764417	0.856079	0.800105	Specialization
LOC110524584	LOC110533914	109616700	0.406188	0.769906	0.714655	Neofunctionalization(Dup2)
LOC110523381	lamc3	105015244	0.528399	0.704911	0.634718	Neofunctionalization(Dup2)
LOC110537025	LOC110523898	105029307	0.595669	0.146014	0.230955	Conservation
LOC110522305	LOC110529685	105017610	1.0835	0.671966	0.931573	Specialization
gpr151	LOC118946002	105015913	0	0	0	Conservation
LOC110501539	asic4a	105029534	0.333088	0.0544373	0.141703	Conservation
LOC110525562	LOC110491805	105027050	0.777619	0.548681	0.649963	Neofunctionalization(Dup1)
LOC110536418	LOC110520819	105007055	0.191226	0.163606	0.179753	Conservation
LOC110492502	LOC110508382	105013948	0.300119	0.464323	0.447137	Conservation
LOC110496446	LOC110488128	105012385	0.731404	0.667289	0.702707	Specialization
LOC110533974	LOC110509404	105006367	0.655256	0.629927	0.646372	Specialization
LOC110497721	LOC110505743	105015492	0.314914	0.0501863	0.149658	Conservation
cdk14	LOC110503753	105019179	0.178213	0.256925	0.216666	Conservation
LOC110485895	LOC110493624	105021473	0.696228	1.15566	0.699679	Specialization
LOC110535833	LOC110525116	105014703	0.484946	0.327733	0.427895	Conservation
LOC110490750	cped1	105031559	0.537452	0.572533	0.552077	Conservation
LOC110536114	tmem119a	105025617	0.788324	0.577964	0.72478	Neofunctionalization(Dup1)
LOC110536114	tmem119b	105025617	0.788324	0.872567	0.860357	Specialization
LOC110523138	LOC110508063	105007991	0.41316	0.360358	0.339482	Conservation
LOC110508342	LOC110530751	105007991	0.422646	0.446994	0.428515	Conservation
LOC118940039	LOC110518189	105019324	0.613237	0.561573	0.579152	Conservation
LOC118938391	LOC118945979	105024580	0.313149	0.23951	0.274812	Conservation
LOC110497311	LOC110497310	105021061	0.301067	0.316466	0.308738	Conservation
LOC110514497	gcgrb	105029609	0.612634	0.489232	0.577461	Conservation
gcgrb	gcgra	105029609	0.489232	0.61504	0.570132	Conservation
gadd45gb.1	LOC110509757	105015060	0.219477	0.219477	0.219477	Conservation
gadd45ga	LOC110509757	105015060	0.745915	0.219477	0.717245	Neofunctionalization(Dup1)
LOC118938184	LOC118940093	117594921	0.541926	0.552092	0.538404	Conservation
lrp1ba	LOC110528816	105022572	0.187757	0.452482	0.289299	Conservation
LOC110535784	LOC110521467	105011595	0.618086	0.431281	0.596734	Conservation
LOC110521467	LOC110524331	105011595	0.431281	0.38695	0.370903	Conservation
LOC110535784	LOC110524331	105011595	0.618086	0.38695	0.580055	Conservation
LOC110490086	LOC110507325	105028821	0.247444	0.425278	0.24771	Conservation
LOC110502152	LOC110520175	105030805	0.290513	0.159357	0.215282	Conservation
si:dkey-22o22.2	LOC118944657	105019238	0.420461	0.682833	0.523466	Neofunctionalization(Dup2)
rgs17	LOC110502979	105021216	0.332071	0.202993	0.238927	Conservation
LOC100135862	gnrh2	105016773	0.258318	0.372322	0.209665	Conservation
lrit3a	LOC110505119	105023308	0.321777	0.284231	0.230212	Conservation
LOC100136308	LOC110525063	105014548	0.474256	0.812899	0.670789	Neofunctionalization(Dup2)
LOC110496297	LOC100136306	105014548	0.564983	0.871668	0.727586	Neofunctionalization(Dup2)
LOC110531395	grin3bb	105026231	0.477959	0.422907	0.460258	Conservation
LOC110492589	kcnd1	106024582	0.430238	0.395681	0.393054	Conservation
il17a/f1	LOC110505720	105015490	1.0342	1.14319	1.0832	Specialization
lrp2a	LOC110504179	105006884	0.625258	1.16101	1.14727	Neofunctionalization(Dup2)
LOC110501587	LOC110519984	105016100	0.211039	0.19485	0.204025	Conservation
LOC118938859	LOC110516460	114830665	0.826462	0.773727	0.797802	Specialization
LOC110520546	otos2	109616723	0.347736	0.36379	0.336281	Conservation
LOC110521440	nfil3-4	105011562	0.260121	0.259178	0.257868	Conservation
LOC110501378	LOC110520596	105018745	0.373813	0.220366	0.297041	Conservation
LOC110524434	mgat4c	105007116	0.0909199	0.193807	0.113036	Conservation
LOC110488840	si:ch211-107n13.1	105028364	0.249259	0.44033	0.391061	Conservation
LOC110539045	LOC100653482	105021796	0.932283	0.277614	0.848942	Neofunctionalization(Dup1)
LOC110534176	LOC110488630	105023249	0.404618	0.819635	0.394129	Neofunctionalization(Dup2)
LOC110538014	tmem150b	105031168	0.443791	0.41936	0.380299	Conservation
LOC110536507	LOC110525062	105014547	0.236123	0.289296	0.217474	Conservation
LOC110490508	LOC110499961	105014547	0.516711	0.520786	0.518893	Conservation
LOC110503574	LOC110507449	105023086	0.254189	0.182562	0.149338	Conservation
LOC110536220	LOC110525837	105014381	0.720844	0.648493	0.687401	Specialization
LOC110536534	sulf1	105019659	0.332255	0.360634	0.350138	Conservation
LOC110536408	LOC110526044	105029836	0.248984	0.235539	0.235888	Conservation
grid1b	LOC110502511	105025151	0.377333	0.473285	0.433761	Conservation
grid1b	LOC110499015	105025151	0.377333	0.453415	0.421796	Conservation
LOC110489108	n4bp3	105026285	0.425129	0.176202	0.208046	Conservation
LOC110533502	LOC110537644	105023813	0.57371	0.519186	0.551103	Conservation
LOC110504044	LOC110507868	105023813	0.515647	0.836272	0.582718	Neofunctionalization(Dup2)
LOC100136219	LOC110532402	105027874	0.518444	0.622279	0.583509	Conservation
LOC110522246	aig1	105017737	0.204272	0.220335	0.201564	Conservation
LOC110538018	LOC118938193	105008441	0.684797	0.935781	0.709217	Specialization
LOC118938193	LOC110494948	105008441	0.935781	0.684986	0.714979	Specialization
LOC110538018	LOC110494948	105008441	0.684797	0.684986	0.66767	Specialization
gnrh3	gnrh1	105010577	0.700245	0.719256	0.708254	Specialization
LOC110506426	LOC118965038	105013969	0.858958	0.921042	0.885638	Specialization
LOC110506517	LOC110526397	105029753	0.793163	0.487293	0.537844	Neofunctionalization(Dup1)
LOC118966679	LOC110509469	105011166	1.06769	0.899877	1.05112	Specialization
LOC110525964	LOC110502250	105009202	0.120581	0.503548	0.137084	Conservation
LOC110495615	LOC110495614	105014732	0.839432	0.840819	0.840029	Specialization
wnt10b	LOC110532706	105013556	0.258234	0.453039	0.108127	Conservation
LOC110492805	LOC110509457	105028499	0.580806	0.777327	0.703692	Neofunctionalization(Dup2)
LOC110491060	LOC110532609	105013651	0.137285	0.121624	0.05959	Conservation
LOC110490615	LOC110499790	105011364	0.659286	0.638474	0.647929	Specialization
whrna	LOC110509333	105014930	0.679035	0.668529	0.675376	Specialization
LOC110535109	LOC110525992	105014930	0.63558	0.456242	0.519806	Neofunctionalization(Dup1)
LOC110516378	LOC110511406	105006024	0.474872	0.554391	0.512852	Conservation
LOC110506682	tub	105021301	0.523262	0.774387	0.648197	Neofunctionalization(Dup2)
kcnc4	LOC110532802	105029195	0.295254	0.444446	0.35685	Conservation
LOC110528089	LOC110532802	105029195	0.602419	0.444446	0.601923	Conservation
kcnc3a	LOC110521873	105029195	0.488871	0.418536	0.462588	Conservation
LOC110494717	tnni1b	105027252	0.814934	0.877788	0.845532	Specialization
LOC110516622	LOC118938100	105012861	0.555728	0.51849	0.540522	Conservation
LOC110535950	LOC110520784	105029231	0.360606	0.276747	0.296158	Conservation
LOC110488577	LOC110504786	105027097	0.56092	0.452466	0.491797	Conservation
LOC110498058	LOC110504194	105007053	0.767189	0.551401	0.741267	Neofunctionalization(Dup1)
LOC110498337	LOC110520988	105015519	0.649605	0.928822	0.90275	Specialization
LOC110498337	LOC110529792	105015519	0.649605	0.907183	0.89264	Specialization
LOC110520988	LOC110529792	105015519	0.928822	0.907183	0.914947	Specialization
LOC110501639	LOC110520439	105009734	0	0	0	Conservation
inhbab	LOC110529989	105025163	0.839133	0.333626	0.324972	Neofunctionalization(Dup1)
LOC110501236	LOC110506646	105018192	0.433017	0.0962534	0.356829	Conservation
LOC110506646	LOC110522702	105018192	0.0962534	0.422931	0.350409	Conservation
LOC110501236	LOC110522702	105018192	0.433017	0.422931	0.424132	Conservation
LOC110506646	LOC110526517	105018192	0.0962534	0.34942	0.340531	Conservation
LOC110522702	LOC110526517	105018192	0.422931	0.34942	0.252959	Conservation
LOC110501236	LOC110526517	105018192	0.433017	0.34942	0.253553	Conservation
col10a1a	LOC110506256	105031621	0.904697	0.623562	0.898806	Neofunctionalization(Dup1)
wnt1	LOC110531239	105013565	0.356295	0.287211	0.345618	Conservation
LOC110533948	LOC110509932	105007430	0.453596	0.389511	0.425006	Conservation
LOC110518702	LOC110520786	105018364	0.3097	0.290654	0.300251	Conservation
LOC110535069	LOC110523832	105031061	0.53249	0.524212	0.525298	Conservation
LOC110533534	LOC110507792	105023219	0.637012	0.672783	0.632558	Specialization
LOC110537606	LOC110507792	105023219	0.331512	0.672783	0.354526	Neofunctionalization(Dup2)
LOC110533534	LOC110537606	105023219	0.637012	0.331512	0.471098	Neofunctionalization(Dup1)
LOC110536484	pdzd2	105014570	0.536332	0.382366	0.40583	Conservation
LOC110508829	LOC110530945	105008469	0.737229	0.39586	0.477296	Neofunctionalization(Dup1)
LOC118939498	LOC110499570	105008117	0.202522	0.473914	0.262149	Conservation
LOC110489581	LOC110518221	105019320	0.468611	0.541631	0.529365	Conservation
deptor	LOC110488322	105017380	0.383412	0.588631	0.41692	Conservation
LOC110500339	LOC110531422	105030863	0.728043	0.25612	0.604431	Neofunctionalization(Dup1)
LOC110501999	LOC110520476	105030863	0.548219	0.245939	0.442562	Conservation
LOC118966695	LOC110502224	105018145	0.858611	0.491613	0.578264	Neofunctionalization(Dup1)
si:ch211-186j3.6	LOC110526935	105018145	0.415091	0.585669	0.481545	Conservation
LOC110508661	elovl1a	105019159	0.562962	0.606904	0.574757	Conservation
elovl1b	LOC110524065	105019159	0.566542	0.802122	0.581189	Neofunctionalization(Dup2)
LOC110534146	LOC110510135	105029575	0.107644	0.116897	0.108133	Conservation
skor2	LOC110523104	105027130	1.18487	0.783037	1.057	Specialization
LOC110521514	LOC110524380	105011672	0.364412	0.200297	0.283597	Conservation
LOC110492195	LOC110532416	105022756	0.72491	0.756407	0.701212	Specialization
LOC110508659	LOC110521730	105019143	0.650077	0.412959	0.474829	Neofunctionalization(Dup1)
LOC110534897	chrne	105021219	0.424337	0.750689	0.479025	Neofunctionalization(Dup2)
LOC110520008	LOC118944463	105018594	0.373643	0.178256	0.29668	Conservation
LOC118944463	LOC110518911	105018594	0.178256	0.150231	0.162275	Conservation
LOC110520008	LOC110518911	105018594	0.373643	0.150231	0.275576	Conservation
LOC110520008	LOC110494509	105018594	0.373643	0.198363	0.170528	Conservation
dnmt3bb.1	LOC110532104	105013882	0.499016	0.369441	0.396175	Conservation
LOC110538346	LOC110486441	105025764	0.539695	0.528682	0.537295	Conservation
col2a1b	LOC110529043	105016702	0.341251	0.288183	0.31548	Conservation
LOC110491116	col2a1b	105016702	0.531453	0.341251	0.357143	Conservation
LOC110518069	LOC110497213	105020894	0.703488	0.734837	0.713626	Specialization
LOC110501748	LOC110520332	105016329	0.28819	0.464948	0.29416	Conservation
LOC110533564	upk3b	105008223	0.364329	0.843556	0.728549	Neofunctionalization(Dup2)
clcf1	LOC110504156	105028904	1.03532	0.956326	0.975805	Specialization
LOC110522264	LOC110531081	105017759	0.182423	0.299981	0.195708	Conservation
LOC110506623	mafa	105027393	0.575097	0.6025	0.583224	Conservation
LOC118937806	LOC118938371	105030486	0.821431	0.945914	0.870252	Specialization
LOC110538428	LOC110486362	105020787	0.42387	0.385297	0.398585	Conservation
LOC110512778	LOC110499725	105023119	0.187319	0.150925	0.164026	Conservation
LOC110503301	ptgir	105012480	0.477165	0.286487	0.333074	Conservation
LOC110497541	ptger2a	105012480	0.129894	0.209831	0.171772	Conservation
LOC118966721	LOC110502626	105010626	0.472114	0.108409	0.0616688	Conservation
comp	LOC110524151	105029306	0.515084	0.43005	0.280052	Conservation
LOC110538502	LOC110485191	105013167	0.436275	0.634244	0.433314	Neofunctionalization(Dup2)
aip	LOC110497529	105007021	0.601677	0.565618	0.598583	Conservation
LOC110495449	LOC110501282	105026538	0.408776	0.551131	0.358268	Conservation
LOC110501282	LOC110519974	105026538	0.551131	0.454178	0.470851	Conservation
LOC110501282	LOC110528846	105026538	0.551131	0.410943	0.374713	Conservation
LOC110538761	cep112	105026131	0.35165	0.379525	0.366346	Conservation
LOC118944425	LOC110506861	105015139	1.32174	0.970475	0.998178	Specialization
LOC110497759	LOC110505702	105015139	0.102761	0.137119	0.115665	Conservation
LOC110506550	LOC110521206	105016379	0.510603	0.553979	0.533859	Conservation
LOC110502588	LOC110521206	105016379	0.249836	0.553979	0.439795	Conservation
LOC110506550	LOC110526426	105016379	0.510603	0.745637	0.689538	Neofunctionalization(Dup2)
LOC110521206	LOC110526426	105016379	0.553979	0.745637	0.673861	Neofunctionalization(Dup2)
LOC110526548	LOC110502291	105026555	0.849648	0.319174	0.76887	Neofunctionalization(Dup1)
LOC110538398	LOC110486393	105026555	0.705128	0.750329	0.745418	Specialization
zfhx4	LOC110489594	105016770	0.411951	0.446832	0.424658	Conservation
zgc:153031	LOC110502187	105018154	0.477338	0.549438	0.436442	Conservation
LOC110494793	LOC110529044	105016701	0.362271	0.169325	0.302474	Conservation
LOC110503387	LOC110507983	105026649	0.67986	0.367827	0.456285	Neofunctionalization(Dup1)
LOC110535182	LOC110490819	105019648	0.462374	0.311481	0.273129	Conservation
lrrn1	LOC110527882	105008003	0.0977643	0.584248	0.414101	Conservation
LOC110511121	iqck	105012872	0.228784	0.24089	0.234434	Conservation
LOC110503588	esrrd	105023072	0.443152	0.570946	0.445369	Conservation
LOC118936522	LOC110485601	105030899	0.0589072	0.0576059	0.0577168	Conservation
LOC110524112	LOC110502274	105018087	0.27138	0.259694	0.265345	Conservation
LOC110503975	sytl2b	105023221	0.164175	0.32185	0.203916	Conservation
LOC110513280	LOC118936319	105029741	0.689342	0.702055	0.696113	Specialization
LOC110513280	cldnk	105029741	0.689342	0.802188	0.776781	Specialization
LOC110494787	LOC110532039	105007068	0.569591	0.948102	0.627398	Neofunctionalization(Dup2)
LOC110494787	LOC110528580	105007068	0.569591	0.178616	0.114433	Conservation
LOC110507602	cilp2	105011664	0.690852	0.175403	0.412872	Neofunctionalization(Dup1)
LOC110506443	cilp	105011664	0.71466	0.758987	0.694029	Specialization
serpine3	LOC110504910	105007177	0.540636	0.232893	0.423943	Conservation
LOC110512028	LOC110508028	105007177	0.391369	0.481217	0.443376	Conservation
LOC110488886	LOC110505081	105030468	0.872057	0.821487	0.839933	Specialization
LOC110487788	LOC110504527	105026122	0.450998	0.404631	0.412027	Conservation
LOC100653466	LOC110525855	105011311	0.711295	0.899077	0.778432	Specialization
LOC110513669	LOC110519585	105021687	0.447186	0.399357	0.410105	Conservation
LOC110535772	LOC110525371	105021687	0.217719	0.650936	0.517933	Neofunctionalization(Dup2)
klhl14	LOC110530461	105019420	0.300023	0.139939	0.18356	Conservation
LOC110534335	LOC110498678	105006248	0.594022	0.252224	0.484916	Conservation
LOC110490886	LOC110530181	105022583	0.357462	0.476797	0.34533	Conservation
LOC110535499	LOC110530181	105022583	0.456043	0.476797	0.41677	Conservation
plppr5a	LOC110530181	105022583	0.24974	0.476797	0.190199	Conservation
LOC110535499	LOC110490886	105022583	0.456043	0.357462	0.411681	Conservation
LOC110490886	plppr5a	105022583	0.357462	0.24974	0.219286	Conservation
LOC110535499	plppr5a	105022583	0.456043	0.24974	0.25297	Conservation
LOC110506271	LOC110526924	105008275	0.650626	0.324928	0.497025	Neofunctionalization(Dup1)
LOC110537100	LOC110522942	105007943	0.293911	0.31214	0.291113	Conservation
LOC110515416	LOC110513865	105014014	0.683004	0.70282	0.691392	Specialization
LOC110486071	LOC110493769	105010674	0.368957	0.412899	0.399008	Conservation
LOC110488935	LOC110505132	105027719	0.411697	0.444344	0.419389	Conservation
LOC110491187	plxnb3	105028313	0.279458	0.50924	0.461262	Conservation
LOC110501667	LOC110520412	105009028	1.05732	1.03577	1.04712	Specialization
LOC100272218	insrb	105005877	0.245964	0.304304	0.285769	Conservation
LOC110486340	LOC110524084	105011403	0.124789	0.220539	0.158465	Conservation
LOC110516895	LOC110490516	105018947	1.18742	1.18417	1.18567	Specialization
LOC110499434	stxbp4	105027565	0.793744	0.95475	0.74574	Specialization
rad18	LOC110528165	105017026	0.380334	0.265444	0.312602	Conservation
LOC110498189	LOC110505205	105008594	0.927527	0.954924	0.924581	Specialization
LOC110516399	LOC110515612	105024882	0.405454	0.421962	0.412777	Conservation
LOC110526643	LOC110502300	105005725	0.691158	0.744848	0.672838	Specialization
LOC110535758	foxn4	105014435	0.984007	0.863668	0.963343	Specialization
LOC110533852	LOC110537272	105025030	0.7998	0.66896	0.798507	Specialization
hhipl1	LOC110505804	105023074	0.519295	0.621248	0.535307	Conservation
LOC110491103	LOC110532105	105013884	0.432993	0.335865	0.380553	Conservation
LOC110492747	LOC110491103	105013884	0.31512	0.432993	0.155623	Conservation
syne2b	LOC110529722	105024141	0.939746	0.890621	0.933021	Specialization
LOC110522188	lrrc56	105018345	0.271868	0.238107	0.200058	Conservation
LOC110523399	LOC110509316	105015231	0.436853	0.39428	0.368567	Conservation
LOC110512627	LOC110513974	105024466	0.470758	0.301436	0.395965	Conservation
LOC110537082	LOC110523841	105014816	0.348014	0.757981	0.604788	Neofunctionalization(Dup2)
hcar1-3	LOC110502339	105014816	0.860531	0.735839	0.830755	Specialization
LOC118936334	LOC110487417	105007700	0.566483	0.54449	0.558615	Conservation
LOC110523391	LOC110509604	105015243	0.116109	0.349384	0.166777	Conservation
LOC110506716	LOC110510810	105020350	0.19525	0.19157	0.193246	Conservation
LOC118939542	LOC118966188	117595394	0.587396	0.763847	0.61712	Neofunctionalization(Dup2)
LOC110508187	LOC110530261	105017907	0.396125	0.40135	0.398492	Conservation
LOC110536564	LOC110490919	105017907	0.228871	0.424835	0.292991	Conservation
LOC110529484	LOC110514051	105009515	0.949794	0.627779	0.941754	Specialization
LOC110514051	LOC110502503	105009515	0.627779	0.708069	0.673079	Specialization
LOC110498378	LOC110504318	105015743	0.996257	1.27687	1.22455	Specialization
LOC110506655	LOC110526524	105022251	0.0872267	0.157756	0.120629	Conservation
ptprt	LOC110527653	105031433	0.585277	0.326503	0.465858	Conservation
LOC110535059	LOC110525559	105024854	0.747322	0.0247555	0.540614	Neofunctionalization(Dup1)
LOC110506282	LOC110526161	105006644	0.330967	0.282665	0.301865	Conservation
LOC110520038	cdh13	105024216	0.446977	0.557475	0.494155	Conservation
LOC110521744	cdh2	105024216	0.269702	0.584619	0.504113	Conservation
nfatc1	LOC110489695	105028214	0.342623	0.349077	0.332868	Conservation
nfatc1	LOC110518416	105028214	0.342623	0.334062	0.307595	Conservation
LOC110489695	LOC110518416	105028214	0.349077	0.334062	0.318199	Conservation
LOC118937805	LOC118938559	105030484	0.188761	0.099258	0.138861	Conservation
gpc2	gpc4	105020119	0.532264	0.661189	0.56672	Neofunctionalization(Dup2)
LOC110509067	LOC110530004	105012608	0.572062	0.479042	0.471835	Conservation
LOC110503733	LOC110507615	105012608	0.477798	0.872434	0.652734	Neofunctionalization(Dup2)
LOC110495916	ahr1b	105006157	0.758541	0.827772	0.779572	Specialization
LOC110520172	ahr1b	105006157	0.787239	0.827772	0.797108	Specialization
LOC110502157	ahr1b	105006157	0.749856	0.827772	0.765305	Specialization
LOC110495916	LOC110520172	105006157	0.758541	0.787239	0.771155	Specialization
LOC110502157	LOC110520172	105006157	0.749856	0.787239	0.762331	Specialization
LOC110495916	LOC110502157	105006157	0.758541	0.749856	0.747288	Specialization
LOC110510546	LOC110515884	105019853	0.153567	0.156722	0.155234	Conservation
LOC110490731	LOC110503875	105006772	0.770875	0.26824	0.601524	Neofunctionalization(Dup1)
LOC110503875	LOC110507706	105006772	0.26824	0.342312	0.31033	Conservation
LOC110490731	LOC110507706	105006772	0.770875	0.342312	0.467007	Neofunctionalization(Dup1)
LOC110506513	LOC110526392	105030176	0.162591	0.108032	0.126576	Conservation
LOC110535616	plxdc2	105028816	0.75922	0.617067	0.661261	Neofunctionalization(Dup1)
LOC110494271	LOC110528159	105016917	0.382304	0.188677	0.29596	Conservation
LOC110522439	LOC110530907	105017509	0.539367	0.253736	0.450944	Conservation
LOC118936724	si:dkey-9i23.6	105022880	0.354891	0.519664	0.353028	Conservation
cfap70	LOC110516349	105006007	0.329906	0.357796	0.344748	Conservation
LOC110530018	LOC110502560	105010523	0.495321	0.326811	0.446923	Conservation
tnfsf13b	LOC110504548	105010829	0.390113	0.527642	0.386284	Conservation
adra1a	LOC110509870	105024192	0.45964	0	0.363673	Conservation
adra1aa	LOC110509870	105024192	0.731179	0	0.641532	Neofunctionalization(Dup1)
adra1ab	LOC110509870	105024192	0.305888	0	0.246748	Conservation
adra1a	adra1aa	105024192	0.45964	0.731179	0.627127	Neofunctionalization(Dup2)
adra1ab	adra1aa	105024192	0.305888	0.731179	0.566858	Neofunctionalization(Dup2)
adra1a	adra1ab	105024192	0.45964	0.305888	0.362598	Conservation
LOC110514102	LOC110516570	105016570	0.566096	0.342583	0.417769	Conservation
LOC110491820	LOC110532217	105013803	0.639426	0.659069	0.627662	Specialization
wnt10a	LOC110520033	105029532	0.874341	0.882483	0.85546	Specialization
LOC110534928	myom3	105019287	0.780246	0.507544	0.747586	Neofunctionalization(Dup1)
LOC110494461	LOC110527988	105017294	0.0389094	0.0345034	0.0333965	Conservation
primpol	LOC110497497	105006734	0.434425	0.623289	0.443515	Conservation
LOC110506306	LOC110526185	105017702	0.29538	0.199766	0.253529	Conservation
LOC118945793	gmds	105026389	0.308477	0.358396	0.343856	Conservation
LOC110533842	LOC110537279	105025027	0.662711	0.701875	0.686324	Specialization
lag-3	LOC110509520	105019073	1.09693	1.0715	1.08419	Specialization
LOC110492746	LOC110532515	105022397	0.319558	0.317203	0.304951	Conservation
LOC110506941	elp4	105014112	0.284436	0.339897	0.322264	Conservation
bicdl1	LOC110525161	105008319	0.634045	0.595957	0.612923	Neofunctionalization(Dup1)
LOC110495779	LOC118965348	106024887	0.385096	0.503098	0.420915	Conservation
LOC110508159	ltb4r2b	105021787	0.844658	0.912418	0.842726	Specialization
ripor3	LOC110528942	105029704	0.135747	0.66841	0.0847912	Neofunctionalization(Dup2)
LOC110503811	stard13a	105010737	0.434977	0.322454	0.316845	Conservation
stard13b	stard13a	105010737	0.541762	0.322454	0.460053	Conservation
LOC110503811	stard13b	105010737	0.434977	0.541762	0.504442	Conservation
LOC110498070	LOC110505380	105015753	0.714029	0.203837	0.195802	Neofunctionalization(Dup1)
LOC110494413	mdfi	105025112	0.780339	0.626113	0.679437	Specialization
LOC110522377	usta	105006964	0.502196	0.66225	0.577951	Neofunctionalization(Dup2)
LOC110492165	LOC110494594	105017435	0.188285	0.783612	0.168769	Neofunctionalization(Dup2)
LOC110494594	LOC110527877	105017435	0.783612	0.952302	0.887207	Specialization
LOC110492165	LOC110527877	105017435	0.188285	0.952302	0.151372	Neofunctionalization(Dup2)
LOC110495827	LOC110527446	105011340	0.281057	0.0445403	0.206211	Conservation
LOC110503312	LOC110507545	105011045	0.339131	0.403051	0.368489	Conservation
LOC110520798	LOC110520796	105015414	0.0620234	0.057259	0.0598581	Conservation
kctd16b	LOC110537771	105025951	0.326093	0.295703	0.310687	Conservation
LOC110537771	LOC110489168	105025951	0.295703	0.336274	0.316739	Conservation
kctd16b	LOC110489168	105025951	0.326093	0.336274	0.329442	Conservation
LOC110537771	kctd16a	105025951	0.295703	0.108701	0.0826559	Conservation
kctd16b	kctd16a	105025951	0.326093	0.108701	0.0777993	Conservation
LOC110489168	kctd16a	105025951	0.336274	0.108701	0.0693521	Conservation
LOC110488647	lim2.5	105027359	0.874405	0.780995	0.795649	Specialization
LOC110521563	LOC110524431	105026377	0.216488	0.227965	0.179479	Conservation
LOC110538991	LOC110486646	105012932	0.31409	0.360993	0.336378	Conservation
LOC110535837	LOC110525011	105014702	0.0788354	0.0788354	0.0788354	Conservation
fam163ba	LOC110525011	105014702	0.207528	0.0788354	0.163025	Conservation
LOC110535837	fam163ba	105014702	0.0788354	0.207528	0.168714	Conservation
LOC110491410	pde6c	105025142	0.761918	0.668226	0.720149	Specialization
LOC110497931	LOC110505531	105015695	0.300917	0.546297	0.463017	Conservation
LOC110503587	LOC110507061	105015695	0.375064	0.545861	0.447919	Conservation
LOC110494954	LOC110529018	105006995	0.416246	0.443434	0.424766	Conservation
LOC110538828	LOC110512031	105026031	0.0757838	0.0157492	0.0353566	Conservation
LOC110487126	LOC118938104	105008300	1.16391	0.490039	0.838245	Neofunctionalization(Dup1)
polr3glb	LOC110488226	105006361	0.478043	0.567091	0.486377	Conservation
hormad1	LOC110514613	105021906	0.187102	0.286115	0.222782	Conservation
LOC110506388	LOC110526241	105022618	0.435422	0.454897	0.438956	Conservation
LOC110529015	LOC110498990	114839369	0.757003	0.318382	0.284262	Neofunctionalization(Dup1)
LOC110529015	ch25h	114839369	0.757003	0.77004	0.718203	Specialization
LOC110503606	LOC110507484	105006868	0.349716	0.838394	0.569925	Neofunctionalization(Dup2)
LOC110514497	gcgra	105006868	0.987088	0.986922	0.987013	Specialization
LOC110510782	LOC110504507	105026247	0.264133	0.210447	0.209373	Conservation
LOC110534281	LOC110497499	109615429	0.617587	0.752703	0.684962	Neofunctionalization(Dup2)
LOC118944051	LOC110506827	109614791	1.16274	1.11607	1.13118	Specialization
LOC110501538	cd4-1	105028237	0.815467	0.517816	0.666767	Neofunctionalization(Dup1)
LOC110490374	LOC110500106	105017451	0.588042	0.652857	0.60744	Neofunctionalization(Dup2)
LOC110517871	vwa3a	105026148	0.587744	0.636931	0.616842	Neofunctionalization(Dup2)
LOC110535759	LOC110525354	105014436	0.486215	0.512221	0.492166	Conservation
LOC110518388	fhod3b	105018858	0.284269	0.310037	0.29876	Conservation
LOC110503491	LOC110507440	105012264	0.735109	0.769655	0.761883	Specialization
jhy	LOC118937674	105028968	0.239143	0.343342	0.238374	Conservation
LOC110487275	LOC110511666	105012193	0.718001	0.59859	0.651616	Neofunctionalization(Dup1)
LOC110536943	LOC110523974	105023525	0.819859	0.472698	0.588534	Neofunctionalization(Dup1)
LOC110511371	LOC118942825	105023101	0.589034	0.584431	0.587101	Conservation
LOC110496954	LOC110487988	105012603	0.341717	0.258849	0.280793	Conservation
LOC110521658	slc10a4	105011816	0.77503	0.690208	0.737193	Specialization
LOC110522839	LOC110509703	105015155	0.175388	0.159616	0.130968	Conservation
LOC110536657	cspg4b	105005616	0.493717	0.455639	0.43056	Conservation
si:dkey-202l22.3	LOC110507441	105016016	0.994315	0.662189	0.727886	Specialization
LOC110485768	LOC110502446	105012244	0.201044	0.47266	0.273291	Conservation
LOC110493519	LOC110502446	105012244	0.489791	0.47266	0.453966	Conservation
kcnq5a	LOC110502446	105012244	0.625447	0.47266	0.551179	Conservation
LOC110485768	LOC110493519	105012244	0.201044	0.489791	0.381701	Conservation
LOC110501591	LOC110519992	105016107	0.848233	0.629168	0.780832	Specialization
LOC110495839	LOC110527458	105016107	0.167963	0.150524	0.155084	Conservation
LOC110522348	ehf	105005991	0.473757	0.571625	0.546872	Conservation
LOC100136343	gsdf	105009048	0.533585	0.594045	0.457291	Conservation
LOC110533664	LOC110537458	105010981	0.312333	0.362005	0.319914	Conservation
LOC110508831	lhx8a	105006633	0.913401	0.972353	0.928132	Specialization
LOC110536960	LOC110524059	105006633	0.790721	0.772792	0.773068	Specialization
LOC110522287	LOC110529665	105017781	0.193388	0.829995	0.540987	Neofunctionalization(Dup2)
LOC110532724	LOC110502559	105010525	0.618259	0.513138	0.589159	Conservation
LOC110533380	LOC110537733	105026032	0.324967	0.323506	0.322988	Conservation
LOC110488940	LOC110505137	105026032	0.177714	0.229607	0.207466	Conservation
rnls	LOC110498987	105006313	0.279351	0.304845	0.286467	Conservation
LOC118938705	vimr2	105006614	0.500939	0.173695	0.362661	Conservation
LOC110506754	LOC110526618	105017183	0.481709	0.498096	0.481939	Conservation
LOC110503880	LOC110507118	105025609	0.178358	0.200699	0.184792	Conservation
LOC110536102	LOC110525730	105025609	0.355483	0.339932	0.321907	Conservation
LOC110506662	LOC110526531	105018073	0.122044	0.125163	0.122824	Conservation
csf1	csf1a	105007024	0.669809	0.669501	0.669401	Specialization
LOC110538360	LOC110486428	105025775	0.344759	0.348893	0.34525	Conservation
LOC110521692	LOC110524577	105015298	0.358944	0.397177	0.327915	Conservation
gsx1	LOC110509377	105011834	0	0	0	Conservation
gsx2	LOC110524557	105011834	1.00586	0.445037	0.848188	Neofunctionalization(Dup1)
LOC110497062	LOC110527334	106024865	0.764229	0.712321	0.74891	Specialization
LOC110496375	LOC110488200	105012751	0.372319	0.343729	0.361337	Conservation
LOC110522109	LOC110529499	105015532	0.300788	0.151074	0.199346	Conservation
LOC110497641	LOC110505815	105015532	0.434705	0.36332	0.367386	Conservation
ttc27	LOC110502429	105023234	0.411331	0.188172	0.312545	Conservation
LOC118964586	LOC110509879	105014530	0.691145	0.551245	0.534059	Neofunctionalization(Dup1)
LOC110495488	LOC110527187	105027991	0.953669	0.874648	0.910224	Specialization
LOC110535852	LOC110525486	105014149	0.67305	0.203632	0.590481	Neofunctionalization(Dup1)
LOC110521439	onecut3a	105020529	0.674727	0.447936	0.475774	Neofunctionalization(Dup1)
LOC110521588	nlgn1	105011701	0.065507	0.237384	0.171112	Conservation
LOC110520989	LOC110529765	105017524	1.22015	0.965032	0.965878	Specialization
LOC110493325	lrrc10	105018608	0.62149	0.188422	0.309663	Conservation
LOC110506615	LOC110526485	105027282	0.430554	0.505388	0.49348	Conservation
LOC110487124	LOC110518542	105006040	0.877891	0.871817	0.875154	Specialization
LOC110530514	wnt8b	105021419	0.746804	0.490142	0.632364	Neofunctionalization(Dup1)
pax9	LOC110505835	105026858	0.364996	0.475717	0.378321	Conservation
LOC118938529	LOC110495059	105030898	0.234465	0.189412	0.210205	Conservation
LOC110499422	arl3b	105015026	0.492209	0.29828	0.468085	Conservation
LOC110497545	LOC110505903	105023315	0.228897	0.290641	0.247316	Conservation
LOC110503772	LOC110507164	105024046	0.263553	0.193742	0.21889	Conservation
cdc40	LOC110530919	105015997	0.149724	0.159425	0.149549	Conservation
LOC110506750	LOC110526616	105016608	0.591377	0.501887	0.542577	Conservation
LOC110509570	LOC110509576	105019069	0.573473	0.552298	0.555651	Conservation
terb1	LOC110496029	105028712	0.624006	0.704041	0.6896	Neofunctionalization(Dup2)
LOC110495958	LOC110527571	105023713	0.260442	0.299683	0.261669	Conservation
ablim1a	LOC110491807	105009349	0.41418	0.373883	0.397597	Conservation
LOC110535279	LOC110489727	105027310	0.630575	0.637856	0.633636	Specialization
LOC110522244	adgrg6	105007518	0.896335	0.860086	0.880002	Specialization
LOC110492826	LOC110498936	105026579	0.318899	0.613088	0.449221	Conservation
tnmd	LOC110505189	105022371	0.940053	1.02611	0.952183	Specialization
LOC110508699	dlgap1a	105024219	0.13006	0.35448	0.264299	Conservation
LOC110521532	aqp12	106024055	0.650212	0.458353	0.563307	Neofunctionalization(Dup1)
cdh11	LOC110526275	105005766	1.06489	0.0717997	0.878914	Neofunctionalization(Dup1)
LOC110494673	LOC110527789	105017425	0.454206	0.565519	0.511446	Conservation
LOC110494581	sema3fb	105017425	0.335164	0.294353	0.301804	Conservation
LOC110488639	LOC110505200	105027361	0.0169801	0.519911	0.208321	Conservation
LOC100136266	LOC110489619	105022011	0.30971	0.375555	0.361091	Conservation
LOC110538252	LOC110486311	105013229	0.668168	0.41456	0.643116	Neofunctionalization(Dup1)
LOC110515093	LOC110499213	105031635	0.418068	0.402928	0.40749	Conservation
LOC110499213	LOC110502928	105031635	0.402928	0.548798	0.505688	Conservation
LOC110515093	LOC110502928	105031635	0.418068	0.548798	0.337672	Conservation
LOC118936764	LOC110534579	105007038	0.916965	0.99515	0.985503	Specialization
LOC110488539	fgfrl1a	105026951	0.315481	0.266872	0.288772	Conservation
ism1	LOC110499568	105007793	0.478351	0.249695	0.388191	Conservation
LOC110493488	LOC110521407	105029403	0.250755	0.157825	0.118535	Conservation
LOC110494753	LOC110527718	105027121	0.330306	0.301676	0.327544	Conservation
LOC110494241	LOC110528193	105027110	0.646542	0.580945	0.613856	Neofunctionalization(Dup1)
LOC110488578	arhgef37	105027077	0.438505	0.303907	0.26303	Conservation
LOC110538222	LOC110486289	105013207	0.47241	0.539092	0.423077	Conservation
LOC110508577	wnt9a	105013207	0.615643	0.67753	0.644598	Neofunctionalization(Dup2)
LOC110506641	LOC110521187	105018196	0.259263	0.14214	0.227182	Conservation
LOC110521187	LOC110526512	105018196	0.14214	0.222814	0.2153	Conservation
LOC110506641	LOC110526512	105018196	0.259263	0.222814	0.228081	Conservation
LOC110503252	LOC110508057	105026996	0.345558	0.330255	0.32957	Conservation
LOC110535075	LOC110525725	105026996	0.32734	0.829834	0.633853	Neofunctionalization(Dup2)
LOC110536281	LOC110525897	105014383	0.206475	0.616994	0.454379	Conservation
LOC110485900	LOC110493630	105021467	0.832416	0.890405	0.863497	Specialization
LOC110534614	dnah5	105006127	0.54234	0.641362	0.617185	Neofunctionalization(Dup2)
LOC110500478	LOC110532940	105020552	0.280467	0.479347	0.346146	Conservation
LOC110505253	fut9a	105006941	0.0700336	0.0891111	0.0700802	Conservation
LOC110538683	LOC110486734	105006941	1.19691	1.23763	1.22075	Specialization
LOC110523649	LOC110509866	105024175	0.318315	0.531254	0.458198	Conservation
cpa6	LOC110490931	105019581	0.605167	0.600531	0.573222	Conservation
zgc:194930	LOC110531918	105020741	0.519538	0.442127	0.503914	Conservation
LOC110533132	LOC110504958	105024929	0.826278	0.189092	0.440822	Neofunctionalization(Dup1)
arr3b	LOC110504958	105024929	0.307395	0.189092	0.197572	Conservation
LOC110504958	LOC110510141	105024929	0.189092	0.52099	0.287839	Conservation
LOC110533132	LOC110510141	105024929	0.826278	0.52099	0.459389	Neofunctionalization(Dup1)
arr3b	LOC110510141	105024929	0.307395	0.52099	0.291872	Conservation
LOC110533132	arr3b	105024929	0.826278	0.307395	0.314837	Neofunctionalization(Dup1)
LOC110534383	LOC110497469	105008214	0.68729	0.501889	0.628619	Neofunctionalization(Dup1)
LOC110533148	LOC110497511	105008214	0.510044	0.866044	0.547779	Neofunctionalization(Dup2)
LOC110522645	LOC110529268	105010280	0.62299	0.319714	0.552115	Conservation
otomp	LOC110528786	105019985	1.0266	0.391865	0.963934	Neofunctionalization(Dup1)
LOC110493978	LOC110528475	105016755	0.0903507	0.690843	0.509185	Neofunctionalization(Dup2)
LOC110500965	LOC110499758	105006583	0.317764	0.317838	0.317775	Conservation
LOC118939577	rbbp8l	105013768	0.428612	0.510424	0.488705	Conservation
LOC110508578	LOC110530975	105019726	0.183508	0.503484	0.335422	Conservation
LOC110501831	LOC110520246	105016284	0.5469	0.816717	0.659397	Neofunctionalization(Dup2)
LOC110538508	LOC110486545	105008029	0.683534	0.682262	0.682168	Specialization
LOC110512270	LOC110511381	105007650	0.857987	0.854783	0.837012	Specialization
LOC110536191	si:dkey-246i14.3	105024467	0.41196	0.265672	0.305191	Conservation
LOC110494829	LOC110528639	105008909	0.432096	0.314663	0.331594	Conservation
LOC110533665	LOC110537457	105010980	0.471097	0.303134	0.320867	Conservation
gas2l1	LOC110525723	105011115	0.568488	0.481723	0.514904	Conservation
LOC110522279	LOC110529659	105017772	0.564092	0.73635	0.579726	Neofunctionalization(Dup2)
svopa	LOC110523736	105020162	0.9506	0.503129	0.921798	Neofunctionalization(Dup1)
LOC110488952	LOC110504005	105026084	0.357971	0.331218	0.341966	Conservation
LOC110534496	LOC110497387	105020914	1.09878	0.86485	0.943389	Specialization
LOC110537010	LOC110523911	105014092	0.485869	0.466389	0.446604	Conservation
LOC110487915	LOC110515419	105021870	0.330197	0.439555	0.37768	Conservation
LOC110491084	LOC110531213	105013722	1.2471	1.18102	1.15429	Specialization
LOC110536137	LOC110525759	105025576	0.39128	0.556848	0.43293	Conservation
LOC110535712	fam172a	105020113	0.566986	0.636906	0.587322	Neofunctionalization(Dup2)
LOC110491576	LOC110498846	105008614	0.938757	0.279151	0.324231	Neofunctionalization(Dup1)
LOC110508616	LOC100136597	105008738	0.440616	0.437597	0.438287	Conservation
pou2f3	LOC110537693	105010752	0.200268	0.118258	0.142318	Conservation
LOC110524199	LOC110499234	105006451	0.244606	0.324207	0.286688	Conservation
LOC110509094	LOC110529969	105027289	0.358923	0.257926	0.33701	Conservation
LOC110506621	LOC110526488	105027289	0.20287	0.222977	0.193227	Conservation
LOC110493246	LOC110527963	105017298	0.728345	0.549205	0.544522	Neofunctionalization(Dup1)
LOC110489143	LOC110517552	105027162	0.744888	1.00562	0.745455	Specialization
LOC110508550	LOC110530977	105019998	0.498979	0.503671	0.376502	Conservation
mxra5b	LOC110504398	105022567	0.567604	0.276231	0.361893	Conservation
LOC110495895	LOC110504398	105022567	0.372483	0.276231	0.307116	Conservation
LOC110509145	LOC110531046	105016143	0.294004	0.287088	0.288321	Conservation
LOC110523300	LOC110509506	105028392	0.941051	1.06197	0.94407	Specialization
LOC110523605	LOC110509819	105028700	0.602639	0.287915	0.46331	Conservation
LOC110501445	LOC110520118	105016209	0.600219	0.348338	0.306324	Conservation
LOC110495754	LOC110528883	105016209	0.718827	0.70531	0.710389	Specialization
LOC118936253	LOC110512902	105013143	0.375059	0.643807	0.58414	Neofunctionalization(Dup2)
LOC110514885	LOC110512902	105013143	0.67457	0.643807	0.66034	Specialization
LOC110529906	LOC118943863	105026305	0.535155	0.314075	0.466274	Conservation
LOC118943863	LOC110502541	105026305	0.314075	0.389443	0.347302	Conservation
LOC110529906	LOC110502541	105026305	0.535155	0.389443	0.484257	Conservation
cdin1	LOC110504216	105015498	0.47915	0.559837	0.482574	Conservation
itgb7	LOC110528101	105017152	0.439702	0.646526	0.479304	Neofunctionalization(Dup2)
LOC110524482	LOC110502371	105026415	0.747872	0.452512	0.631605	Neofunctionalization(Dup1)
LOC110490170	LOC110500279	105026415	0.865858	0.83282	0.839161	Specialization
ifngamma2	ifng	105017796	1.15297	1.21128	1.19064	Specialization
LOC110496746	LOC110487849	105005720	0.974746	0.630088	0.885963	Specialization
LOC110499362	LOC110502682	105021373	0.0467844	0.331072	0.202424	Conservation
LOC110523598	LOC110509815	105005640	0.43984	0.397597	0.420158	Conservation
astn1	LOC110530308	105005640	0.473395	0.0437511	0.27853	Conservation
LOC110506702	LOC110526571	105015307	0.344696	0.328503	0.331324	Conservation
fip1l1a	LOC110524555	105011833	0.537353	0.526948	0.53211	Conservation
LOC110508195	LOC110530221	105018541	0.352775	0.00454584	0.197447	Conservation
LOC110508198	LOC110530206	105029208	0.351984	0.321574	0.328183	Conservation
LOC110492510	LOC110508383	105017929	0.427656	0.375121	0.403751	Conservation
nkain2	LOC110529564	105017929	0.22614	0.261599	0.238277	Conservation
LOC110523393	zgc:63972	105015242	0.775469	0.428339	0.568315	Neofunctionalization(Dup1)
cuta	LOC118936261	105015242	0.199737	0.24185	0.233497	Conservation
LOC110493280	LOC110527714	105027122	0.201172	0.108441	0.151811	Conservation
LOC110536222	LOC110525838	105014377	0.353858	0.182417	0.241419	Conservation
LOC110536817	LOC110523733	105014377	0.473513	0.668481	0.639248	Neofunctionalization(Dup2)
LOC110489816	LOC110509070	105025018	0.327762	0.13814	0.319568	Conservation
LOC110535196	LOC110489816	105025018	0.406046	0.327762	0.313842	Conservation
LOC110522778	LOC110524567	105011854	0.365776	0.353857	0.358178	Conservation
LOC110501589	LOC110519985	105016097	0.349431	0.339658	0.336266	Conservation
LOC110521082	LOC110529813	105024826	0.0932293	0.0521176	0.0741132	Conservation
ccl20a.3	LOC110531007	105020943	0.901213	0.806621	0.874803	Specialization
frmpd3	LOC110504557	105006289	0.138487	0.187709	0.172859	Conservation
ved	LOC110509556	105007347	0.716231	0.934589	0.813315	Specialization
LOC110506225	fgf3	105018277	0.78477	0.830054	0.792967	Specialization
LOC110524575	LOC110499942	105018277	0.32936	0.336906	0.331378	Conservation
LOC110496162	LOC110489282	105021363	0.212697	0.2109	0.133771	Conservation
bmp5	LOC110502694	105021363	0.229387	0.671908	0.365681	Neofunctionalization(Dup2)
sorcs2	LOC110531879	105020761	0.611987	0.345042	0.479251	Conservation
LOC110528926	LOC110491369	105015196	0.727432	0.583194	0.632047	Neofunctionalization(Dup1)
LOC110491369	LOC110502467	105015196	0.583194	0.606554	0.560287	Conservation
LOC110528926	LOC110502467	105015196	0.727432	0.606554	0.689189	Neofunctionalization(Dup1)
LOC110518923	LOC110510444	105011323	0.473112	0.358332	0.424176	Conservation
hcn1	LOC110523996	105006060	0.0952973	0.559898	0.0741246	Conservation
LOC110523493	LOC110509705	105014922	1.09648	1.02576	1.04448	Specialization
LOC110498653	LOC110505955	105018332	0.36452	0.261459	0.337596	Conservation
arhgef33	LOC110503062	105006892	0.632089	0.420695	0.621387	Neofunctionalization(Dup1)
LOC110515656	LOC110488154	105021879	0.155546	0.573504	0.121819	Conservation
LOC110488056	LOC110515656	105021879	0.561939	0.155546	0.068696	Conservation
LOC110496841	LOC110515656	105021879	0.560397	0.155546	0.411573	Conservation
LOC118936902	LOC110509472	105011149	0.648836	0.618459	0.616768	Neofunctionalization(Dup1)
LOC110537042	LOC110523886	105027928	1.01329	0.80361	0.952659	Specialization
LOC110506377	znf536	105018141	0.473931	0.396781	0.429185	Conservation
recql4	LOC110488049	105022835	0.553277	0.28727	0.349203	Conservation
ccser1	LOC110525252	105014619	0.304237	0.319149	0.29459	Conservation
LOC110501817	tnfaip6	105016114	0.872583	0.8687	0.857498	Specialization
LOC110526709	LOC118964944	105014578	0.227219	0.159019	0.196427	Conservation
LOC110536509	LOC110536579	105018984	1.07062	0.962464	1.02173	Specialization
LOC110496061	LOC110489824	105008786	0.414875	0.273557	0.278856	Conservation
LOC110496061	LOC110518723	105008786	0.414875	0.168385	0.182172	Conservation
LOC110489824	LOC110518723	105008786	0.273557	0.168385	0.20144	Conservation
LOC110485571	LOC110511207	105018576	0.296948	0.300717	0.297934	Conservation
LOC110525033	LOC118964953	105008217	0.665926	0.672209	0.668739	Specialization
mpped1	LOC110500178	105008217	0.0380485	0.169769	0.0711989	Conservation
si:dkey-38p12.3	LOC110531699	105010790	0.629447	0.700729	0.636745	Specialization
ret	LOC110502270	105028647	0.410692	0.502644	0.439299	Conservation
LOC110525582	LOC110502270	105028647	0.242371	0.502644	0.175488	Conservation
LOC118938518	LOC110485370	105005643	0.367265	0.372298	0.368381	Conservation
LOC110506691	scube2	105015214	0.220134	0.230413	0.222678	Conservation
tex30	LOC110505446	105029512	0.637171	0.411495	0.593949	Neofunctionalization(Dup1)
LOC110516585	LOC110530627	105021320	0.531309	0.704396	0.636339	Neofunctionalization(Dup2)
LOC110489059	LOC110504680	105007996	0.588414	0.648982	0.589297	Neofunctionalization(Dup2)
LOC110504085	LOC110507912	105014937	0.728728	0.675182	0.675832	Specialization
LOC110494470	pad	105007913	0.210202	0.889854	0.209547	Neofunctionalization(Dup2)
LOC110506681	rras2	105022267	0.3134	0.403896	0.348955	Conservation
zgc:162879	LOC110495967	105028703	0.552724	0.657523	0.477228	Neofunctionalization(Dup2)
LOC110534319	LOC110497510	105027222	0.669703	0.46721	0.57065	Neofunctionalization(Dup1)
LOC110539128	LOC110522932	105025185	0.229756	1.34596	0.381768	Neofunctionalization(Dup2)
ldlrad2	LOC110528396	105016868	0.204924	0.904245	0.844878	Neofunctionalization(Dup2)
sstr1b	LOC100136672	105022130	0.031513	0.480623	0.409032	Conservation
sstr1a	LOC110505787	105022130	0.752485	0.0341106	0.599685	Neofunctionalization(Dup1)
LOC110489131	LOC110517528	105019312	0.117281	0.117274	0.0560067	Conservation
LOC110522436	mfsd2b	105017505	0.223064	0.16485	0.177436	Conservation
mfsd2ab	LOC110487835	105017505	0.805915	0.750574	0.760847	Specialization
LOC110490790	LOC110490791	105020342	0.859137	0.845825	0.845515	Specialization
LOC110536967	mlana	105023546	0.745773	0.731943	0.72648	Specialization
d2r1	drd2a	105008517	0.137439	0.137819	0.135645	Conservation
drd2l	LOC110516667	105008517	0.158773	0.327791	0.229726	Conservation
LOC110491175	LOC110531270	105017136	0.142835	0.252594	0.190298	Conservation
LOC110494349	LOC118965303	105017136	0.0595293	0.997209	0.959905	Neofunctionalization(Dup2)
LOC110538288	LOC110486501	105011697	0.481161	0.907946	0.607835	Neofunctionalization(Dup2)
LOC110503581	si:cabz01090165.1	105023090	0.227961	0.0531871	0.150293	Conservation
c13h17orf67	LOC110493688	105021556	0.673793	0.666364	0.672272	Specialization
LOC110499408	tacr2	105021331	0.563948	0.591049	0.579788	Conservation
LOC110509013	LOC110530928	105007981	0.770891	0.345799	0.534993	Neofunctionalization(Dup1)
atp8a2	LOC110490927	105028279	0.323387	0.181452	0.241823	Conservation
LOC110492813	myocd	105023012	0.538109	0.281604	0.460524	Conservation
LOC110533943	LOC110509929	105020777	0.633829	0.789827	0.715988	Specialization
LOC110536217	LOC110525834	105014737	0.215515	0.561694	0.217461	Conservation
LOC110508826	LOC110530203	105006789	0.221465	0.239151	0.202692	Conservation
LOC118937651	LOC110506689	105008369	0.701151	0.699567	0.700015	Specialization
LOC110516490	LOC110517548	105030410	0.34675	0.347521	0.346845	Conservation
LOC110537149	LOC110489291	105025885	0.711067	0.703893	0.710404	Specialization
LOC110537142	LOC110489291	105025885	0.744145	0.703893	0.742662	Specialization
si:ch211-171h4.3	LOC110489291	105025885	0.900165	0.703893	0.89258	Specialization
LOC110537142	LOC110537149	105025885	0.744145	0.711067	0.726894	Specialization
si:ch211-171h4.3	LOC110537149	105025885	0.900165	0.711067	0.798812	Specialization
si:ch211-171h4.3	LOC110537142	105025885	0.900165	0.744145	0.817111	Specialization
LOC110487060	LOC110487063	105013044	0.498333	0.611434	0.573116	Conservation
LOC110538924	LOC110521909	105007840	0.798898	0.747073	0.761733	Specialization
LOC110491490	LOC110499116	105007408	0.174092	0.14713	0.153722	Conservation
LOC110537710	LOC110507848	105006442	0.668112	0.565598	0.589934	Neofunctionalization(Dup1)
gramd1ba	LOC110507848	105006442	0.25707	0.565598	0.432	Conservation
LOC110504027	LOC110507848	105006442	0.446129	0.565598	0.505114	Conservation
LOC110537710	LOC110504027	105006442	0.668112	0.446129	0.514922	Neofunctionalization(Dup1)
LOC110490324	LOC110500166	105009800	1.16332	1.367	1.19369	Specialization
LOC110490335	ptprub	105012611	0.424765	0.260927	0.380704	Conservation
LOC110496838	ptprub	105012611	0.120918	0.260927	0.158816	Conservation
LOC110496838	LOC110490335	105012611	0.120918	0.424765	0.292733	Conservation
ptprub	LOC110489412	105012611	0.260927	0.288778	0.226262	Conservation
LOC110490335	LOC110489412	105012611	0.424765	0.288778	0.31147	Conservation
LOC110500599	LOC110531729	105020625	0.812721	0.102634	0.142156	Neofunctionalization(Dup1)
LOC110490773	LOC110499980	105023418	0.413466	0.399665	0.404268	Conservation
LOC110534227	LOC110490984	105007737	0.330626	0.339586	0.328114	Conservation
LOC110501720	cadps2	105018618	0.603672	0.614538	0.604958	Conservation
drd3	LOC110490825	105021975	0.336994	0.280656	0.315363	Conservation
LOC110485107	LOC110511716	105019228	0.205515	0.877916	0.82519	Neofunctionalization(Dup2)
LOC118944465	LOC118945790	105018373	1.03191	0.278885	0.645874	Neofunctionalization(Dup1)
LOC118945790	LOC118965085	105018373	0.278885	0.40073	0.349877	Conservation
LOC118944465	LOC118965085	105018373	1.03191	0.40073	0.599318	Neofunctionalization(Dup1)
LOC110500441	LOC110531572	117593932	0.710863	0.72048	0.717118	Specialization
cerk	LOC110521313	105016346	0.82172	0.499625	0.526675	Neofunctionalization(Dup1)
LOC110496640	calcr	105022793	0.355192	0.11446	0.194241	Conservation
stc1	LOC100135946	105014032	1.09977	1.04333	1.077	Specialization
stc1	LOC110525638	105014032	1.09977	0.980028	0.98309	Specialization
LOC110507001	LOC110507000	105025493	0.367172	0.331349	0.353883	Conservation
LOC110539004	LOC110485208	105013096	0.71494	0.815971	0.793627	Specialization
LOC110513925	LOC110526680	105015145	1.04136	1.02269	1.03101	Specialization
kcnj1b	kcnj1a.1	105028749	1.10121	0.986286	0.935775	Specialization
LOC110537708	kcnj1a.1	105028749	0.133776	0.986286	0.117412	Neofunctionalization(Dup2)
kcnj1b	LOC110504036	105028749	1.10121	0.0803236	0.148634	Neofunctionalization(Dup1)
LOC110537708	LOC110504036	105028749	0.133776	0.0803236	0.108608	Conservation
kcnj1b	LOC110537708	105028749	1.10121	0.133776	0.0165203	Neofunctionalization(Dup1)
LOC110496559	LOC110489382	105023668	0.28415	0.682344	0.461201	Neofunctionalization(Dup2)
LOC110506077	LOC110506164	105014652	0.713402	0.871329	0.791831	Specialization
LOC110488219	LOC110515972	105021899	0.470612	0.783836	0.781503	Neofunctionalization(Dup2)
tbc1d22a	LOC110500284	105020193	0.284603	0.351718	0.321525	Conservation
LOC110534298	cyp11b	105007422	0.634749	0.511254	0.560309	Neofunctionalization(Dup1)
LOC110534323	LOC110497512	105027541	0.377025	0.405529	0.38848	Conservation
slit2	LOC118966671	105009147	0.573423	0.460012	0.510534	Conservation
LOC110524590	LOC110499952	105018279	0.39232	0.305483	0.356988	Conservation
LOC110536285	LOC110525902	105014386	0.716967	0.78183	0.714929	Specialization
LOC110535435	LOC110493157	105006529	0.623412	0.811983	0.760352	Neofunctionalization(Dup2)
col6a1	LOC110517228	105006529	0.133733	0.129959	0.13002	Conservation
LOC110506157	LOC110506844	109616471	0.632169	0.576537	0.59319	Neofunctionalization(Dup1)
LOC110492069	LOC110532596	105013661	0.313993	0.396087	0.144789	Conservation
plxna2	LOC110531229	105022281	0.387164	0.186364	0.24843	Conservation
LOC118937790	LOC110487484	105005954	0.75332	0.737612	0.745741	Specialization
LOC110536392	znrf3	105014055	0.373257	0.408104	0.386379	Conservation
LOC118966698	LOC110537840	105014055	0.62207	0.560432	0.596535	Conservation
LOC110535871	nr6a1a	105014152	0.624345	0.945245	0.826316	Neofunctionalization(Dup2)
LOC110519410	LOC110529045	105007069	0.677159	0.766337	0.661127	Specialization
LOC110519410	rdh1	105007069	0.677159	0.603002	0.594352	Neofunctionalization(Dup1)
smad6b	LOC110509922	105013587	0.386568	0.339908	0.342335	Conservation
LOC118936600	LOC110509922	105013587	0.331776	0.339908	0.33565	Conservation
LOC110534918	cchcr1	105025979	0.854152	0.397043	0.395773	Neofunctionalization(Dup1)
LOC110535569	LOC110530343	105022720	0	0.256133	0.0882055	Conservation
LOC110508705	LOC110530343	105022720	0.61162	0.256133	0.53096	Conservation
LOC118940502	LOC110527702	105017408	0.693082	0.380083	0.65994	Neofunctionalization(Dup1)
LOC110534850	LOC110537745	105010717	0.111953	0.342111	0.19166	Conservation
LOC110526969	LOC110502323	105010717	0.547463	0.505214	0.514599	Conservation
LOC110506217	trpm5	105025316	0.622966	0.579359	0.603269	Conservation
LOC110521461	LOC110524324	105011589	0.434931	0.198867	0.345417	Conservation
LOC110537971	LOC110521928	105024520	1.08426	0.97454	0.965447	Specialization
LOC110490013	LOC110530343	105031182	0.171218	0.201778	0.1371	Conservation
LOC110535569	LOC110490013	105031182	0.171218	0.171218	0.171218	Conservation
prlra	prlrb	105007582	0.237434	0.661243	0.177715	Neofunctionalization(Dup2)
LOC110487396	LOC110527639	109616100	0.543953	0.506556	0.52463	Conservation
LOC110488931	pdgfc	105027646	0.723852	0.717514	0.715951	Specialization
cnnm2b	LOC110493468	105012234	0.526315	0.501296	0.423779	Conservation
LOC110522568	LOC110529325	105020480	0.493485	0.32666	0.423546	Conservation
LOC110494625	mmel1	105017395	0.447308	0.730896	0.415007	Neofunctionalization(Dup2)
kcnf1b	LOC110505684	105021672	0.924215	0.913531	0.916931	Specialization
LOC110491328	LOC110498924	105023041	0.728603	0.0909353	0.454911	Neofunctionalization(Dup1)
LOC110528847	LOC110496980	105022554	0.298657	0.33001	0.313124	Conservation
LOC110492242	LOC110532370	105013703	0.363476	0.246824	0.28436	Conservation
LOC110498220	LOC110505220	105015349	0.649739	0.287388	0.415395	Neofunctionalization(Dup1)
LOC110521590	si:ch211-247n2.1	105025896	0.516239	0.486345	0.436673	Conservation
LOC110500837	ltb4r2b	105007988	0.545286	0.796802	0.573667	Neofunctionalization(Dup2)
LOC110500837	LOC110508159	105007988	0.545286	0.695656	0.565165	Neofunctionalization(Dup2)
LOC110500837	LOC110531561	105007988	0.545286	0.821715	0.676756	Neofunctionalization(Dup2)
LOC110506389	LOC110526933	105022723	0.441526	0.430849	0.434757	Conservation
LOC110487108	LOC110487480	105012855	0.399692	0.405439	0.402356	Conservation
LOC110536732	LOC110508650	105012855	0.559927	0.518875	0.543086	Conservation
LOC110532996	LOC118943826	105009204	0.586185	0.616464	0.599344	Conservation
qrfpra	LOC118943826	105009204	0.638734	0.616464	0.594101	Neofunctionalization(Dup1)
qrfpra	LOC110532996	105009204	0.638734	0.586185	0.58461	Neofunctionalization(Dup1)
LOC118941490	tonsl	105016041	0.483659	0.435682	0.426691	Conservation
LOC110534485	LOC110498652	105017923	0.718613	0.521031	0.586196	Neofunctionalization(Dup1)
LOC110501665	LOC110520416	105016436	0.393649	0.568634	0.51289	Conservation
znf385c	LOC110485161	105013343	0.260032	0.253068	0.255664	Conservation
LOC110497713	gjb9a	105026547	1.0536	1.1434	1.05324	Specialization
LOC110486958	bmper	105019260	0.215801	0.175834	0.203049	Conservation
LOC110499541	ankfn1	105031631	0.173291	0.444022	0.183993	Conservation
LOC110531368	slc35f3b	105008078	0.56593	0.551735	0.559133	Conservation
LOC110523931	LOC110525463	105014764	0.296901	0.927048	0.264648	Neofunctionalization(Dup2)
LOC110488331	LOC110516161	105031355	0.237674	0.420596	0.215573	Conservation
LOC110494777	LOC110527694	105028310	0.806336	0.732645	0.754199	Specialization
dcbld1	LOC110529592	105017958	0.342956	0.186606	0.275326	Conservation
dcbld2	LOC110520514	105017958	0.260913	0.515202	0.368022	Conservation
LOC110521062	LOC110530909	105008932	0.389542	0.353503	0.377556	Conservation
LOC110527018	LOC118964979	105030661	0.238009	0.24761	0.237271	Conservation
LOC110521000	raver2	105011917	0.541923	0.667715	0.570776	Neofunctionalization(Dup2)
LOC110538426	LOC110486364	105011917	0.823851	0.785795	0.800852	Specialization
LOC110492786	LOC110531262	105023799	0.0845601	0.492865	0.239681	Conservation
dbx1a	LOC110526167	105018079	0.0522295	0.931216	0.811001	Neofunctionalization(Dup2)
LOC110496872	LOC110488013	105030261	0.0868978	0.260215	0.123898	Conservation
LOC110509184	LOC118965582	105028133	0.436111	0.243789	0.213908	Conservation
LOC110537039	LOC110524062	105028133	0.348727	0.548141	0.482228	Conservation
LOC110492148	LOC110532462	105022391	0.203525	0.19457	0.197902	Conservation
LOC110528035	LOC110532462	105022391	0.229883	0.19457	0.220081	Conservation
LOC110492148	LOC110528035	105022391	0.203525	0.229883	0.223682	Conservation
LOC118936472	LOC110493425	117594815	0.797388	0.778838	0.783419	Specialization
LOC110502101	LOC110504343	105016301	0.574557	0.341247	0.485975	Conservation
dgkb	LOC110515948	105016301	0.525536	0.602897	0.570007	Conservation
LOC110486921	LOC110486920	105012061	1.02439	1.01535	1.02001	Specialization
rad54l2	LOC110529021	105025250	0.150801	0.18696	0.164683	Conservation
LOC110492307	LOC110532095	105025250	0.268988	0.365354	0.309886	Conservation
cux1a	LOC110538892	105014192	0.798925	0.775706	0.78412	Specialization
LOC110487017	LOC110514322	105019265	0.497162	0.208268	0.107962	Conservation
si:ch211-157b11.8	LOC110528141	105017192	0.677391	0.567035	0.605759	Neofunctionalization(Dup1)
LOC110495731	LOC110528882	105019859	0.336381	0.841976	0.531464	Neofunctionalization(Dup2)
LOC110535969	pbx3b	105007317	0.138566	0.233943	0.165031	Conservation
LOC110504136	LOC110507960	105027206	0.833211	0.862446	0.856584	Specialization
LOC110501809	adcy5	105016121	0.378698	0.50421	0.437952	Conservation
LOC110503738	rasa2	105012570	0.437437	0.40985	0.424269	Conservation
LOC110496985	LOC110500297	105019925	0.430691	0.507464	0.480381	Conservation
LOC110506738	LOC110526602	105023449	0.260711	0.294715	0.273597	Conservation
LOC110536166	LOC110508498	105024471	0.723006	0.730853	0.721509	Specialization
LOC118938830	LOC110536528	109616881	0.401179	0.425726	0.41347	Conservation
LOC110492750	LOC110532511	105022345	0.58697	0.181223	0.360554	Conservation
LOC110492451	tpd52l2b	105022345	0.618828	0.703093	0.679139	Neofunctionalization(Dup2)
mafk	LOC110486304	105013219	0.433097	0.348511	0.357558	Conservation
LOC110506889	LOC110526720	105014568	0.2743	0.205327	0.255634	Conservation
abhd17b	LOC110525411	105014568	0.321057	0.261213	0.280427	Conservation
abhd17b	LOC110521485	105014568	0.321057	0.201174	0.193542	Conservation
LOC110506747	LOC110526613	105023457	0.0830642	0.0367836	0.0609274	Conservation
LOC110538468	si:ch211-106h11.3	105012257	0.782409	0.616909	0.733696	Neofunctionalization(Dup1)
LOC110485837	LOC110493578	105012257	0.208614	0.251533	0.236295	Conservation
LOC110500407	LOC110531529	105006153	0.726611	0.424035	0.597862	Neofunctionalization(Dup1)
LOC100135976	cnga3a	105019709	0.30883	0.401881	0.367161	Conservation
LOC110490429	LOC118942912	105030163	0.23102	0.626857	0.199073	Neofunctionalization(Dup2)
dmc1	LOC110502887	105025102	0.418552	0.445558	0.422327	Conservation
LOC110522302	LOC110529684	105025102	0.637069	0.702645	0.695258	Specialization
LOC110486067	LOC110493765	105012317	0.680565	0.0783694	0.520706	Neofunctionalization(Dup1)
nppb	LOC110533018	105013774	0.823223	0.664346	0.663	Specialization
LOC110533890	LOC110536823	105010784	0.430958	0.410967	0.408743	Conservation
LOC110499394	rps6ka2	105021344	0.387357	0.241387	0.29521	Conservation
LOC110487289	LOC110493486	105007806	0.587277	0.57793	0.558394	Conservation
LOC110538663	LOC110486711	109614601	0.519859	0.334968	0.435318	Conservation
LOC110508204	LOC110530773	105022899	0.250457	0.650496	0.629852	Neofunctionalization(Dup2)
LOC110492054	LOC110532619	105012750	0.645884	0.621294	0.563161	Neofunctionalization(Dup1)
LOC110496374	kcng2	105012750	0.684827	0.741756	0.566261	Subfunctionalization
LOC118938861	LOC110499739	105028961	0.39415	0.378522	0.385643	Conservation
LOC110494809	LOC110528605	105028961	0.249215	0.473066	0.375685	Conservation
LOC110498023	gjb7	105005719	0.894947	0.548407	0.638142	Neofunctionalization(Dup1)
LOC110505428	gjb7	105005719	0.7873	0.548407	0.673791	Neofunctionalization(Dup1)
LOC110498023	LOC110505428	105005719	0.894947	0.7873	0.810412	Specialization
LOC110536953	LOC110523969	105023534	0.859392	0.400979	0.538907	Neofunctionalization(Dup1)
LOC110533955	gabra3	105006004	0.382316	0.646794	0.566533	Neofunctionalization(Dup2)
LOC110489225	LOC110504499	105019979	0.557676	0.535773	0.47408	Conservation
ttll1	LOC110501019	105020407	0.313468	0.268388	0.279509	Conservation
LOC110511679	LOC110511678	105008232	0.883183	0.850622	0.865356	Specialization
hs6st1b	LOC110489724	105027306	0.441473	0.34738	0.360923	Conservation
LOC110495749	LOC110528787	105027306	0.510382	0.641569	0.540933	Neofunctionalization(Dup2)
LOC110510575	ntrk3a	105018511	0.365771	0.265079	0.294679	Conservation
LOC110535739	med27	105014663	0.397698	0.317777	0.348706	Conservation
myoz2b	LOC110497486	105028909	0.298685	0.804245	0.31932	Neofunctionalization(Dup2)
LOC110496654	LOC110489398	105022810	0.22463	0.267799	0.245306	Conservation
LOC110534076	LOC110535324	105022810	0.769685	0.685194	0.737738	Specialization
LOC110487422	LOC118936516	105018096	0.712607	0.68148	0.701163	Specialization
LOC110508889	LOC110530144	105018616	0.181025	0.383141	0.254473	Conservation
LOC110503384	LOC110507154	105018616	0.270357	0.432815	0.354175	Conservation
LOC110503310	rap1gap2a	105005949	0.336409	0.47241	0.373551	Conservation
LOC110485145	LOC110511665	105019196	1.00876	1.09897	1.02463	Specialization
LOC110530624	LOC110502629	105010598	0.747833	0.713841	0.732833	Specialization
LOC110494603	pdzrn3b	105029417	0.558638	0.58265	0.560194	Conservation
LOC110533954	LOC110509937	105024586	0.079067	0.137213	0.0979566	Conservation
LOC110490466	LOC100136271	105020302	0.680116	0.697966	0.689553	Specialization
LOC110493125	myod2	105020302	0.589744	0.674667	0.634612	Neofunctionalization(Dup2)
LOC110490574	LOC110499894	105016805	0.686788	0.715275	0.695979	Specialization
LOC110534499	LOC110497384	105030989	0.331309	0.518494	0.39105	Conservation
LOC110533617	LOC110537509	105030989	0.188441	0.33098	0.290156	Conservation
LOC110492017	nramp-alpha	105016946	0.846344	0.156317	0.396747	Neofunctionalization(Dup1)
nramp-alpha	slc11a2	105016946	0.156317	0.271258	0.228444	Conservation
LOC110492017	slc11a2	105016946	0.846344	0.271258	0.31213	Neofunctionalization(Dup1)
slco1c1	LOC110501054	105028199	0.891654	0.851806	0.878566	Specialization
LOC110485935	LOC110512801	105007637	0.323539	0.308627	0.308182	Conservation
si:dkey-1h24.6	LOC110527567	105023710	0.798536	0.748248	0.775529	Specialization
LOC110528148	LOC110502420	105014047	0.333413	0.222569	0.302217	Conservation
LOC110493919	LOC110528520	105016720	0.256443	0.406542	0.320594	Conservation
LOC110535563	LOC110490018	105022717	0.374593	0.305079	0.334423	Conservation
LOC110490018	cdh18a	105022717	0.305079	0.268619	0.265091	Conservation
LOC110535563	cdh18a	105022717	0.374593	0.268619	0.28794	Conservation
LOC110508701	cdh18a	105022717	0.198752	0.268619	0.236014	Conservation
LOC110486085	LOC110493799	105030761	0.553913	0.512828	0.534975	Conservation
LOC110485947	si:dkey-45d16.4	105021621	0.279819	0.323343	0.284787	Conservation
LOC110485942	LOC110495135	105019667	0.543993	0.582667	0.560396	Conservation
LOC110495947	LOC110527561	105019667	0.263028	0.345911	0.310757	Conservation
col9a3	LOC110532013	105013997	0.103083	0.393098	0.144091	Conservation
LOC110511089	LOC110515004	105007761	0.62479	0.625054	0.621377	Conservation
snx29	LOC110502889	105031037	0.386856	0.381647	0.383351	Conservation
LOC110498830	LOC110502889	105031037	0.66018	0.381647	0.591662	Neofunctionalization(Dup1)
LOC118941082	LOC110518831	117593735	0.345294	0.343179	0.344181	Conservation
LOC110490461	LOC110500002	105020306	0.031087	0.347236	0.0729486	Conservation
LOC110490675	LOC110524119	105011356	0.570693	0.746224	0.631041	Neofunctionalization(Dup2)
LOC110500891	LOC110531878	105007054	0.656408	0.621726	0.619826	Neofunctionalization(Dup1)
LOC110533953	LOC110509936	105024587	0.740999	0.681725	0.702396	Specialization
pard6a	LOC110495023	105018449	0.488074	0.386783	0.427089	Conservation
LOC110494696	LOC110527764	105020235	0.365105	0.455654	0.411928	Conservation
LOC110490402	LOC110500079	105020235	0.123111	0.126083	0.1211	Conservation
LOC110492650	kif3b	105017287	0.446267	0.468355	0.460258	Conservation
LOC110538551	LOC110485195	105007361	0.123859	0.140384	0.13095	Conservation
LOC110496361	LOC110488214	105007009	0.524745	0.606775	0.580807	Conservation
LOC110503254	zgc:110333	105012897	1.08604	1.30657	1.28958	Specialization
LOC110506447	igdcc4	105015446	0.708561	0.716534	0.712187	Specialization
LOC110499229	LOC110503026	105005827	1.1533	1.08787	1.14833	Specialization
LOC110533567	vps37d	105011081	0.416046	0.345509	0.366033	Conservation
LOC110522283	LOC110529661	105017777	0.731329	0.355464	0.348023	Neofunctionalization(Dup1)
LOC110488908	maml1	105020847	0.509146	0.531835	0.515701	Conservation
LOC110500627	LOC110531784	105020642	0.394644	0.318295	0.349502	Conservation
LOC110522123	LOC118943880	105009621	0.0258574	0.53666	0.280619	Conservation
LOC118943880	LOC110502501	105009621	0.53666	0.0258574	0.151506	Conservation
LOC110522123	LOC110502501	105009621	0.0258574	0.0258574	0.0258574	Conservation
LOC110500667	LOC110531809	105009621	0.217799	0.0211378	0.0941709	Conservation
nuak1b	LOC110521416	105013872	0.591333	0.549348	0.533582	Conservation
LOC110495532	LOC110495534	105019719	0.729791	0.769056	0.748315	Specialization
LOC110496729	e2f3	105007462	0.477186	0.511708	0.506339	Conservation
LOC110518394	LOC118942824	105023097	0.398813	0.473882	0.42017	Conservation
LOC110533130	LOC118945288	105010909	0.198363	0.0355503	0.1159	Conservation
LOC110500696	LOC110531840	105010909	0.258968	0.195873	0.207797	Conservation
LOC110516127	LOC110512655	105016711	0.0340644	0.0418074	0.037384	Conservation
LOC110503426	aadac	105006435	0.54433	0.256531	0.356584	Conservation
LOC110536973	LOC110523954	105023551	0.471262	0.422286	0.368031	Conservation
LOC110498337	bdkrb1	105015509	0.825393	0.156263	0.146662	Neofunctionalization(Dup1)
LOC100136022	LOC110506000	105025527	0.295135	0.697406	0.544489	Neofunctionalization(Dup2)
ncx	slc8a1a	105025527	1.15322	0.925485	0.972442	Specialization
LOC110535566	LOC110490014	105029635	0.181903	0.594424	0.333897	Conservation
LOC110504129	LOC110507951	105009500	0.713809	0.202899	0.259683	Neofunctionalization(Dup1)
gal3st4	LOC110531458	105009500	0.373605	0.294211	0.280038	Conservation
LOC110490011	LOC110530342	105019403	0.525282	0.957761	0.526093	Neofunctionalization(Dup2)
LOC110535571	LOC110530342	105019403	0.556162	0.957761	0.570826	Neofunctionalization(Dup2)
LOC110508706	LOC110530342	105019403	0.94285	0.957761	0.931938	Specialization
LOC110535571	LOC110490011	105019403	0.556162	0.525282	0.499562	Conservation
LOC110503680	LOC110507558	105011319	0.3938	0.485562	0.421634	Conservation
LOC110535765	LOC110525364	105014442	0.608967	0.562597	0.547994	Conservation
LOC110496862	LOC118946451	105023673	0.439744	0.356076	0.413186	Conservation
LOC110521966	LOC110496628	105022185	0.29127	0.285058	0.287868	Conservation
rab18a	LOC110490034	105022185	0.462743	0.377771	0.424825	Conservation
ache	LOC110532912	105016593	0.332088	0.320877	0.318821	Conservation
LOC110495217	LOC110524163	105029295	0.51796	0.576425	0.53831	Conservation
LOC110503554	LOC110507396	105011857	0.349326	0.247866	0.282124	Conservation
fgf24	LOC110505093	105028255	0.666285	0.516912	0.526913	Neofunctionalization(Dup1)
htr2aa	LOC110520346	105016315	0.686315	0.183117	0.370643	Neofunctionalization(Dup1)
LOC110492857	LOC110521346	105018624	0.328744	0.526567	0.4174	Conservation
rcor3	LOC110493774	105005684	0.627838	0.621424	0.624749	Neofunctionalization(Dup1)
LOC118940490	tafa4b	105013733	0.822801	0.967526	0.886853	Specialization
LOC110533369	LOC110537740	105028254	0.440259	0.40611	0.420552	Conservation
hjv	LOC110513019	105028484	0.359772	0.390349	0.294454	Conservation
si:dkeyp-69b9.3	LOC110508924	105019019	0.367973	0.448143	0.416487	Conservation
tmem255a	LOC110505177	105012578	0.629961	0.447214	0.53226	Neofunctionalization(Dup1)
LOC110503585	LOC110507462	105020942	0.372105	0.685427	0.552008	Neofunctionalization(Dup2)
LOC110533191	LOC110498648	105020942	0.551165	0.457744	0.524997	Conservation
LOC110485824	rhbdl3	105029033	0.186153	0.191335	0.186153	Conservation
lhx6	LOC110525464	105014954	0.407384	0.769138	0.488538	Neofunctionalization(Dup2)
LOC110535846	LOC110525464	105014954	0.689027	0.769138	0.586807	Subfunctionalization
LOC110536992	LOC110525464	105014954	0.398255	0.769138	0.406229	Neofunctionalization(Dup2)
LOC110535846	lhx6	105014954	0.689027	0.407384	0.460162	Neofunctionalization(Dup1)
LOC110536992	lhx6	105014954	0.398255	0.407384	0.390586	Conservation
LOC110535846	LOC110536992	105014954	0.689027	0.398255	0.43016	Neofunctionalization(Dup1)
LOC110485721	LOC118940361	105009571	0.829799	0.81038	0.816933	Specialization
LOC110535463	LOC110489556	105018556	0.539658	0.471268	0.467084	Conservation
LOC110513279	LOC110487121	105029613	0.666515	0.717321	0.570776	Subfunctionalization
LOC110487121	LOC118936552	105029613	0.717321	0.684307	0.658398	Specialization
LOC110513279	LOC118936552	105029613	0.666515	0.684307	0.680668	Specialization
LOC110536991	morn5	105014957	0.574235	0.715349	0.639001	Neofunctionalization(Dup2)
LOC110496147	LOC110489310	105009399	0.27318	0.320162	0.28601	Conservation
LOC110487267	LOC110485623	105006703	0.528709	0.502753	0.512036	Conservation
dym	LOC110523972	105023528	0.319562	0.215154	0.286644	Conservation
ccn5	LOC110532630	105013586	0.54569	0.781771	0.567357	Neofunctionalization(Dup2)
slc2a15a	LOC110485764	105016767	0.426087	0.809216	0.540654	Neofunctionalization(Dup2)
LOC110490053	LOC110507309	105006653	0.247269	0.119591	0.168116	Conservation
LOC110520931	roraa	105021099	0.200852	0.175246	0.158278	Conservation
roraa	LOC110526853	105021099	0.175246	0.635666	0.515262	Neofunctionalization(Dup2)
LOC110520931	LOC110526853	105021099	0.200852	0.635666	0.488086	Neofunctionalization(Dup2)
LOC118944435	LOC110526853	105021099	0.610867	0.635666	0.616308	Neofunctionalization(Dup2)
LOC110511523	LOC110526694	105014713	0.360107	0.313837	0.334293	Conservation
LOC110506276	LOC110526925	105006621	0.0538109	0.538842	0.204758	Conservation
shank2b	LOC110502389	105006621	0.621148	0.491627	0.555256	Conservation
LOC110489166	gdf9	105007263	1.03922	1.10446	1.01372	Specialization
pax-5	LOC118936869	105007028	0.592298	0.558869	0.576658	Conservation
LOC110500454	intu	105026754	0.319424	0.307244	0.305478	Conservation
LOC110496810	LOC110487605	105027920	0.253707	0.363354	0.30163	Conservation
LOC110524008	LOC110499041	105018078	0.529602	0.465702	0.498414	Conservation
LOC118936694	LOC110518842	105008379	0.495404	0.479457	0.487798	Conservation
LOC110535500	LOC110508851	105006871	0.197624	0.209521	0.204655	Conservation
LOC110535500	LOC110530179	105006871	0.197624	0.429645	0.375264	Conservation
LOC110508851	LOC110530179	105006871	0.209521	0.429645	0.32014	Conservation
LOC110523660	LOC110509874	114828643	0.162057	0.139361	0.14419	Conservation
LOC110525621	LOC110509874	114828643	0.195786	0.139361	0.162621	Conservation
LOC110535985	LOC110509874	114828643	0.331864	0.139361	0.236934	Conservation
LOC110533775	LOC110537349	109615981	0.937034	0.819835	0.888818	Specialization
LOC110503350	brip1	105013912	0.492364	0.535285	0.514071	Conservation
pde8b	LOC110509326	105015165	0.429181	0.382695	0.398848	Conservation
chodl	LOC110490904	105019618	0.117016	0.224967	0.0928483	Conservation
tbx16	LOC110526156	105014021	0.53516	0.404805	0.465015	Conservation
LOC110485187	LOC110511603	105019201	0.32472	0.347287	0.324427	Conservation
LOC110523532	LOC118945262	105014021	0.540851	1.17547	1.10022	Neofunctionalization(Dup2)
lim2.2	LOC110524018	105026225	1.04363	0.527306	0.546726	Neofunctionalization(Dup1)
sobpa	LOC110505686	105021676	0.267452	0.298639	0.249988	Conservation
LOC110522009	LOC110529183	105021676	0.488792	0.473232	0.461663	Conservation
LOC110521785	LOC110524708	105029005	0.606476	0.353412	0.326207	Conservation
LOC110524604	LOC110499974	105018283	0.565378	0.631166	0.601952	Neofunctionalization(Dup2)
LOC110499701	LOC110499974	105018283	0.790278	0.631166	0.712871	Specialization
LOC110524604	LOC110499701	105018283	0.565378	0.790278	0.729303	Neofunctionalization(Dup2)
LOC110499974	prickle1b	105018283	0.631166	0.781249	0.6944	Specialization
lrrc3ca	LOC110498838	105012553	0.946705	0.204757	0.834059	Neofunctionalization(Dup1)
LOC110496428	LOC110488149	105012553	0.0140945	0.0550994	0.0346821	Conservation
LOC110496754	LOC110524171	105011432	0.837764	0.392589	0.447043	Neofunctionalization(Dup1)
pdgfd	LOC110507975	105024074	0.233579	0.569602	0.247688	Conservation
LOC110515557	LOC110506168	105015129	0.330163	0.35368	0.342178	Conservation
LOC110538603	LOC110486647	105012934	0.432236	0.282176	0.315452	Conservation
LOC110501620	LOC110520463	105027877	0.48923	0.389486	0.477068	Conservation
LOC118944399	LOC110500502	105026509	0.366382	0.389578	0.372264	Conservation
LOC110508566	LOC110530497	105023366	0.559657	0.682084	0.5293	Neofunctionalization(Dup2)
crhr1	LOC110486134	105023366	0.351469	0.201348	0.268826	Conservation
oprl1	LOC110516643	105026015	0.79318	0.140245	0.625252	Neofunctionalization(Dup1)
LOC110490344	camk1da	105022271	0.231595	0.539702	0.416501	Conservation
LOC110506117	stk33	105022271	0.0991782	0.78638	0.706292	Neofunctionalization(Dup2)
LOC110523481	LOC110500073	105020243	1.20694	0.983282	1.20337	Specialization
LOC110498357	LOC110500073	105020243	1.17067	0.983282	1.16887	Specialization
LOC110523481	LOC110498357	105020243	1.20694	1.17067	1.18356	Specialization
LOC110500592	si:ch73-335l21.1	105020633	0.451247	0.214832	0.257791	Conservation
si:ch211-284e13.4	LOC110537392	105020633	0.76233	0.902268	0.846966	Specialization
slc6a4b	LOC110525370	105014447	0.185559	0.791349	0.247387	Neofunctionalization(Dup2)
LOC110538417	angptl6	105028443	0.371784	0.308851	0.336453	Conservation
LOC110534941	LOC110498667	117592754	0.969531	0.317773	0.731129	Neofunctionalization(Dup1)
ido1	LOC110525639	105010594	1.04848	0.98289	1.00827	Specialization
LOC110520994	rhpn1	105006299	0.188446	0.323242	0.267699	Conservation
LOC118944442	rhpn2	105006299	0.539292	0.528121	0.534215	Conservation
LOC110498579	exd1	105015689	1.01766	0.633118	0.859294	Specialization
LOC110490066	LOC110507294	105026798	0.329778	0.27972	0.288178	Conservation
kiaa0753	LOC110507128	105006682	0.294324	0.334385	0.309076	Conservation
LOC110486770	LOC110486773	105024164	0.232291	0.356714	0.307381	Conservation
LOC110490476	LOC110499993	105006592	0.564472	0.525291	0.532104	Conservation
LOC110490483	LOC110499983	105009031	0.399826	0.392567	0.38986	Conservation
LOC110522389	si:ch211-256a21.4	117593414	0.55736	0.383426	0.280793	Conservation
LOC110513655	LOC110510551	105014778	0.438275	0.417661	0.425233	Conservation
LOC110496588	LOC110487976	105023636	0.508325	0.953906	0.838906	Neofunctionalization(Dup2)
LOC110536227	LOC110525844	105014336	0.595761	0.250998	0.28612	Conservation
LOC110535810	LOC110525418	105014500	0.191504	0.156822	0.168496	Conservation
LOC110489640	LOC110518348	105019332	0.347141	0.357163	0.350669	Conservation
LOC110504398	mxra5a	105016456	0.42615	0.705013	0.638237	Neofunctionalization(Dup2)
usp8	LOC110526813	105025341	0.379457	0.295119	0.371173	Conservation
LOC110497004	hdac4	105016191	0.393525	0.361156	0.384998	Conservation
hdac4	LOC110528724	105016191	0.361156	0.385623	0.376957	Conservation
LOC110497004	LOC110528724	105016191	0.393525	0.385623	0.387422	Conservation
LOC118966091	LOC110512783	105009666	0.192771	0.206173	0.198164	Conservation
LOC110508824	LOC110530207	105029210	0.370083	0.282475	0.262355	Conservation
LOC110506286	LOC110526164	105005945	0.340107	0.334265	0.335293	Conservation
dpp6a	LOC110489714	105019106	0.165712	0.285069	0.23652	Conservation
LOC110508657	LOC110530968	105019106	0.178737	0.247073	0.186271	Conservation
si:ch211-37e10.2	si:ch211-252f13.5	105025019	0.876468	1.1559	0.87462	Specialization
si:rp71-46j2.7	LOC110504973	105029717	0.525058	0.41916	0.482915	Conservation
LOC110503886	si:ch211-235m3.5	105014196	0.986452	0.722547	0.884034	Specialization
LOC110535737	dab2ipa	105014660	0.273523	0.386386	0.31641	Conservation
LOC110535684	rasef	105014599	0.228952	0.217782	0.186108	Conservation
LOC110515681	LOC118965093	105025472	0.782836	0.308357	0.499504	Neofunctionalization(Dup1)
LOC110485321	LOC118936529	105012854	0.392219	0.399603	0.396263	Conservation
LOC110526874	LOC110526873	105007940	0.584908	0.593648	0.589336	Conservation
LOC110522120	LOC110529508	105015744	0.467842	0.466239	0.461178	Conservation
LOC110498377	LOC110505367	105015744	0.30958	0.719875	0.628822	Neofunctionalization(Dup2)
sema5a	LOC110489566	105019456	0.40831	0.296053	0.3618	Conservation
p2rx2	LOC110525350	105014432	1.01682	1.03067	0.988985	Specialization
LOC110495955	abcb6a	105027980	0.416445	0.500113	0.416518	Conservation
LOC110539097	LOC110521893	105012806	0.403229	0.903493	0.452976	Neofunctionalization(Dup2)
LOC110535660	LOC110489896	105027606	0.459959	0.587216	0.524106	Conservation
lrrtm4l1	LOC110509867	105024173	0.655491	0.0220378	0.25688	Neofunctionalization(Dup1)
kcnk13a	LOC110504246	105015432	0.177727	0.114272	0.156706	Conservation
LOC110508710	LOC110530335	105022710	0.423309	0.0358687	0.17697	Conservation
LOC110538887	LOC110512120	105027094	0.226602	0.217673	0.211886	Conservation
LOC110533395	ccnjl	105011299	0.31966	0.431967	0.291926	Conservation
LOC110533644	cltca	105010515	0.583546	0.517069	0.558324	Conservation
kcnn4	LOC110510617	105019101	0.283243	0.822195	0.392508	Neofunctionalization(Dup2)
LOC100135972	LOC110520896	105019101	0.665621	0.67859	0.665035	Specialization
trpm3	LOC110525413	105014492	0.166526	0.154071	0.158819	Conservation
hwa	LOC110509564	105006105	0.90848	1.06361	0.910731	Specialization
si:dkey-92i15.4	LOC110536068	105024480	0.510215	0.570978	0.542547	Conservation
LOC110535588	ncapg2	105029437	0.568787	0.694594	0.624901	Neofunctionalization(Dup2)
usp53b	LOC110497487	105022102	0.398719	0.3407	0.358113	Conservation
LOC110500607	LOC110531744	105022102	0.246385	0.237107	0.146918	Conservation
LOC110506476	LOC110526365	105015837	0.403055	0.39528	0.398513	Conservation
LOC110506198	LOC110526997	105013975	0.272103	0.27428	0.272702	Conservation
LOC118937785	LOC110487476	105024543	0.611163	0.627934	0.619062	Neofunctionalization(Dup2)
LOC110491569	eps8l1b	105024543	0.772085	0.77517	0.510521	Subfunctionalization
LOC110485998	LOC110512912	105025919	0.378113	0.441399	0.409201	Conservation
LOC110527040	LOC110525059	105016670	0.83305	0.760187	0.78404	Specialization
sodc	sod1	105005984	0.32983	0.197616	0.213158	Conservation
LOC110535114	LOC110526017	105031279	0.623259	0.684046	0.630727	Neofunctionalization(Dup2)
LOC110508215	LOC100301654	105011531	0.290243	0.801777	0.613931	Neofunctionalization(Dup2)
LOC110491065	LOC110532587	105013676	0.341396	0.938566	0.676576	Neofunctionalization(Dup2)
LOC100313950	abcc3	105005797	0.258937	0.210249	0.171524	Conservation
LOC110535611	myrip	105027375	0.348368	0.616871	0.524173	Conservation
LOC110508212	si:ch211-106h4.9	105027375	0.599269	0.839125	0.779093	Neofunctionalization(Dup2)
LOC110491132	LOC110531964	105017277	0.663235	0.612621	0.635199	Neofunctionalization(Dup1)
prickle2b	LOC110527970	105017277	0.648523	0.58508	0.611655	Neofunctionalization(Dup1)
LOC110515436	angpt2b	105008642	0.642446	0.265435	0.532538	Neofunctionalization(Dup1)
LOC110501330	LOC110520556	105020053	0.377413	0.686443	0.249427	Neofunctionalization(Dup2)
LOC110492501	LOC110493305	105013960	0.0930693	0.663692	0.306596	Neofunctionalization(Dup2)
LOC118966049	LOC110514665	105008360	0.505929	0.462865	0.481543	Conservation
LOC110522831	LOC110509327	105015125	0.533937	0.191285	0.289449	Conservation
mybpc2a	LOC110486653	105012941	0.847447	0.85324	0.828152	Specialization
palmda	LOC110530178	105008661	0.905174	0.571376	0.797059	Neofunctionalization(Dup1)
LOC110515042	LOC118940240	105029851	0.32781	0.338031	0.330557	Conservation
LOC110535391	LOC110489620	105022009	0.643091	0.340765	0.257158	Neofunctionalization(Dup1)
LOC110508797	LOC110530228	105007975	0.920651	0.757454	0.784886	Specialization
LOC110504132	gpr55a	105007975	0.596577	0.482735	0.551153	Conservation
LOC110491405	plce1	105021417	0.407157	0.743699	0.421605	Neofunctionalization(Dup2)
LOC110530522	LOC110502617	105021417	0.342345	0.134477	0.3245	Conservation
LOC110498294	LOC110504345	105015944	0.154465	0.264473	0.152701	Conservation
LOC110510264	LOC110493816	105018510	0.376565	0.35775	0.364941	Conservation
LOC110487273	LOC110517362	105008721	0.151684	0.139553	0.145048	Conservation
LOC110521110	LOC110529285	105016070	0.301868	0.603756	0.28077	Conservation
LOC110498105	LOC110505327	105016070	0.864797	0.685834	0.758035	Specialization
LOC110537866	shisa3	105028280	0.108891	0.865076	0.480237	Neofunctionalization(Dup2)
LOC110536882	LOC110525428	105014697	0.285452	0.357784	0.300197	Conservation
LOC110535819	LOC110525428	105014697	0.714017	0.357784	0.383632	Neofunctionalization(Dup1)
LOC110535239	bmp6	105019529	0.585591	0.490053	0.513008	Conservation
LOC110491831	LOC110532232	105013785	0.493998	0.285311	0.431511	Conservation
LOC110494637	LOC110527824	105013785	0.63073	0.664912	0.642365	Specialization
pkib	LOC110529572	105017935	0.680884	0.405669	0.565824	Neofunctionalization(Dup1)
LOC110497923	LOC110505544	105015707	0.417393	0.464284	0.44912	Conservation
LOC118938734	LOC118945985	105026782	0.429708	0.559031	0.438151	Conservation
LOC110534491	LOC110497389	105020909	0.447762	0.390549	0.41447	Conservation
LOC110491075	prickle3	105022358	0.529835	0.444562	0.467065	Conservation
LOC110533517	LOC110537627	105027133	0.498797	0.452329	0.478457	Conservation
prrg2	tmg2	105029095	0.705628	0.381798	0.397226	Neofunctionalization(Dup1)
LOC110537257	ephb6	105019043	0.667788	0.408737	0.444711	Neofunctionalization(Dup1)
LOC110506449	LOC110526332	105015456	0.453652	0.44212	0.446601	Conservation
tmem229b	LOC110505833	105026083	0.443646	0.73013	0.675263	Neofunctionalization(Dup2)
nhsb	LOC110511234	105019920	0.307276	0.391206	0.348125	Conservation
nhsl2	LOC110531424	105019920	0.149093	0.242609	0.175098	Conservation
nhsb	LOC110527182	105019920	0.307276	0.242304	0.259237	Conservation
LOC110528139	LOC110502419	105023226	0.861386	0.648832	0.844505	Specialization
LOC100135978	LOC110488157	105012546	0.458535	0.322759	0.38612	Conservation
LOC118944452	LOC110526108	105030746	0.69194	0.468921	0.484262	Neofunctionalization(Dup1)
LOC110490076	LOC110507256	105029772	0.320498	0.371262	0.300936	Conservation
LOC110498401	LOC110505924	105028740	0.185	0.550076	0.28636	Conservation
LOC110520725	LOC110517892	109614760	0.649256	0.640645	0.640176	Specialization
LOC110508560	LOC110530502	105019924	0.737785	0.509625	0.573048	Neofunctionalization(Dup1)
cdx4	cdx1	105029463	0.0953653	1.31822	1.31722	Neofunctionalization(Dup2)
LOC110494816	cers5	105016697	0.26951	0.260982	0.230462	Conservation
LOC110492480	cers5	105016697	0.59738	0.260982	0.572056	Conservation
LOC110492480	LOC110494816	105016697	0.59738	0.26951	0.569662	Conservation
LOC110494816	LOC110520083	105016697	0.26951	0.417099	0.288436	Conservation
LOC110494816	cers6	105016697	0.26951	0.283884	0.232986	Conservation
LOC110504040	LOC110507864	105023815	0.294184	0.444613	0.35783	Conservation
ccser2b	LOC110499014	105010559	0.414443	0.439894	0.426624	Conservation
ccser2a	LOC110499014	105010559	0.53878	0.439894	0.477096	Conservation
ccser2b	LOC110502513	105010559	0.414443	0.587102	0.472549	Conservation
LOC110499014	LOC110502513	105010559	0.439894	0.587102	0.433529	Conservation
ccser2a	LOC110502513	105010559	0.53878	0.587102	0.47372	Conservation
LOC110513667	LOC110514830	105009268	0.446853	0.447932	0.447211	Conservation
LOC110535990	LOC110525627	105009268	0.654574	0.517105	0.620123	Neofunctionalization(Dup1)
LOC110515218	LOC110511038	117594573	0.644402	0.67334	0.65664	Specialization
LOC110511038	dhx32b	117594573	0.67334	0.542652	0.455626	Neofunctionalization(Dup1)
LOC110515218	dhx32b	117594573	0.644402	0.542652	0.457763	Neofunctionalization(Dup1)
LOC110494769	LOC110527703	105017410	0.60782	0.244531	0.478721	Conservation
LOC118938872	LOC118942844	105029309	0.247471	0.253848	0.249974	Conservation
LOC110530866	LOC110502644	105010613	0.676345	0.291311	0.580133	Neofunctionalization(Dup1)
LOC110499391	LOC110502713	105030621	0.232708	0.428111	0.359245	Conservation
LOC110518582	LOC118946526	105030621	0.218935	0.231588	0.22243	Conservation
LOC110506320	creb3l1	105027325	0.516111	0.551139	0.544032	Conservation
LOC110506455	LOC110526338	105015506	0.714526	0.769411	0.741317	Specialization
LOC110497273	LOC110497267	105008693	0.119612	0.127412	0.121292	Conservation
LOC110516050	LOC110534506	105008693	0.48622	1.19943	1.18241	Neofunctionalization(Dup2)
adgrv1	LOC110525279	105006366	0.491867	0.258002	0.404027	Conservation
ascc3	LOC118946091	105026030	0.302726	0.394813	0.298699	Conservation
LOC110506296	LOC110526179	105025972	0.296577	0.355373	0.335251	Conservation
LOC118944530	LOC110527020	105017482	0.217884	0.579588	0.354855	Conservation
LOC110522357	LOC110529916	105017482	0.444119	0.201844	0.427818	Conservation
LOC110501893	LOC110518240	105007828	0.996195	0.274942	0.720968	Neofunctionalization(Dup1)
LOC110487434	LOC110487433	105031286	0.109005	0.118374	0.112736	Conservation
LOC110499456	LOC110502798	105031286	1.06439	0.0278062	0.0821016	Neofunctionalization(Dup1)
LOC110487434	LOC110502798	105031286	0.109005	0.0278062	0.0677275	Conservation
LOC110487433	LOC110502798	105031286	0.118374	0.0278062	0.0746948	Conservation
LOC110515117	LOC110531443	105027661	0.473173	0.495445	0.464207	Conservation
LOC110492308	LOC110521266	114839293	0.631543	0.486197	0.532282	Neofunctionalization(Dup1)
LOC110493541	LOC110502477	105012299	0.335119	0.572655	0.440761	Conservation
LOC110529136	LOC110502477	105012299	0.0658093	0.572655	0.267814	Conservation
LOC110529136	LOC110493541	105012299	0.0658093	0.335119	0.183213	Conservation
LOC110485162	LOC110511626	105019200	0.505746	0.452428	0.459648	Conservation
march4l	LOC110517159	105020038	0.039606	0.0237254	0.0291498	Conservation
kif20ba	LOC110499563	105008689	0.245229	0.683192	0.595376	Neofunctionalization(Dup2)
LOC110491398	kif20bb	105008689	0.560039	0.640585	0.585163	Neofunctionalization(Dup2)
LOC110496124	LOC110488383	105005806	0.569391	0.6463	0.579966	Neofunctionalization(Dup2)
LOC100136714	LOC118936266	105018824	0.6681	0.584064	0.633759	Neofunctionalization(Dup1)
ppfia2	LOC110499997	105020298	0.176722	0.154047	0.164817	Conservation
LOC110522825	gfra2b	105015273	0.322908	0.351073	0.333006	Conservation
LOC110535809	LOC110525417	105015273	0.32644	0.850257	0.7034	Neofunctionalization(Dup2)
tspan33b	LOC110502226	105018132	0.470655	0.372958	0.468096	Conservation
LOC110498370	ralgapa2	105015796	0.437413	0.363523	0.389854	Conservation
LOC110506701	LOC110526569	105015295	0.418341	0.323124	0.268867	Conservation
LOC118944110	LOC110507587	105026811	0.281153	0.274971	0.26863	Conservation
slc22a31	LOC110526308	105017190	0.437094	0.565477	0.466052	Conservation
kiaa1328	LOC110528300	105016872	0.364752	0.424343	0.392143	Conservation
LOC110489039	LOC110504648	105017893	0.526506	0.414079	0.510473	Conservation
slc16a10	LOC110529198	105017893	0.254171	0.240006	0.115973	Conservation
LOC110498358	LOC110521114	105015702	0.709783	0.580936	0.57774	Neofunctionalization(Dup1)
LOC110505540	LOC110521114	105015702	1.02016	0.580936	0.832997	Neofunctionalization(Dup1)
LOC110498358	LOC110529164	105015702	0.709783	0.644371	0.642509	Specialization
LOC110521114	LOC110529164	105015702	0.580936	0.644371	0.627179	Neofunctionalization(Dup2)
LOC110505540	LOC110529164	105015702	1.02016	0.644371	0.749115	Specialization
LOC110498358	LOC110505540	105015702	0.709783	1.02016	1.01412	Specialization
LOC110504119	LOC110507935	105018293	0.359725	0.38805	0.362893	Conservation
LOC110496413	LOC110504017	105012613	0.365731	0.376794	0.355371	Conservation
LOC110496413	LOC110489280	105012613	0.365731	0.496429	0.424705	Conservation
LOC110496413	LOC110488167	105012613	0.365731	0.343343	0.349195	Conservation
LOC110486080	LOC110493794	105026824	0.400103	0.528857	0.493382	Conservation
LOC110522607	LOC110497605	105018421	0.329845	0.33829	0.334694	Conservation
LOC118941041	LOC110496914	105019937	0.452766	0.675795	0.550463	Neofunctionalization(Dup2)
LOC110502014	LOC110504602	105019937	0.0974218	0.453106	0.0535132	Conservation
LOC110533480	plekhb1	105011042	0.84057	0.876594	0.867408	Specialization
plekhb2	LOC110524398	105011042	0.709337	0.562039	0.664216	Neofunctionalization(Dup1)
LOC110491078	LOC110533024	105022405	0.171002	0.131047	0.160157	Conservation
LOC110536786	LOC110522954	105014771	0.495468	0.358847	0.473396	Conservation
LOC110535839	sh2d3ca	105014771	0.314006	0.405444	0.31919	Conservation
LOC110532756	LOC110502604	105021432	0.390289	0.30328	0.35315	Conservation
crim1	LOC110505725	105010833	0.352447	0.445409	0.383602	Conservation
LOC110534038	chrdl2	105010833	0.439374	0.471276	0.415097	Conservation
LOC110499402	irf1a	105021338	0.530822	1.01402	0.543654	Neofunctionalization(Dup2)
LOC110504114	LOC110507930	105017595	0.129118	0.273924	0.196096	Conservation
LOC110526047	LOC110502244	105007172	0.329392	0.451718	0.364529	Conservation
LOC110496472	LOC110489405	105012408	0.106332	0.343392	0.227658	Conservation
LOC110506731	LOC110526596	105012408	0.74094	0.740074	0.739641	Specialization
LOC110521102	gpr176	105024330	0.785937	0.0452177	0.330377	Neofunctionalization(Dup1)
LOC110496638	LOC118946496	105022791	0.567694	0.230547	0.33192	Conservation
LOC110493370	LOC110493354	105031393	0.566666	0.562003	0.563131	Conservation
LOC110486838	LOC110513982	105019248	0.807284	0.453874	0.699603	Neofunctionalization(Dup1)
LOC110490339	LOC110500148	105006467	0.622688	0.633364	0.628968	Neofunctionalization(Dup2)
LOC110496391	LOC110488187	105012632	0.293469	0.368269	0.277753	Conservation
cadm2b	cadm2a	105026056	0.207811	0.315333	0.270924	Conservation
LOC110511297	cadm2a	105026056	0.930003	0.315333	0.615487	Neofunctionalization(Dup1)
LOC110502086	LOC110520357	105015875	0.246849	0.646068	0.508662	Neofunctionalization(Dup2)
LOC110494741	LOC110527723	105017452	0.355979	0.240648	0.274102	Conservation
prkd1	LOC110505765	105023596	0.522639	0.364511	0.443237	Conservation
LOC110495440	LOC110528831	105013390	0.374107	0.335863	0.353439	Conservation
si:ch73-261i21.5	LOC110507135	105006725	0.89196	0.91007	0.873174	Specialization
fih1	LOC110502616	105016127	0.365091	0.335471	0.353474	Conservation
LOC110490738	LOC110500264	105020177	0.392473	0.348748	0.338422	Conservation
LOC110537055	LOC110522948	105005871	0.0615893	0.097707	0.0756325	Conservation
LOC110504049	LOC110507877	105005871	0.0262202	0.469019	0.292035	Conservation
LOC110535495	LOC110530943	105022585	0.44191	0.82034	0.705209	Neofunctionalization(Dup2)
LOC110492210	plxna1a	105022778	0.443417	0.382402	0.392786	Conservation
LOC110499754	LOC110500963	105020323	0.503545	0.470919	0.483717	Conservation
LOC110506289	LOC110526169	105020323	0.576056	0.630708	0.595362	Neofunctionalization(Dup2)
pax7a	pax7b	105013841	0.108001	0.0653426	0.0848773	Conservation
LOC110491395	LOC110498992	105021446	1.15013	1.20211	1.06196	Specialization
LOC110538549	LOC110486589	105012924	0.139662	0.216593	0.175775	Conservation
si:ch211-246m6.4	LOC110527539	105022542	0.0875119	0.292161	0.202096	Conservation
LOC110522638	batf	105005938	0.468792	0.40882	0.45874	Conservation
LOC110493998	rhobtb3	105016781	0.192958	0.337984	0.242118	Conservation
LOC110498128	LOC110505305	105016032	0.784707	0	0.487459	Neofunctionalization(Dup1)
LOC110536365	camsap1b	105008091	0.351542	0.402863	0.369708	Conservation
LOC110503445	LOC110507258	105011580	0.738581	0.611749	0.587769	Neofunctionalization(Dup1)
LOC110538533	LOC118938311	105012905	0.17161	0.267485	0.195297	Conservation
LOC110506176	LOC110512412	105015109	0.324226	0.470939	0.396085	Conservation
LOC110512016	klhl38a	105012366	0.717445	0.560696	0.597721	Neofunctionalization(Dup1)
LOC110498311	LOC110513290	105010884	0.396518	0.42286	0.384539	Conservation
LOC110519153	cbfa2t2	105006707	0.283799	0.233194	0.244814	Conservation
LOC110506413	LOC110526302	105006707	0.7254	0.658172	0.696359	Specialization
LOC110535592	lmbr1	105019361	0.237914	0.238408	0.236884	Conservation
LOC118940177	LOC110491210	105029858	0.36979	0.329691	0.351098	Conservation
LOC110538060	LOC110486140	105027180	0.55383	0.889308	0.793817	Neofunctionalization(Dup2)
LOC110486083	mindy3	105028486	0.45973	0.258304	0.321702	Conservation
LOC110508194	LOC110530231	105018053	0.798421	0.98351	0.942896	Specialization
LOC110521535	gpc5b	105018053	0.95514	0.920821	0.894651	Specialization
LOC110491833	LOC110532233	105013783	0.383608	0.448704	0.399694	Conservation
LOC110536290	LOC110525916	105014399	0.66801	0.344646	0.35431	Neofunctionalization(Dup1)
LOC110487447	LOC110514864	105031463	0.251578	0.383188	0.321324	Conservation
LOC110522451	LOC118936680	105017527	0.466554	1.06851	0.401272	Neofunctionalization(Dup2)
fbxw4	LOC110502399	105007511	0.317979	0.168149	0.290176	Conservation
LOC110504071	LOC110507903	105014125	0.283976	0.388928	0.280621	Conservation
LOC110533888	LOC110537230	105014225	0.787665	0.775409	0.766451	Specialization
LOC110535048	LOC110513712	105014225	1.10799	0.931112	0.943407	Specialization
LOC110490195	LOC100135983	105020173	0.831495	1.26267	0.828871	Specialization
LOC110513021	LOC110499821	105020352	0.204262	0.193663	0.198856	Conservation
LOC110526894	LOC110502317	105010721	0.309001	0.431712	0.391284	Conservation
LOC110536033	LOC110525665	105010721	0.301856	0.528898	0.477318	Conservation
LOC110520001	LOC110494484	105018592	0.551945	0.536536	0.5224	Conservation
LOC110497308	LOC118941427	105021064	0.344464	0.33003	0.336154	Conservation
LOC110485644	LOC110511176	105019217	0.114843	0.202505	0.0883455	Conservation
syt8	LOC110521354	105028877	0.385098	0.639899	0.578379	Neofunctionalization(Dup2)
LOC110506651	LOC110526521	105023115	0.378581	0.333378	0.357853	Conservation
LOC110524396	LOC110522968	105007445	0.759749	0.398035	0.758605	Neofunctionalization(Dup1)
LOC110514631	LOC110516668	105008922	0.341968	0.315802	0.329807	Conservation
LOC110497098	LOC110527448	105022073	0.694639	0.943101	0.868583	Specialization
LOC110527156	LOC110510541	105016566	0.231874	0.238919	0.234946	Conservation
LOC110485239	LOC110517037	105013112	0.404028	0.433547	0.419243	Conservation
LOC110506587	rhcg	105016062	0.828632	0.842608	0.839594	Specialization
prkag3a	LOC110528818	105023716	0.268295	0.459549	0.313846	Conservation
mef2b	LOC110524248	105011513	0.594877	0.667924	0.62245	Neofunctionalization(Dup2)
LOC110516879	LOC118936496	105007034	0.445104	0.459835	0.439797	Conservation
LOC110506714	LOC110526579	105007034	0.475394	0.697856	0.572579	Neofunctionalization(Dup2)
LOC110536814	rfx3	105025162	0.349088	0.296085	0.321858	Conservation
LOC110496949	il6	105012469	0.501875	0.470317	0.466958	Conservation
LOC118941433	LOC110505019	105028957	0.711017	0.66815	0.692329	Specialization
LOC110497205	LOC110505019	105028957	0.718212	0.66815	0.699832	Specialization
LOC110488815	LOC110505019	105028957	0.565659	0.66815	0.584583	Neofunctionalization(Dup2)
LOC110497205	LOC118941433	105028957	0.718212	0.711017	0.700864	Specialization
LOC110488815	LOC118941433	105028957	0.565659	0.711017	0.615153	Neofunctionalization(Dup2)
LOC110497205	LOC110488815	105028957	0.718212	0.565659	0.6197	Neofunctionalization(Dup1)
LOC110539173	LOC110511937	105019180	0.462284	0.493393	0.476708	Conservation
LOC110491502	LOC110498765	105007243	0.850446	0.758652	0.8099	Specialization
phox2bb	LOC110504165	105026044	0.230319	0.280018	0.25976	Conservation
phox2a	LOC110507944	105026044	0.297897	0.24817	0.173773	Conservation
LOC110532018	LOC110524227	105011494	0.305147	0.435633	0.302739	Conservation
LOC110503725	LOC110507607	105012661	0.992932	0.952364	0.978483	Specialization
[truncated: 9,656 more rows]
